# Supplementary material for: The performance of a modified EWMA control chart for monitoring autocorrelated PM2.5 and carbon monoxide air pollution data
Source: PeerJ. 2020 Dec 15;8:e10467. doi: 10.7717/peerj.10467 (PMC7747693; doi:10.7717/peerj.10467)
Supplement: Supplemental Information 1 [file peerj-08-10467-s001.zip]

Archive with 9 entries (9 files):
- code/Table 1_ Code for Explicit formulas and NIE on Modified EWMA chart for MA(2).nb
- code/Table 2_ Code for Explicit formulas and NIE on Modified EWMA chart for MA(3).nb
- code/Table 3_ Code for Explicit formulas and NIE on Modified EWMA chart for MA(3).nb
- code/Table 4_ Code for EWMA and Modified EWMA chart for MA(2).nb
- code/Table 4_ Code for EWMA and Modified EWMA chart for MA(3).nb
- code/Table 5_Code for EWMA chart (PM2.5) vary lamda0.05 0.1 0.15 0.2.nb
- code/Table 5_Code for Modified EWMA chart (PM2.5) vary lamda0.05 0.1 0.15 0.2.nb
- code/Table 6_Code for EWMA chart (CO gas) vary lamda0.05 0.1 0.15 0.2.nb
- code/Table 6_Code for Modified EWMA chart (CO gas) vary lamda0.05 0.1 0.15 0.2.nb
