# Supplementary material for: The performance of a modified EWMA control chart for monitoring autocorrelated PM2.5 and carbon monoxide air pollution data
Source: PeerJ. 2020 Dec 15;8:e10467. doi: 10.7717/peerj.10467 (PMC7747693; doi:10.7717/peerj.10467)
Supplement: Supplemental Information 1 [file peerj-08-10467-s001.zip › code/Table 1_ Code for Explicit formulas and NIE on Modified EWMA chart for MA(2).nb]

(* Content-type: application/vnd.wolfram.mathematica *)

(*** Wolfram Notebook File ***)
(* http://www.wolfram.com/nb *)

(* CreatedBy='Mathematica 8.0' *)

(*CacheID: 234*)
(* Internal cache information:
NotebookFileLineBreakTest
NotebookFileLineBreakTest
NotebookDataPosition[       157,          7]
NotebookDataLength[    209712,       3896]
NotebookOptionsPosition[    208057,       3839]
NotebookOutlinePosition[    208558,       3859]
CellTagsIndexPosition[    208515,       3856]
WindowFrame->Normal*)

(* Beginning of Notebook Content *)
Notebook[{

Cell[CellGroupData[{
Cell[BoxData[
 RowBox[{
  RowBox[{"(*", " ", 
   RowBox[{
    RowBox[{
    "Explicit", " ", "Formulas", " ", "on", " ", "Modifide", " ", "EWMA", " ",
      "for", " ", "MA", 
     RowBox[{"(", "2", ")"}]}], ",", 
    RowBox[{"k", "=", "1"}], ",", " ", 
    RowBox[{"lamda", "=", "0.05"}]}], " ", "*)"}], 
  RowBox[{
   RowBox[{
    RowBox[{"Clear", "[", 
     RowBox[{"alpha", ",", "b", ",", "u", ",", "t0", ",", "k"}], "]"}], ";"}],
    "\[IndentingNewLine]", 
   RowBox[{
    RowBox[{"t0", ":=", 
     RowBox[{"TimeUsed", "[", "]"}]}], ";"}], "\[IndentingNewLine]", 
   RowBox[{
    RowBox[{"b", ":=", "0.4528820782"}], ";"}], "\[IndentingNewLine]", 
   RowBox[{
    RowBox[{"k", ":=", "1"}], ";"}], "\[IndentingNewLine]", 
   RowBox[{
    RowBox[{"lamda", ":=", "0.05"}], ";"}], "\[IndentingNewLine]", 
   RowBox[{
    RowBox[{"alpha", ":=", "1.00"}], ";"}], "\[IndentingNewLine]", 
   RowBox[{
    RowBox[{"mu", ":=", "2"}], ";", 
    RowBox[{"theta1", ":=", 
     RowBox[{"-", "0.3"}]}], ";", " ", 
    RowBox[{"theta2", ":=", "0.5"}], ";"}], "\[IndentingNewLine]", 
   RowBox[{
    RowBox[{"u", ":=", "1"}], ";", 
    RowBox[{"v", ":=", "1"}], ";", 
    RowBox[{"s", ":=", "1"}], ";", 
    RowBox[{"s2", ":=", "1"}], ";"}], "\[IndentingNewLine]", 
   RowBox[{
    RowBox[{"ARL", ":=", 
     RowBox[{"1", "-", 
      RowBox[{"(", 
       RowBox[{
        RowBox[{"(", 
         RowBox[{"lamda", "*", 
          RowBox[{"E", "^", 
           RowBox[{"(", 
            RowBox[{
             RowBox[{"(", 
              RowBox[{
               RowBox[{"(", 
                RowBox[{"1", "-", "lamda"}], ")"}], "*", "u"}], ")"}], "/", 
             RowBox[{"(", 
              RowBox[{"alpha", "*", 
               RowBox[{"(", 
                RowBox[{"lamda", "+", "k"}], ")"}]}], ")"}]}], ")"}]}], "*", 
          RowBox[{"(", 
           RowBox[{
            RowBox[{"(", 
             RowBox[{"E", "^", 
              RowBox[{"-", 
               RowBox[{"(", 
                RowBox[{"b", "/", 
                 RowBox[{"(", 
                  RowBox[{"alpha", "*", 
                   RowBox[{"(", 
                    RowBox[{"lamda", "+", "k"}], ")"}]}], ")"}]}], ")"}]}]}], 
             ")"}], "-", "1"}], ")"}]}], ")"}], "/", 
        RowBox[{"(", 
         RowBox[{
          RowBox[{"lamda", "*", 
           RowBox[{"E", "^", 
            RowBox[{"-", 
             RowBox[{"(", 
              RowBox[{"mu", "/", "alpha"}], ")"}]}]}], "*", 
           RowBox[{"E", "^", 
            RowBox[{"(", 
             RowBox[{"v", "/", 
              RowBox[{"(", 
               RowBox[{"alpha", "*", 
                RowBox[{"(", 
                 RowBox[{"lamda", "+", "k"}], ")"}]}], ")"}]}], ")"}]}], "*", 
           RowBox[{"E", "^", 
            RowBox[{"(", 
             RowBox[{
              RowBox[{"(", 
               RowBox[{
                RowBox[{"(", 
                 RowBox[{
                  RowBox[{"lamda", "*", "theta1"}], "+", 
                  RowBox[{"theta1", "*", "k"}]}], ")"}], "*", "s"}], ")"}], 
              "/", 
              RowBox[{"(", 
               RowBox[{"alpha", "*", 
                RowBox[{"(", 
                 RowBox[{"lamda", "+", "k"}], ")"}]}], ")"}]}], ")"}]}], "*", 
           RowBox[{"E", "^", 
            RowBox[{"(", 
             RowBox[{
              RowBox[{"(", 
               RowBox[{
                RowBox[{"(", 
                 RowBox[{
                  RowBox[{"lamda", "*", "theta2"}], "+", 
                  RowBox[{"theta2", "*", "k"}]}], ")"}], "*", "s2"}], ")"}], 
              "/", 
              RowBox[{"(", 
               RowBox[{"alpha", "*", 
                RowBox[{"(", 
                 RowBox[{"lamda", "+", "k"}], ")"}]}], ")"}]}], ")"}]}]}], 
          "+", 
          RowBox[{"E", "^", 
           RowBox[{"-", 
            RowBox[{"(", 
             RowBox[{
              RowBox[{"(", 
               RowBox[{"lamda", "*", "b"}], ")"}], "/", 
              RowBox[{"(", 
               RowBox[{"alpha", "*", 
                RowBox[{"(", 
                 RowBox[{"lamda", "+", "k"}], ")"}]}], ")"}]}], ")"}]}]}], 
          "-", "1"}], ")"}]}], ")"}]}]}], ";"}], "\[IndentingNewLine]", 
   "\[IndentingNewLine]", 
   RowBox[{
    RowBox[{"NumberForm", "[", 
     RowBox[{
      RowBox[{"N", "[", "%", "]"}], ",", 
      RowBox[{"{", 
       RowBox[{"20", ",", "3"}], "}"}]}], "]"}], ";"}], "\[IndentingNewLine]", 
   RowBox[{
    RowBox[{
     RowBox[{"TimeUsed", "[", "]"}], "-", "t0"}], ";"}], 
   "\[IndentingNewLine]", 
   RowBox[{"NumberForm", "[", 
    RowBox[{
     RowBox[{"N", "[", "%", "]"}], ",", 
     RowBox[{"{", 
      RowBox[{"20", ",", "3"}], "}"}]}], "]"}], "\[IndentingNewLine]", 
   RowBox[{"NumberForm", "[", 
    RowBox[{
     RowBox[{"N", "[", "ARL", "]"}], ",", 
     RowBox[{"{", 
      RowBox[{"20", ",", "10"}], "}"}]}], "]"}]}]}]], "Input",
 CellChangeTimes->{{3.725494563761512*^9, 3.7254945659576373`*^9}, {
   3.725494860524485*^9, 3.7254949592351313`*^9}, {3.7254949954452024`*^9, 
   3.7254950543295703`*^9}, {3.725495126680709*^9, 3.725495144475726*^9}, {
   3.7254952826546297`*^9, 3.7254952875239086`*^9}, {3.725495430671096*^9, 
   3.7254954684482565`*^9}, {3.7254955878370852`*^9, 3.725495589823199*^9}, {
   3.725498701124155*^9, 3.725498774257338*^9}, {3.7254988778022604`*^9, 
   3.7254989044317837`*^9}, {3.725498967255377*^9, 3.7254989975461097`*^9}, {
   3.725499028992908*^9, 3.72549905193322*^9}, {3.7254991306557226`*^9, 
   3.725499216359625*^9}, {3.7254995512887816`*^9, 3.725499553615915*^9}, {
   3.725499625583031*^9, 3.7254996812252135`*^9}, {3.7254997762786503`*^9, 
   3.7254999355867624`*^9}, {3.7254999724058685`*^9, 3.725500015396327*^9}, {
   3.7255001071785765`*^9, 3.7255002144817142`*^9}, {3.725500247057577*^9, 
   3.7255002841667*^9}, {3.7255003160195217`*^9, 3.7255006730999455`*^9}, {
   3.725521533495092*^9, 3.725521583739966*^9}, {3.7255432766211452`*^9, 
   3.725543326801015*^9}, {3.7255433842893033`*^9, 3.7255433957059565`*^9}, {
   3.725544083903319*^9, 3.725544085616417*^9}, {3.7255441317670565`*^9, 
   3.725544144809802*^9}, {3.7255442033621516`*^9, 3.725544226500475*^9}, {
   3.725544278445446*^9, 3.7255442840457664`*^9}, {3.725544328253295*^9, 
   3.725544341400047*^9}, {3.725598512536376*^9, 3.725598538967888*^9}, {
   3.725598578945174*^9, 3.725598581800338*^9}, {3.725598617601385*^9, 
   3.7255986724435225`*^9}, {3.7256006977946315`*^9, 
   3.7256007042390003`*^9}, {3.7256007360368185`*^9, 3.725600789228861*^9}, {
   3.725600835178489*^9, 3.725600929797901*^9}, {3.7256012029175215`*^9, 
   3.725601248692139*^9}, {3.7256013173770676`*^9, 3.725601320160227*^9}, {
   3.725601381844755*^9, 3.7256015681484113`*^9}, {3.7256022312056828`*^9, 
   3.725602238645108*^9}, {3.725602274488158*^9, 3.725602281442556*^9}, {
   3.7256795793029776`*^9, 3.725679596798978*^9}, {3.7256796400254507`*^9, 
   3.725679643561653*^9}, {3.7256796860300817`*^9, 3.7256796912623816`*^9}, {
   3.725679899769307*^9, 3.725679934496293*^9}, {3.7256800733302345`*^9, 
   3.725680074410296*^9}, {3.7257695446396475`*^9, 3.7257695525591*^9}, {
   3.7257698150201125`*^9, 3.72576981689822*^9}, {3.7257699796255274`*^9, 
   3.7257700091732173`*^9}, {3.7257700401529894`*^9, 3.725770040848029*^9}, {
   3.725770075542013*^9, 3.725770076586073*^9}, {3.725770114784258*^9, 
   3.725770224768549*^9}, {3.725770332715723*^9, 3.725770508818795*^9}, {
   3.725770562538868*^9, 3.725770762896328*^9}, {3.7257708198505855`*^9, 
   3.7257709439686847`*^9}, {3.7257710017049866`*^9, 
   3.7257710885219526`*^9}, {3.7257716118348846`*^9, 
   3.7257716126629314`*^9}, {3.7257718898407855`*^9, 3.7257718915778847`*^9}, 
   3.72577197960992*^9, {3.725772052033062*^9, 3.725772052479088*^9}, {
   3.725772317410241*^9, 3.725772317839266*^9}, {3.7257723964007587`*^9, 
   3.7257723969197884`*^9}, {3.7257724592613544`*^9, 3.725772459792385*^9}, {
   3.7257725089251947`*^9, 3.7257725095262294`*^9}, {3.72577264241183*^9, 
   3.7257726430658674`*^9}, {3.725772825274289*^9, 3.7257728266053653`*^9}, {
   3.7257733395047016`*^9, 3.7257733402807455`*^9}, {3.7257733782529173`*^9, 
   3.7257733786839423`*^9}, {3.7257734214263873`*^9, 
   3.7257734218534117`*^9}, {3.72577345539933*^9, 3.725773541496255*^9}, {
   3.725773715285195*^9, 3.7257737157812233`*^9}, {3.7257737895324416`*^9, 
   3.725773790104474*^9}, {3.72577383723617*^9, 3.725773839963326*^9}, {
   3.7257739876277723`*^9, 3.725773987989793*^9}, {3.725774043609974*^9, 
   3.7257740439559937`*^9}, {3.7257741066975822`*^9, 3.72577410980076*^9}, {
   3.725774333431551*^9, 3.725774359314031*^9}, {3.7257744723224945`*^9, 
   3.7257744801309414`*^9}, {3.7257745486668615`*^9, 3.725774549073885*^9}, {
   3.725774706288877*^9, 3.7257747335504365`*^9}, {3.7257750656864333`*^9, 
   3.725775153864477*^9}, {3.725776199362276*^9, 3.7257764978143463`*^9}, {
   3.7257765500413337`*^9, 3.7257766073356104`*^9}, {3.7257766462348356`*^9, 
   3.7257766904413643`*^9}, {3.725776821248846*^9, 3.7257768222909055`*^9}, {
   3.7257768657803926`*^9, 3.7257768661054115`*^9}, {3.725776952011325*^9, 
   3.725776952351344*^9}, {3.7257770001450777`*^9, 3.725777000561102*^9}, {
   3.725777226013997*^9, 3.725777226436021*^9}, {3.7257772911197205`*^9, 
   3.725777291432739*^9}, {3.7257784529601746`*^9, 3.7257784534702034`*^9}, {
   3.725778547596587*^9, 3.725778548220623*^9}, {3.7257796181578197`*^9, 
   3.7257796403060865`*^9}, {3.7257796771231923`*^9, 
   3.7257796777992315`*^9}, {3.725779709821063*^9, 3.7257797200796494`*^9}, {
   3.7257797888135805`*^9, 3.7257797891756015`*^9}, {3.725779828298839*^9, 
   3.7257798289748783`*^9}, {3.725779929032601*^9, 3.7257799549920855`*^9}, {
   3.725779997631524*^9, 3.7257800267321887`*^9}, {3.7257802382532873`*^9, 
   3.7257805546743855`*^9}, {3.7257805918445115`*^9, 3.7257806218132257`*^9}, 
   3.7257808044466715`*^9, {3.725780853515478*^9, 3.72578085406551*^9}, {
   3.725780898165032*^9, 3.725780899427104*^9}, {3.7257809820618305`*^9, 
   3.7257810109864855`*^9}, {3.7257926858206463`*^9, 3.725792693458083*^9}, {
   3.7257927903356247`*^9, 3.7257929089964113`*^9}, {3.7257929809405265`*^9, 
   3.7257932315698614`*^9}, {3.725793342595212*^9, 3.7257933886148443`*^9}, {
   3.7257934743807497`*^9, 3.725793635495965*^9}, {3.7257937147905*^9, 
   3.725793862196931*^9}, {3.7257938994770637`*^9, 3.7257939226043863`*^9}, {
   3.7257940033870068`*^9, 3.7257940042390556`*^9}, {3.725794484272512*^9, 
   3.725794486013612*^9}, {3.725794761535371*^9, 3.725794762459423*^9}, {
   3.725795081930696*^9, 3.725795082609735*^9}, {3.7257952042176905`*^9, 
   3.7257952054547615`*^9}, {3.7257952752157516`*^9, 
   3.7257952773188715`*^9}, {3.7258701780234985`*^9, 
   3.7258701807366543`*^9}, {3.725870211662423*^9, 3.725870214378578*^9}, {
   3.7258702753840675`*^9, 3.725870298473388*^9}, {3.726034550743981*^9, 
   3.7260346207259836`*^9}, {3.7260347162774487`*^9, 
   3.7260347187705917`*^9}, {3.7260358431139*^9, 3.7260358549125752`*^9}, {
   3.7260359146819935`*^9, 3.726035922009413*^9}, {3.726035990875352*^9, 
   3.7260360034620714`*^9}, {3.726036053837953*^9, 3.7260360968394127`*^9}, {
   3.7260362627219005`*^9, 3.7260362852401886`*^9}, {3.7260363794065742`*^9, 
   3.726036387156018*^9}, 3.7260378018069315`*^9, {3.7260378795613785`*^9, 
   3.7260379253279963`*^9}, {3.7260470725979195`*^9, 
   3.7260470837665577`*^9}, {3.726047286542156*^9, 3.726047287397205*^9}, {
   3.726047320609104*^9, 3.726047339255171*^9}, {3.726047394579335*^9, 
   3.726047467126485*^9}, {3.7260475986860094`*^9, 3.7260476011691513`*^9}, {
   3.7260476458577075`*^9, 3.726047658581435*^9}, {3.726047689728217*^9, 
   3.726047750718705*^9}, {3.726052362893507*^9, 3.72605241592454*^9}, 
   3.7260524932099605`*^9, 3.726055938101997*^9, {3.726056000725579*^9, 
   3.726056001828642*^9}, {3.7260560610030265`*^9, 3.726056062157092*^9}, {
   3.7260561086837535`*^9, 3.726056109481799*^9}, {3.72605615041514*^9, 
   3.7260561509951735`*^9}, {3.7260562183050237`*^9, 3.726056219245077*^9}, {
   3.726056303403891*^9, 3.726056304156934*^9}, {3.726056364157366*^9, 
   3.726056364775401*^9}, {3.7260564860233364`*^9, 3.726056487783437*^9}, {
   3.726056540397446*^9, 3.7260565441646614`*^9}, {3.7260565802647266`*^9, 
   3.7260565808057575`*^9}, {3.726056634422824*^9, 3.7260566352528715`*^9}, {
   3.72605847256496*^9, 3.7260586006802874`*^9}, {3.7260586386034565`*^9, 
   3.726058639034481*^9}, {3.726058678102716*^9, 3.7260586785667424`*^9}, {
   3.7260587169079356`*^9, 3.726058729331646*^9}, {3.726058778916482*^9, 
   3.7260587794495125`*^9}, {3.726058830002404*^9, 3.7260588306534414`*^9}, {
   3.7260588671945314`*^9, 3.726058867834568*^9}, {3.7260590235444736`*^9, 
   3.7260590379823*^9}, {3.7260591349528465`*^9, 3.7260591362629213`*^9}, {
   3.7260592603460183`*^9, 3.7260592807461853`*^9}, {3.726059314191098*^9, 
   3.726059315135152*^9}, {3.726289329888957*^9, 3.726289364233921*^9}, {
   3.726289439595232*^9, 3.7262894402712708`*^9}, {3.726289655144561*^9, 
   3.7262896582677393`*^9}, 3.7262898016499405`*^9, {3.7262898709049015`*^9, 
   3.7262898714469323`*^9}, {3.726289933019454*^9, 3.7262901139068003`*^9}, 
   3.7262902404080353`*^9, {3.726294957950864*^9, 3.7262949582798824`*^9}, {
   3.726295275015999*^9, 3.7262952753240166`*^9}, {3.726295307473855*^9, 
   3.7262953830751796`*^9}, {3.7262954193612547`*^9, 
   3.7262954199292874`*^9}, {3.726295452681161*^9, 3.7262954535272093`*^9}, {
   3.726295498633789*^9, 3.7262954995348406`*^9}, {3.726295553944953*^9, 
   3.7262955556210485`*^9}, {3.7262955903310337`*^9, 
   3.7262955908320627`*^9}, {3.726295632691457*^9, 3.7262956340365334`*^9}, {
   3.7262957142321205`*^9, 3.7262957161342297`*^9}, {3.726295749314127*^9, 
   3.7262957498141556`*^9}, {3.726295818996113*^9, 3.726295819755156*^9}, {
   3.7270080640876107`*^9, 3.7270080676378136`*^9}, {3.7270086141960754`*^9, 
   3.7270086454448624`*^9}, 3.731642505927206*^9, {3.7316425913590927`*^9, 
   3.7316428247664423`*^9}, 3.7316428848168774`*^9, 3.731644395108261*^9, 
   3.731644466694355*^9, 3.731646108972288*^9, 3.731646171051839*^9, 
   3.731646227610074*^9, 3.731760235994571*^9, 3.73176030923176*^9, 
   3.7317603719723487`*^9, 3.731760496588476*^9, 3.7317605851115394`*^9, 
   3.7317606987980423`*^9, 3.731760899878543*^9, 3.7317609817952285`*^9, 
   3.731761031871093*^9, 3.7317610872552605`*^9, 3.731761233480624*^9, {
   3.7317613094199677`*^9, 3.731761318302476*^9}, {3.7317613654141703`*^9, 
   3.7317615622814302`*^9}, 3.7317616716486855`*^9, 3.7317617341772623`*^9, 
   3.731761797303873*^9, 3.731761850976943*^9, 3.7317619166146975`*^9, {
   3.731761991736994*^9, 3.7317620147183084`*^9}, 3.7317620786239634`*^9, 
   3.73176213031592*^9, 3.7317621861461134`*^9, 3.731762239170146*^9, 
   3.731762294099288*^9, 3.7317623604970856`*^9, 3.7317624214395714`*^9, 
   3.731762481177988*^9, 3.7317625633926907`*^9, 3.7317626423172045`*^9, {
   3.7317627391077414`*^9, 3.731762739929788*^9}, {3.7317628071476326`*^9, 
   3.7317630891747637`*^9}, 3.731763187420383*^9, 3.731801325498705*^9, 
   3.7318013802348356`*^9, 3.731801444191494*^9, 3.7318015027378426`*^9, 
   3.7318016309341745`*^9, 3.7318017611086206`*^9, 3.7318018153487225`*^9, 
   3.731801873479048*^9, 3.731801994785986*^9, 3.731802053872366*^9, 
   3.73180211654195*^9, 3.7318022216219606`*^9, 3.731802287931753*^9, 
   3.731802345337036*^9, 3.731802401263235*^9, {3.731802493712523*^9, 
   3.7318025662916746`*^9}, {3.7318026014796867`*^9, 3.731802625013033*^9}, {
   3.7318026612321043`*^9, 3.7318029659165316`*^9}, 3.7318031142500153`*^9, 
   3.7318032324367757`*^9, 3.7318033096291904`*^9, 3.73180339161588*^9, 
   3.731803451613312*^9, 3.731803561476596*^9, 3.7318036362618732`*^9, 
   3.7318037028706827`*^9, 3.731803791205735*^9, 3.7318038595206428`*^9, 
   3.731803947689686*^9, 3.731804017054653*^9, 3.731804087925707*^9, 
   3.731804161038889*^9, 3.731804246102754*^9, 3.7318043339657793`*^9, 
   3.7318044344365263`*^9, 3.7318045454258747`*^9, {3.73180457629564*^9, 
   3.731804832167275*^9}, 3.7318049931134806`*^9, 3.731805051887842*^9, 
   3.7318051181506324`*^9, 3.7318052022864447`*^9, 3.7318052584786587`*^9, 
   3.731805331372828*^9, 3.731805391455264*^9, 3.731805486389694*^9, 
   3.7318055518374376`*^9, 3.7318056154210744`*^9, {3.7318056852190666`*^9, 
   3.7318056858761044`*^9}, 3.7318058017957344`*^9, 3.731805865864399*^9, 
   3.7318059372264805`*^9, 3.73180604438561*^9, 3.7318060990027337`*^9, {
   3.7318061987234373`*^9, 3.7318061998775034`*^9}, {3.7318062567137547`*^9, 
   3.7318063171702127`*^9}, {3.7318063590736094`*^9, 3.731806514727512*^9}, 
   3.7318076831353407`*^9, 3.731807759066684*^9, 3.7318078176630354`*^9, 
   3.731807901938856*^9, 3.731807974122985*^9, 3.7318080394607215`*^9, 
   3.7318081112638283`*^9, 3.731808173319378*^9, 3.731808244063424*^9, 
   3.731808298779554*^9, 3.731808391734871*^9, 3.7318084796979017`*^9, 
   3.731808558079385*^9, 3.7318086329346666`*^9, 3.73180870099856*^9, 
   3.731808779268036*^9, {3.7318088681881223`*^9, 3.731808960058377*^9}, {
   3.731809011729332*^9, 3.7318091885444455`*^9}, 3.731809315957733*^9, 
   3.7318095246646705`*^9, 3.7318095824299746`*^9, 3.731809641293341*^9, 
   3.731809700218712*^9, 3.731809763852351*^9, 3.7318098159873333`*^9, 
   3.731811694288766*^9, 3.7318117553732595`*^9, 3.73181181603673*^9, 
   3.7318118742080564`*^9, 3.7318119418349247`*^9, 3.731812032023083*^9, 
   3.731812084379078*^9, 3.7318121412453303`*^9, 3.731812204946974*^9, {
   3.731812703931514*^9, 3.731812828549642*^9}, 3.7318129526057377`*^9, 
   3.7318130062808075`*^9, 3.731813063167061*^9, 3.7318131404954844`*^9, 
   3.7318131964106827`*^9, 3.731813280972519*^9, 3.731813385350489*^9, 
   3.7318134572125993`*^9, 3.731813544082568*^9, 3.731813607463193*^9, 
   3.731813700717527*^9, 3.7318137722726192`*^9, 3.7318138474049172`*^9, 
   3.7318139312017097`*^9, 3.731814200895136*^9, 3.7318143104744034`*^9, {
   3.7318144033147135`*^9, 3.7318146527189784`*^9}, 3.731814796443199*^9, 
   3.731817483743904*^9, 3.7318175514357758`*^9, 3.731817640926894*^9, 
   3.731817712964014*^9, 3.731817779478819*^9, 3.7318178323938456`*^9, 
   3.731817901729811*^9, 3.7318179602691593`*^9, 3.7318180172184167`*^9, 
   3.731818080551039*^9, 3.731818139687422*^9, 3.7318182036760817`*^9, 
   3.7318182626094522`*^9, 3.7318183282652073`*^9, 3.7318183864645367`*^9, {
   3.731818525222473*^9, 3.7318186370048666`*^9}, 3.73181885945859*^9, {
   3.7318190364307127`*^9, 3.7318191144461746`*^9}, {3.731819177773797*^9, 
   3.731819192718652*^9}, {3.7318192440125856`*^9, 3.7318192530191*^9}, {
   3.7318193724629326`*^9, 3.731819450759411*^9}, 3.731819591033434*^9, 
   3.7318197045619273`*^9, 3.731819765571417*^9, 3.73182007857432*^9, 
   3.731820137287678*^9, 3.7318201979931498`*^9, 3.731820261737796*^9, 
   3.7318203286076207`*^9, 3.7318203801075664`*^9, 3.7318204277922935`*^9, 
   3.7318204937040634`*^9, 3.731820552680437*^9, 3.7318206206123223`*^9, 
   3.7318206838319387`*^9, 3.73182074837263*^9, 3.7318208553157463`*^9, {
   3.73182095030618*^9, 3.731820951286236*^9}, {3.7318209902884665`*^9, 
   3.7318209947117195`*^9}, {3.73182106552977*^9, 3.7318213268257155`*^9}, 
   3.7318214329847875`*^9, 3.7318215381288013`*^9, 3.7318216080418*^9, 
   3.731821677085749*^9, 3.7318217366321554`*^9, 3.7318217966615887`*^9, 
   3.7318218585751295`*^9, 3.7318219180485315`*^9, 3.731821980509104*^9, 
   3.7318221590543165`*^9, 3.731822223546005*^9, 3.7318222889217443`*^9, 
   3.7318223427938256`*^9, 3.7318224192251973`*^9, 3.7318224756854267`*^9, 
   3.731822540720146*^9, {3.7318226260940294`*^9, 3.73182262697908*^9}, 
   3.7318226682854424`*^9, {3.7318227096138067`*^9, 3.73182295514785*^9}, 
   3.731823107515565*^9, 3.7318231702851553`*^9, 3.731832363968004*^9, 
   3.7318332860207424`*^9, 3.7318333696155233`*^9, 3.7318334464489183`*^9, 
   3.7318335114366355`*^9, 3.7318336329995885`*^9, 3.7318337015215073`*^9, 
   3.7318337609109044`*^9, 3.7318338313359327`*^9, 3.73183389353449*^9, 
   3.7318341795828514`*^9, 3.7318342324438744`*^9, 3.7318342898911605`*^9, 
   3.7318343443552756`*^9, {3.731834450276334*^9, 3.7318344511823854`*^9}, {
   3.7318346894220123`*^9, 3.731834948279818*^9}, 3.7318351455010986`*^9, 
   3.7318359574075365`*^9, 3.7318361365947857`*^9, 3.731836187998726*^9, 
   3.731836320156285*^9, 3.731836379633687*^9, 3.7318364350458565`*^9, 
   3.731836513556347*^9, 3.731836566744389*^9, 3.7318366322841377`*^9, 
   3.7318366869592648`*^9, 3.731836784971871*^9, 3.731836875449046*^9, 
   3.7318369296801476`*^9, 3.731836985578345*^9, 3.7318370321630096`*^9, {
   3.731837079991745*^9, 3.731837081427827*^9}, 3.731837176865286*^9, {
   3.731837236013669*^9, 3.731837479134575*^9}, 3.7318483541845922`*^9, 
   3.7318484139870124`*^9, 3.731848487092194*^9, 3.731848536749034*^9, 
   3.7318485891130295`*^9, 3.731848641646034*^9, 3.731848697748243*^9, 
   3.7318487580136895`*^9, 3.73184881903718*^9, 3.731848872863259*^9, 
   3.7318489259932976`*^9, 3.7318489779882717`*^9, 3.731849029575222*^9, 
   3.7318490966640596`*^9, 3.7318491845700874`*^9, 3.7318492408103037`*^9, {
   3.7318492905201473`*^9, 3.7318492921942434`*^9}, {3.7766028891846676`*^9, 
   3.7766028906876755`*^9}, {3.7766029233072095`*^9, 
   3.7766029713343253`*^9}, {3.7766030075313215`*^9, 
   3.7766031941388383`*^9}, {3.7766032565732536`*^9, 
   3.7766032576652555`*^9}, {3.776603448524934*^9, 3.776603475117524*^9}, 
   3.7766035224906693`*^9, 3.776603562563611*^9, {3.7766036205687313`*^9, 
   3.776603668363761*^9}, {3.7766051051735992`*^9, 3.776605301386053*^9}, {
   3.7766053682197633`*^9, 3.776605386511198*^9}, {3.77660542308368*^9, 
   3.776605478547922*^9}, {3.7766055246357803`*^9, 3.776605575818345*^9}, {
   3.776605611175219*^9, 3.776605612172022*^9}, {3.7768366653919263`*^9, 
   3.7768368010529985`*^9}, {3.7768368345387225`*^9, 
   3.7768368413921604`*^9}, {3.7768368801663723`*^9, 3.776836928729616*^9}, 
   3.7768369623764153`*^9, {3.7768369937851152`*^9, 3.7768370386870203`*^9}, 
   3.776837071460425*^9, {3.776950003918299*^9, 3.7769500416148195`*^9}, 
   3.7769501279194217`*^9, 3.77695027229165*^9, 3.7769503835045557`*^9, {
   3.7769504756728373`*^9, 3.776950523258568*^9}, 3.776950603745174*^9, 
   3.77695070315464*^9, 3.776950810978965*^9, {3.8013119258002872`*^9, 
   3.8013120484398794`*^9}, {3.801312330505262*^9, 3.801312349216349*^9}}],

Cell[BoxData[
 TagBox[
  InterpretationBox["\<\"0.000\"\>",
   0.,
   AutoDelete->True],
  NumberForm[#, {20, 3}]& ]], "Output",
 CellChangeTimes->{3.801312353562251*^9}],

Cell[BoxData[
 TagBox[
  InterpretationBox["\<\"500.0000695966\"\>",
   500.00006959657804`,
   AutoDelete->True],
  NumberForm[#, {20, 10}]& ]], "Output",
 CellChangeTimes->{3.801312353562251*^9}]
}, Open  ]],

Cell[CellGroupData[{

Cell[BoxData[
 RowBox[{
  RowBox[{"(*", 
   RowBox[{
    RowBox[{
    "NIE", " ", "on", " ", "Modifide", " ", "EWMA", " ", "for", " ", "MA", 
     RowBox[{"(", "2", ")"}]}], ",", 
    RowBox[{"k", "=", "1"}], ",", " ", 
    RowBox[{"lamda", "=", "0.05"}]}], "*)"}], "\[IndentingNewLine]", 
  RowBox[{
   StyleBox[
    RowBox[{
     RowBox[{"Clear", "[", 
      RowBox[{"alpha", ",", "b", ",", "u", ",", "t0", ",", "k"}], "]"}], ";"}],
    FormatType->StandardForm,
    FontFamily->"Courier New",
    FontSize->14], "\[IndentingNewLine]", 
   RowBox[{
    RowBox[{"t0", "=", 
     RowBox[{"TimeUsed", "[", "]"}]}], ";"}], "\[IndentingNewLine]", 
   RowBox[{
    RowBox[{"b", ":=", "0.4528820782"}], ";"}], "\[IndentingNewLine]", 
   RowBox[{
    RowBox[{"k", ":=", "1"}], ";"}], "\[IndentingNewLine]", 
   RowBox[{
    RowBox[{"lamda", ":=", "0.05"}], ";"}], "\[IndentingNewLine]", 
   RowBox[{
    RowBox[{"alpha", ":=", 
     RowBox[{"1", "/", "1.00"}]}], ";"}], "\[IndentingNewLine]", 
   RowBox[{
    RowBox[{"mu", ":=", "2"}], ";", 
    RowBox[{"theta1", ":=", 
     RowBox[{"-", "0.3"}]}], ";", 
    RowBox[{"theta2", ":=", "0.5"}], ";"}], "\[IndentingNewLine]", 
   RowBox[{
    RowBox[{"v", ":=", "1"}], ";", 
    RowBox[{"s", ":=", "1"}], ";", 
    RowBox[{"s2", ":=", "1"}], ";"}], "\[IndentingNewLine]", 
   StyleBox[
    RowBox[{
     RowBox[{
      RowBox[{"ff", "[", "u_", "]"}], ":=", 
      RowBox[{
       RowBox[{"(", "alpha", ")"}], "*", 
       RowBox[{"Exp", "[", 
        RowBox[{"-", 
         RowBox[{"(", 
          RowBox[{"u", " ", "alpha"}], ")"}]}], "]"}]}]}], ";"}],
    FormatType->StandardForm,
    FontFamily->"Courier New",
    FontSize->14], "\[IndentingNewLine]", 
   StyleBox[
    RowBox[{
     RowBox[{"ff", "[", "x", "]"}], ";"}],
    FormatType->StandardForm,
    FontFamily->"Courier New",
    FontSize->14], "\[IndentingNewLine]", 
   StyleBox[
    RowBox[{
     RowBox[{"m", "=", "1000"}], ";"}],
    FormatType->StandardForm,
    FontFamily->"Courier New",
    FontSize->14], "\[IndentingNewLine]", 
   RowBox[{
    RowBox[{"weights", "=", 
     RowBox[{"Table", "[", 
      RowBox[{
       RowBox[{"b", "/", "m"}], ",", 
       RowBox[{"{", 
        RowBox[{"j", ",", "1", ",", "m"}], "}"}]}], "]"}]}], 
    StyleBox[";",
     FormatType->StandardForm,
     FontFamily->"Courier New",
     FontSize->14]}], "\[IndentingNewLine]", 
   RowBox[{
    RowBox[{"a", " ", "=", " ", 
     RowBox[{"Table", "[", 
      RowBox[{
       RowBox[{
        RowBox[{"(", 
         RowBox[{"b", "/", "m"}], ")"}], "*", 
        RowBox[{"(", 
         RowBox[{"j", "-", "0.5"}], ")"}]}], ",", 
       RowBox[{"{", 
        RowBox[{"j", ",", "1", ",", "m"}], "}"}]}], "]"}]}], ";"}], 
   "\[IndentingNewLine]", 
   RowBox[{
    RowBox[{
     RowBox[{"r", "[", 
      RowBox[{"i_", ",", "j_"}], "]"}], ":=", " ", 
     RowBox[{
      RowBox[{"(", 
       RowBox[{
        RowBox[{"weights", "[", 
         RowBox[{"[", "j", "]"}], "]"}], 
        RowBox[{"ff", "[", 
         RowBox[{
          RowBox[{"(", 
           RowBox[{
            RowBox[{"(", 
             RowBox[{
              RowBox[{"a", "[", 
               RowBox[{"[", "j", "]"}], "]"}], "-", 
              RowBox[{
               RowBox[{"(", 
                RowBox[{"1", "-", "lamda"}], ")"}], 
               RowBox[{"a", "[", 
                RowBox[{"[", "i", "]"}], "]"}]}], "+", "v", "+", 
              RowBox[{"(", 
               RowBox[{
                RowBox[{"(", 
                 RowBox[{
                  RowBox[{"lamda", "*", "theta1"}], "+", 
                  RowBox[{"theta1", "*", "k"}]}], ")"}], "*", "s"}], ")"}], 
              "+", 
              RowBox[{"(", 
               RowBox[{
                RowBox[{"(", 
                 RowBox[{
                  RowBox[{"lamda", "*", "theta2"}], "+", 
                  RowBox[{"theta2", "*", "k"}]}], ")"}], "*", "s2"}], ")"}]}],
              ")"}], "/", 
            RowBox[{"(", 
             RowBox[{"lamda", "+", "k"}], ")"}]}], ")"}], "-", "mu"}], 
         "]"}]}], ")"}], "/", 
      RowBox[{"(", 
       RowBox[{"lamda", "+", "k"}], ")"}]}]}], ";"}], "\[IndentingNewLine]", 
   StyleBox[
    RowBox[{
     RowBox[{"R", " ", "=", " ", 
      RowBox[{"Table", "[", 
       RowBox[{
        RowBox[{"r", "[", 
         RowBox[{"i", ",", "j"}], "]"}], ",", 
        RowBox[{"{", 
         RowBox[{"i", ",", "1", ",", "m"}], "}"}], ",", 
        RowBox[{"{", 
         RowBox[{"j", ",", "1", ",", "m"}], "}"}]}], "]"}]}], ";"}],
    FormatType->StandardForm,
    FontFamily->"Courier New",
    FontSize->14], "\[IndentingNewLine]", 
   RowBox[{
    RowBox[{"M", " ", "=", " ", 
     RowBox[{
      RowBox[{"IdentityMatrix", "[", "m", "]"}], "-", "R"}]}], ";"}], 
   "\[IndentingNewLine]", 
   StyleBox[
    RowBox[{
     RowBox[{"R1", " ", "=", " ", 
      RowBox[{"Inverse", "[", "M", "]"}]}], ";"}],
    FormatType->StandardForm,
    FontFamily->"Courier New",
    FontSize->14], "\[IndentingNewLine]", 
   StyleBox[
    RowBox[{
     RowBox[{"vector1", " ", "=", " ", 
      RowBox[{"Table", "[", 
       RowBox[{"1", ",", 
        RowBox[{"{", 
         RowBox[{"i", ",", "1", ",", "m"}], "}"}]}], "]"}]}], ";"}],
    FormatType->StandardForm,
    FontFamily->"Courier New",
    FontSize->14], "\[IndentingNewLine]", 
   RowBox[{
    RowBox[{"La", "=", " ", 
     RowBox[{"R1", ".", "vector1"}]}], ";"}], "\[IndentingNewLine]", 
   StyleBox[
    RowBox[{
     RowBox[{
      RowBox[{"L", "[", "u_", "]"}], "=", " ", 
      RowBox[{"1", "+", 
       RowBox[{
        RowBox[{"(", 
         RowBox[{"1", "/", 
          RowBox[{"(", 
           RowBox[{"lamda", "+", "1"}], ")"}]}], ")"}], "*", 
        RowBox[{"Sum", "[", 
         RowBox[{
          RowBox[{
           RowBox[{"weights", "[", 
            RowBox[{"[", "j", "]"}], "]"}], 
           RowBox[{"La", "[", 
            RowBox[{"[", "j", "]"}], "]"}], 
           RowBox[{"ff", "[", 
            RowBox[{
             RowBox[{"(", 
              RowBox[{
               RowBox[{"(", 
                RowBox[{
                 RowBox[{"a", "[", 
                  RowBox[{"[", "j", "]"}], "]"}], "-", 
                 RowBox[{"(", 
                  RowBox[{
                   RowBox[{"(", 
                    RowBox[{"1", "-", "lamda"}], ")"}], "*", "u"}], ")"}], 
                 "+", "v", "+", 
                 RowBox[{"(", 
                  RowBox[{
                   RowBox[{"(", 
                    RowBox[{
                    RowBox[{"lamda", "*", "theta1"}], "+", 
                    RowBox[{"theta1", "*", "k"}]}], ")"}], "*", "s"}], ")"}], 
                 "+", 
                 RowBox[{"(", 
                  RowBox[{
                   RowBox[{"(", 
                    RowBox[{
                    RowBox[{"lamda", "*", "theta2"}], "+", 
                    RowBox[{"theta2", "*", "k"}]}], ")"}], "*", "s2"}], 
                  ")"}]}], ")"}], "/", 
               RowBox[{"(", 
                RowBox[{"lamda", "+", "k"}], ")"}]}], ")"}], "-", "mu"}], 
            "]"}]}], ",", 
          RowBox[{"{", 
           RowBox[{"j", ",", "1", ",", "m"}], "}"}]}], "]"}]}]}]}], ";"}],
    FormatType->StandardForm,
    FontFamily->"Courier New",
    FontSize->14], "\[IndentingNewLine]", 
   RowBox[{
    RowBox[{"L", "[", "u", "]"}], ";"}], "\n", 
   StyleBox[
    RowBox[{
     RowBox[{"t2", "=", 
      RowBox[{"Table", "[", 
       RowBox[{
        RowBox[{"L", "[", "u", "]"}], ",", 
        RowBox[{"{", 
         RowBox[{"u", ",", "1", ",", "1", ",", "1"}], "}"}]}], "]"}]}], ";"}],
    FormatType->StandardForm,
    FontFamily->"Courier New",
    FontSize->14], "\[IndentingNewLine]", 
   StyleBox[
    RowBox[{"NumberForm", "[", 
     RowBox[{
      RowBox[{"N", "[", "%", "]"}], ",", 
      RowBox[{"{", 
       RowBox[{"20", ",", "10"}], "}"}]}], "]"}],
    FormatType->StandardForm,
    FontFamily->"Courier New",
    FontSize->14], "\[IndentingNewLine]", 
   RowBox[{
    RowBox[{"Time", "=", 
     StyleBox[
      RowBox[{
       RowBox[{"TimeUsed", "[", "]"}], "-", "t0"}],
      FormatType->StandardForm,
      FontFamily->"Courier New",
      FontSize->14]}], 
    StyleBox[";",
     FormatType->StandardForm,
     FontFamily->"Courier New",
     FontSize->14]}], "\[IndentingNewLine]", 
   RowBox[{"NumberForm", "[", 
    RowBox[{
     RowBox[{"N", "[", "%", "]"}], ",", 
     RowBox[{"{", 
      RowBox[{"20", ",", "3"}], "}"}]}], "]"}]}]}]], "Input",
 CellChangeTimes->{{3.7260346891558976`*^9, 3.7260346947312164`*^9}, {
   3.7260348108148565`*^9, 3.7260348116319027`*^9}, {3.726035043184147*^9, 
   3.7260350441522026`*^9}, {3.7260351397536707`*^9, 
   3.7260351404877124`*^9}, {3.726035279140643*^9, 3.7260352805227222`*^9}, {
   3.7260354504924436`*^9, 3.726035506862668*^9}, {3.7260364589771256`*^9, 
   3.726036462405322*^9}, {3.726036597047023*^9, 3.72603662182944*^9}, {
   3.726036672402333*^9, 3.7260366878782177`*^9}, {3.7260367711049786`*^9, 
   3.7260367855118027`*^9}, {3.7260368231179533`*^9, 
   3.7260368257661047`*^9}, {3.7260369083998313`*^9, 3.726036917980379*^9}, {
   3.726036963065958*^9, 3.726036967966238*^9}, 3.726037081411727*^9, 
   3.726037115955703*^9, 3.7260372039167337`*^9, {3.726037304532489*^9, 
   3.7260373055545473`*^9}, {3.7260373925405226`*^9, 
   3.7260373932255616`*^9}, {3.72603745928734*^9, 3.7260374599153757`*^9}, {
   3.726037534149622*^9, 3.7260375349646688`*^9}, {3.726037595722144*^9, 
   3.7260375962671747`*^9}, {3.7260376661751738`*^9, 
   3.7260376672072325`*^9}, {3.7260377467377815`*^9, 3.726037747336816*^9}, {
   3.7260379634651775`*^9, 3.72603796403421*^9}, {3.726038065283001*^9, 
   3.7260380657440276`*^9}, {3.7260381373981256`*^9, 
   3.7260381390532207`*^9}, {3.726038291810958*^9, 3.7260382925940027`*^9}, {
   3.7260383856563253`*^9, 3.7260383870344048`*^9}, {3.726038468443061*^9, 
   3.726038470684189*^9}, {3.7260457923786945`*^9, 3.7260457938297777`*^9}, {
   3.726045907234264*^9, 3.726045908176318*^9}, {3.7260525302770805`*^9, 
   3.7260525765567274`*^9}, {3.7260526761894264`*^9, 
   3.7260526779655275`*^9}, {3.726052734336752*^9, 3.726052735084795*^9}, {
   3.726052870111518*^9, 3.726052870446537*^9}, {3.7260529831719847`*^9, 
   3.7260529841140385`*^9}, {3.7260531050339546`*^9, 3.726053105954007*^9}, {
   3.7260531919899282`*^9, 3.726053192454955*^9}, {3.7260534094843683`*^9, 
   3.7260534104654245`*^9}, {3.7260536131360164`*^9, 3.72605361424008*^9}, {
   3.726053697068817*^9, 3.726053731892809*^9}, {3.726053878715207*^9, 
   3.7260538798622723`*^9}, {3.726054025040576*^9, 3.7260540256996136`*^9}, {
   3.726054105201161*^9, 3.726054108120328*^9}, {3.7260542022947145`*^9, 
   3.7260542026827364`*^9}, {3.7260543729024725`*^9, 
   3.7260543738375263`*^9}, {3.7260556153245354`*^9, 
   3.7260556178886814`*^9}, {3.726055710294967*^9, 3.7260557116880465`*^9}, {
   3.7260557880964174`*^9, 3.726055789007469*^9}, {3.726056836796399*^9, 
   3.7260568553234587`*^9}, {3.7260568932376275`*^9, 
   3.7260569128917513`*^9}, {3.7260570439612484`*^9, 3.726057045000308*^9}, {
   3.7260571549255953`*^9, 3.7260571555286293`*^9}, {3.726057246656842*^9, 
   3.72605724785091*^9}, {3.726057321383116*^9, 3.7260573224931793`*^9}, {
   3.7260574087561135`*^9, 3.7260574093031445`*^9}, {3.726057523129655*^9, 
   3.7260575239147005`*^9}, {3.726057634426021*^9, 3.7260576351230607`*^9}, {
   3.7260577267142997`*^9, 3.7260577274783435`*^9}, {3.7260578019486027`*^9, 
   3.7260578026556435`*^9}, {3.7260578917747407`*^9, 3.726057894054871*^9}, {
   3.726058005327235*^9, 3.7260580064753013`*^9}, {3.726058097240493*^9, 
   3.726058097948533*^9}, {3.726058165838416*^9, 3.7260581684365644`*^9}, {
   3.7260582793509088`*^9, 3.726058279917941*^9}, {3.7260583714161744`*^9, 
   3.726058372457234*^9}, {3.7260594162219343`*^9, 3.7260594772174225`*^9}, 
   3.726059617843466*^9, {3.726059700167175*^9, 3.726059700535196*^9}, {
   3.7260597589545374`*^9, 3.726059759755583*^9}, {3.7260600282249384`*^9, 
   3.7260600285589576`*^9}, {3.7260600893294334`*^9, 
   3.7260600899404683`*^9}, {3.7260602771411753`*^9, 
   3.7260602777152085`*^9}, {3.7260604219904604`*^9, 3.726060422838509*^9}, {
   3.726060508190391*^9, 3.7260605087204213`*^9}, {3.726060652836664*^9, 
   3.7260606533436933`*^9}, {3.7260608102216663`*^9, 3.726060810935707*^9}, {
   3.726060914524632*^9, 3.726060916334736*^9}, {3.7260609710568657`*^9, 
   3.726060971432887*^9}, {3.726061042001923*^9, 3.726061042555955*^9}, {
   3.726061116813202*^9, 3.7260611194863553`*^9}, {3.726061200260975*^9, 
   3.726061200886011*^9}, {3.7260612685408807`*^9, 3.726061269093912*^9}, {
   3.7262902954771852`*^9, 3.726290363611082*^9}, {3.7262905687278147`*^9, 
   3.7262906001306105`*^9}, {3.72629063508461*^9, 3.726290653743677*^9}, {
   3.726292240913458*^9, 3.726292243126585*^9}, {3.726292432724429*^9, 
   3.7262924450541344`*^9}, {3.7262924795201054`*^9, 
   3.7262925136950607`*^9}, {3.726292556767524*^9, 3.7262925737374945`*^9}, {
   3.7262927129454565`*^9, 3.7262927153035917`*^9}, 3.7262930100034475`*^9, {
   3.726293052744892*^9, 3.7262930823925877`*^9}, {3.726293115055456*^9, 
   3.726293147592317*^9}, 3.7262937770383196`*^9, 3.7262938200467796`*^9, {
   3.726293870678675*^9, 3.726293931831173*^9}, {3.7262943537793074`*^9, 
   3.7262944365900435`*^9}, {3.726294469163907*^9, 3.7262944748602324`*^9}, 
   3.726294524048046*^9, {3.726294655753579*^9, 3.7262946684253035`*^9}, {
   3.726294799953827*^9, 3.7262948427882767`*^9}, {3.7263632385282836`*^9, 
   3.7263632393523307`*^9}, {3.7263653186102576`*^9, 3.726365332732065*^9}, 
   3.7263661799325223`*^9, {3.726366266520475*^9, 3.726366266889496*^9}, {
   3.726366331509192*^9, 3.7263663320292215`*^9}, {3.726366440639434*^9, 
   3.726366441010455*^9}, {3.726366505678154*^9, 3.7263665060581756`*^9}, {
   3.726366555859024*^9, 3.726366557779134*^9}, {3.726366649418375*^9, 
   3.726366650116415*^9}, {3.7263667114359226`*^9, 3.7263667123099723`*^9}, {
   3.726366794855694*^9, 3.7263667969478135`*^9}, {3.7263668503318667`*^9, 
   3.7263668527950077`*^9}, {3.7263669604361644`*^9, 
   3.7263669607651834`*^9}, {3.726367022608721*^9, 3.726367023278759*^9}, {
   3.726367163935804*^9, 3.7263671653368845`*^9}, {3.7263672774462967`*^9, 
   3.7263672780463305`*^9}, {3.7263673459652157`*^9, 
   3.7263673469592724`*^9}, {3.7270080784164305`*^9, 
   3.7270080820746393`*^9}, {3.7270083290857677`*^9, 
   3.7270083817237787`*^9}, {3.727008588978633*^9, 3.727008590296708*^9}, 
   3.7316425191039596`*^9, {3.731642864979742*^9, 3.731642893168355*^9}, 
   3.731644391378048*^9, 3.731644463909196*^9, 3.7316460987667046`*^9, 
   3.7316461667135906`*^9, 3.731646223639847*^9, 3.7317602384667125`*^9, 
   3.731760306317593*^9, 3.7317603626708164`*^9, 3.7317604414143205`*^9, 
   3.731760489560074*^9, 3.7317605879937043`*^9, {3.7317606930697145`*^9, 
   3.7317606935347404`*^9}, 3.7317608961453295`*^9, 3.73176097902207*^9, 
   3.731761027652851*^9, 3.7317610834880447`*^9, 3.731761230156434*^9, {
   3.731761368678357*^9, 3.731761372615582*^9}, 3.7317616044558425`*^9, 
   3.731761668974533*^9, 3.7317617296670046`*^9, 3.7317617939736824`*^9, 
   3.7317618472797313`*^9, 3.7317619133645115`*^9, 3.731761988328799*^9, 
   3.7317620277720547`*^9, 3.731762074735741*^9, {3.7317621275087595`*^9, 
   3.7317621278697805`*^9}, 3.731762181780864*^9, 3.7317622359959645`*^9, 
   3.7317622903320723`*^9, 3.7317623575019145`*^9, 3.731762416803306*^9, 
   3.7317624769557467`*^9, 3.7317625520460415`*^9, 3.7317626385539894`*^9, {
   3.731763131521186*^9, 3.731763134813374*^9}, 3.7317631773678083`*^9, 
   3.731763228886755*^9, 3.731801328541879*^9, 3.7318013775526824`*^9, 
   3.731801440649291*^9, 3.7318015000006857`*^9, 3.7318016283750286`*^9, 
   3.7318017581194496`*^9, 3.731801811964529*^9, 3.7318018702278614`*^9, 
   3.7318019917668133`*^9, 3.7318020482940464`*^9, 3.731802113061751*^9, 
   3.7318022186057878`*^9, 3.7318022834314957`*^9, 3.7318023422758613`*^9, 
   3.73180239784804*^9, {3.7318030243628745`*^9, 3.731803039880762*^9}, 
   3.731803111444855*^9, 3.7318032279225173`*^9, 3.731803305731968*^9, 
   3.731803388602708*^9, 3.731803448278121*^9, 3.731803558031399*^9, 
   3.7318036329626846`*^9, 3.731803699688501*^9, 3.731803786809484*^9, 
   3.7318038564894695`*^9, 3.731803943591451*^9, 3.731804013749464*^9, 
   3.731804083873475*^9, 3.73180415669564*^9, 3.731804218429171*^9, 
   3.7318043298045416`*^9, 3.7318044418799515`*^9, {3.7318048696654196`*^9, 
   3.7318048915356708`*^9}, 3.7318049790206747`*^9, 3.7318050467505484`*^9, 
   3.7318051142714105`*^9, 3.7318051965981193`*^9, 3.7318052554354844`*^9, 
   3.731805327624614*^9, 3.7318053881680765`*^9, 3.7318054835005293`*^9, 
   3.73180554891127*^9, 3.731805608616685*^9, 3.731805679977767*^9, 
   3.7318057932862477`*^9, 3.731805863412259*^9, {3.7318059309991245`*^9, 
   3.731805932524212*^9}, 3.7318060419684715`*^9, 3.7318060949165*^9, {
   3.7318065835024457`*^9, 3.731806604052621*^9}, 3.731807679715145*^9, 
   3.731807750907217*^9, 3.731807812272727*^9, 3.731807896390538*^9, 
   3.731807970946803*^9, 3.731808036004524*^9, 3.7318081080076427`*^9, 
   3.731808170302205*^9, 3.7318082404812193`*^9, 3.731808295226351*^9, 
   3.731808379403165*^9, 3.7318084749996333`*^9, 3.7318085520720415`*^9, 
   3.7318086290474443`*^9, 3.731808697210343*^9, 3.7318087756538296`*^9, {
   3.731809230675855*^9, 3.7318092435055895`*^9}, 3.731809312820554*^9, 
   3.7318095203804255`*^9, 3.7318095780067215`*^9, 3.731809637923148*^9, 
   3.7318096932423124`*^9, 3.7318097607641745`*^9, 3.7318098131651716`*^9, 
   3.731811691257592*^9, 3.7318117508650017`*^9, 3.731811813126563*^9, 
   3.7318118701488247`*^9, 3.7318119357675776`*^9, 3.731812028838901*^9, 
   3.731812078614748*^9, 3.731812137499116*^9, 3.731812201577781*^9, {
   3.7318128863959503`*^9, 3.7318128901031623`*^9}, 3.7318129497905765`*^9, 
   3.731813001463532*^9, 3.7318130594108467`*^9, 3.7318131367782717`*^9, 
   3.7318131934745145`*^9, 3.7318132779873486`*^9, 3.7318133824013205`*^9, 
   3.7318134524373264`*^9, 3.7318135407703786`*^9, 3.7318136048610444`*^9, 
   3.731813696854306*^9, 3.7318137680563784`*^9, 3.73181384343369*^9, 
   3.731813911747597*^9, 3.7318141976839523`*^9, 3.7318143071372128`*^9, {
   3.731814703380876*^9, 3.731814713643463*^9}, 3.7318147927869897`*^9, 
   3.731817480635726*^9, 3.731817548247593*^9, 3.731817637835717*^9, 
   3.7318177095328183`*^9, 3.7318177761166267`*^9, 3.7318178297776957`*^9, 
   3.731817898684637*^9, 3.7318179567609587`*^9, 3.7318180136122103`*^9, 
   3.7318180724375753`*^9, 3.7318181363832326`*^9, 3.7318181963296614`*^9, 
   3.7318182577241726`*^9, 3.7318183226878886`*^9, 3.7318183834033613`*^9, {
   3.7318185003300495`*^9, 3.731818514959886*^9}, 3.731819506450596*^9, 
   3.7318195879792595`*^9, 3.731819692577242*^9, 3.731819761725197*^9, 
   3.731820075017116*^9, 3.7318201332454467`*^9, 3.731820193216877*^9, 
   3.731820258277598*^9, 3.731820325186425*^9, 3.7318203769773874`*^9, 
   3.7318204249901333`*^9, 3.731820487822727*^9, 3.7318205481491776`*^9, 
   3.731820617723157*^9, 3.731820680137727*^9, 3.731820742978321*^9, 
   3.731820851734542*^9, {3.7318213415775595`*^9, 3.7318213487479696`*^9}, 
   3.7318214303456364`*^9, 3.7318215346556025`*^9, 3.7318216039865685`*^9, 
   3.7318216743305917`*^9, 3.7318217329779463`*^9, 3.731821792476349*^9, 
   3.731821854606903*^9, 3.7318219147193413`*^9, 3.7318219773039207`*^9, 
   3.7318221529839687`*^9, 3.7318222209568567`*^9, 3.731822285459546*^9, 
   3.7318223393156266`*^9, 3.731822415776*^9, 3.731822472298233*^9, 
   3.731822538075995*^9, {3.731823042768862*^9, 3.731823052249404*^9}, 
   3.7318231036233425`*^9, 3.7318231642718115`*^9, 3.731832360548808*^9, 
   3.7318332830075703`*^9, {3.7318333658273067`*^9, 3.731833366105323*^9}, 
   3.7318334438667707`*^9, 3.731833508255453*^9, 3.731833629948414*^9, 
   3.731833699317382*^9, 3.7318337579417343`*^9, 3.731833827531715*^9, 
   3.7318338909483423`*^9, 3.7318341760926514`*^9, 3.7318342296707163`*^9, 
   3.7318342846258593`*^9, 3.7318343407150674`*^9, {3.7318350283133955`*^9, 
   3.7318350399520617`*^9}, 3.7318351426309347`*^9, 3.73183595414235*^9, 
   3.7318361336546173`*^9, 3.7318361848255444`*^9, 3.7318363119798174`*^9, 
   3.7318363746133995`*^9, 3.7318364293315296`*^9, 3.731836510949198*^9, 
   3.731836564123239*^9, 3.7318366293289685`*^9, 3.73183668320405*^9, 
   3.7318367817326856`*^9, 3.731836872043851*^9, 3.7318369236028*^9, 
   3.7318369806980658`*^9, 3.731837029599863*^9, {3.7318375383669624`*^9, 
   3.731837557751071*^9}, 3.7318483500663567`*^9, 3.7318484101727943`*^9, 
   3.7318484833099775`*^9, 3.7318485339918766`*^9, 3.731848585423818*^9, 
   3.731848637659806*^9, 3.731848693361992*^9, 3.7318487529884024`*^9, 
   3.7318488158269963`*^9, 3.731848869491066*^9, 3.731848921858061*^9, 
   3.7318489738940372`*^9, 3.731849027044077*^9, 3.7318490811691732`*^9, 
   3.731849181401906*^9, 3.73184923741711*^9, {3.7318492980075755`*^9, 
   3.7318492993676534`*^9}, {3.7769501489784975`*^9, 3.7769501734025583`*^9}, 
   3.776950269171644*^9, 3.7769503792043405`*^9, {3.7769505313755817`*^9, 
   3.7769505364173913`*^9}, 3.7769506007499685`*^9, 3.7769507000346346`*^9, {
   3.801312088177555*^9, 3.8013122127453737`*^9}, {3.8013122508645616`*^9, 
   3.801312279394048*^9}, {3.801312370384895*^9, 3.8013123873229356`*^9}}],

Cell[BoxData[
 TagBox[
  RowBox[{"{", 
   InterpretationBox["\<\"500.0000633513\"\>",
    500.00006335129166`,
    AutoDelete->True], "}"}],
  NumberForm[#, {20, 10}]& ]], "Output",
 CellChangeTimes->{3.8013124065662746`*^9}],

Cell[BoxData[
 TagBox[
  InterpretationBox["\<\"9.656\"\>",
   9.655999999999992,
   AutoDelete->True],
  NumberForm[#, {20, 3}]& ]], "Output",
 CellChangeTimes->{3.8013124065682507`*^9}]
}, Open  ]],

Cell[CellGroupData[{

Cell[BoxData[
 RowBox[{
  RowBox[{"(*", " ", 
   RowBox[{
    RowBox[{
    "Explicit", " ", "Formulas", " ", "on", " ", "Modifide", " ", "EWMA", " ",
      "for", " ", "MA", 
     RowBox[{"(", "2", ")"}]}], ",", 
    RowBox[{"k", "=", "1"}], ",", " ", 
    RowBox[{"lamda", "=", "0.1"}]}], " ", "*)"}], 
  RowBox[{
   RowBox[{
    RowBox[{"Clear", "[", 
     RowBox[{"alpha", ",", "b", ",", "u", ",", "t0", ",", "k"}], "]"}], ";"}],
    "\[IndentingNewLine]", 
   RowBox[{
    RowBox[{"t0", ":=", 
     RowBox[{"TimeUsed", "[", "]"}]}], ";"}], "\[IndentingNewLine]", 
   RowBox[{
    RowBox[{"b", ":=", "0.45905302"}], ";"}], "\[IndentingNewLine]", 
   RowBox[{
    RowBox[{"k", ":=", "1"}], ";"}], "\[IndentingNewLine]", 
   RowBox[{
    RowBox[{"lamda", ":=", "0.1"}], ";"}], "\[IndentingNewLine]", 
   RowBox[{
    RowBox[{"alpha", ":=", "1.00"}], ";"}], "\[IndentingNewLine]", 
   RowBox[{
    RowBox[{"mu", ":=", "2"}], ";", 
    RowBox[{"theta1", ":=", 
     RowBox[{"-", "0.3"}]}], ";", " ", 
    RowBox[{"theta2", ":=", "0.5"}], ";"}], "\[IndentingNewLine]", 
   RowBox[{
    RowBox[{"u", ":=", "1"}], ";", 
    RowBox[{"v", ":=", "1"}], ";", 
    RowBox[{"s", ":=", "1"}], ";", 
    RowBox[{"s2", ":=", "1"}], ";"}], "\[IndentingNewLine]", 
   RowBox[{
    RowBox[{"ARL", ":=", 
     RowBox[{"1", "-", 
      RowBox[{"(", 
       RowBox[{
        RowBox[{"(", 
         RowBox[{"lamda", "*", 
          RowBox[{"E", "^", 
           RowBox[{"(", 
            RowBox[{
             RowBox[{"(", 
              RowBox[{
               RowBox[{"(", 
                RowBox[{"1", "-", "lamda"}], ")"}], "*", "u"}], ")"}], "/", 
             RowBox[{"(", 
              RowBox[{"alpha", "*", 
               RowBox[{"(", 
                RowBox[{"lamda", "+", "k"}], ")"}]}], ")"}]}], ")"}]}], "*", 
          RowBox[{"(", 
           RowBox[{
            RowBox[{"(", 
             RowBox[{"E", "^", 
              RowBox[{"-", 
               RowBox[{"(", 
                RowBox[{"b", "/", 
                 RowBox[{"(", 
                  RowBox[{"alpha", "*", 
                   RowBox[{"(", 
                    RowBox[{"lamda", "+", "k"}], ")"}]}], ")"}]}], ")"}]}]}], 
             ")"}], "-", "1"}], ")"}]}], ")"}], "/", 
        RowBox[{"(", 
         RowBox[{
          RowBox[{"lamda", "*", 
           RowBox[{"E", "^", 
            RowBox[{"-", 
             RowBox[{"(", 
              RowBox[{"mu", "/", "alpha"}], ")"}]}]}], "*", 
           RowBox[{"E", "^", 
            RowBox[{"(", 
             RowBox[{"v", "/", 
              RowBox[{"(", 
               RowBox[{"alpha", "*", 
                RowBox[{"(", 
                 RowBox[{"lamda", "+", "k"}], ")"}]}], ")"}]}], ")"}]}], "*", 
           RowBox[{"E", "^", 
            RowBox[{"(", 
             RowBox[{
              RowBox[{"(", 
               RowBox[{
                RowBox[{"(", 
                 RowBox[{
                  RowBox[{"lamda", "*", "theta1"}], "+", 
                  RowBox[{"theta1", "*", "k"}]}], ")"}], "*", "s"}], ")"}], 
              "/", 
              RowBox[{"(", 
               RowBox[{"alpha", "*", 
                RowBox[{"(", 
                 RowBox[{"lamda", "+", "k"}], ")"}]}], ")"}]}], ")"}]}], "*", 
           RowBox[{"E", "^", 
            RowBox[{"(", 
             RowBox[{
              RowBox[{"(", 
               RowBox[{
                RowBox[{"(", 
                 RowBox[{
                  RowBox[{"lamda", "*", "theta2"}], "+", 
                  RowBox[{"theta2", "*", "k"}]}], ")"}], "*", "s2"}], ")"}], 
              "/", 
              RowBox[{"(", 
               RowBox[{"alpha", "*", 
                RowBox[{"(", 
                 RowBox[{"lamda", "+", "k"}], ")"}]}], ")"}]}], ")"}]}]}], 
          "+", 
          RowBox[{"E", "^", 
           RowBox[{"-", 
            RowBox[{"(", 
             RowBox[{
              RowBox[{"(", 
               RowBox[{"lamda", "*", "b"}], ")"}], "/", 
              RowBox[{"(", 
               RowBox[{"alpha", "*", 
                RowBox[{"(", 
                 RowBox[{"lamda", "+", "k"}], ")"}]}], ")"}]}], ")"}]}]}], 
          "-", "1"}], ")"}]}], ")"}]}]}], ";"}], "\[IndentingNewLine]", 
   "\[IndentingNewLine]", 
   RowBox[{
    RowBox[{"NumberForm", "[", 
     RowBox[{
      RowBox[{"N", "[", "%", "]"}], ",", 
      RowBox[{"{", 
       RowBox[{"20", ",", "3"}], "}"}]}], "]"}], ";"}], "\[IndentingNewLine]", 
   RowBox[{
    RowBox[{
     RowBox[{"TimeUsed", "[", "]"}], "-", "t0"}], ";"}], 
   "\[IndentingNewLine]", 
   RowBox[{"NumberForm", "[", 
    RowBox[{
     RowBox[{"N", "[", "%", "]"}], ",", 
     RowBox[{"{", 
      RowBox[{"20", ",", "3"}], "}"}]}], "]"}], "\[IndentingNewLine]", 
   RowBox[{"NumberForm", "[", 
    RowBox[{
     RowBox[{"N", "[", "ARL", "]"}], ",", 
     RowBox[{"{", 
      RowBox[{"20", ",", "10"}], "}"}]}], "]"}]}]}]], "Input",
 CellChangeTimes->{{3.725494563761512*^9, 3.7254945659576373`*^9}, {
   3.725494860524485*^9, 3.7254949592351313`*^9}, {3.7254949954452024`*^9, 
   3.7254950543295703`*^9}, {3.725495126680709*^9, 3.725495144475726*^9}, {
   3.7254952826546297`*^9, 3.7254952875239086`*^9}, {3.725495430671096*^9, 
   3.7254954684482565`*^9}, {3.7254955878370852`*^9, 3.725495589823199*^9}, {
   3.725498701124155*^9, 3.725498774257338*^9}, {3.7254988778022604`*^9, 
   3.7254989044317837`*^9}, {3.725498967255377*^9, 3.7254989975461097`*^9}, {
   3.725499028992908*^9, 3.72549905193322*^9}, {3.7254991306557226`*^9, 
   3.725499216359625*^9}, {3.7254995512887816`*^9, 3.725499553615915*^9}, {
   3.725499625583031*^9, 3.7254996812252135`*^9}, {3.7254997762786503`*^9, 
   3.7254999355867624`*^9}, {3.7254999724058685`*^9, 3.725500015396327*^9}, {
   3.7255001071785765`*^9, 3.7255002144817142`*^9}, {3.725500247057577*^9, 
   3.7255002841667*^9}, {3.7255003160195217`*^9, 3.7255006730999455`*^9}, {
   3.725521533495092*^9, 3.725521583739966*^9}, {3.7255432766211452`*^9, 
   3.725543326801015*^9}, {3.7255433842893033`*^9, 3.7255433957059565`*^9}, {
   3.725544083903319*^9, 3.725544085616417*^9}, {3.7255441317670565`*^9, 
   3.725544144809802*^9}, {3.7255442033621516`*^9, 3.725544226500475*^9}, {
   3.725544278445446*^9, 3.7255442840457664`*^9}, {3.725544328253295*^9, 
   3.725544341400047*^9}, {3.725598512536376*^9, 3.725598538967888*^9}, {
   3.725598578945174*^9, 3.725598581800338*^9}, {3.725598617601385*^9, 
   3.7255986724435225`*^9}, {3.7256006977946315`*^9, 
   3.7256007042390003`*^9}, {3.7256007360368185`*^9, 3.725600789228861*^9}, {
   3.725600835178489*^9, 3.725600929797901*^9}, {3.7256012029175215`*^9, 
   3.725601248692139*^9}, {3.7256013173770676`*^9, 3.725601320160227*^9}, {
   3.725601381844755*^9, 3.7256015681484113`*^9}, {3.7256022312056828`*^9, 
   3.725602238645108*^9}, {3.725602274488158*^9, 3.725602281442556*^9}, {
   3.7256795793029776`*^9, 3.725679596798978*^9}, {3.7256796400254507`*^9, 
   3.725679643561653*^9}, {3.7256796860300817`*^9, 3.7256796912623816`*^9}, {
   3.725679899769307*^9, 3.725679934496293*^9}, {3.7256800733302345`*^9, 
   3.725680074410296*^9}, {3.7257695446396475`*^9, 3.7257695525591*^9}, {
   3.7257698150201125`*^9, 3.72576981689822*^9}, {3.7257699796255274`*^9, 
   3.7257700091732173`*^9}, {3.7257700401529894`*^9, 3.725770040848029*^9}, {
   3.725770075542013*^9, 3.725770076586073*^9}, {3.725770114784258*^9, 
   3.725770224768549*^9}, {3.725770332715723*^9, 3.725770508818795*^9}, {
   3.725770562538868*^9, 3.725770762896328*^9}, {3.7257708198505855`*^9, 
   3.7257709439686847`*^9}, {3.7257710017049866`*^9, 
   3.7257710885219526`*^9}, {3.7257716118348846`*^9, 
   3.7257716126629314`*^9}, {3.7257718898407855`*^9, 3.7257718915778847`*^9}, 
   3.72577197960992*^9, {3.725772052033062*^9, 3.725772052479088*^9}, {
   3.725772317410241*^9, 3.725772317839266*^9}, {3.7257723964007587`*^9, 
   3.7257723969197884`*^9}, {3.7257724592613544`*^9, 3.725772459792385*^9}, {
   3.7257725089251947`*^9, 3.7257725095262294`*^9}, {3.72577264241183*^9, 
   3.7257726430658674`*^9}, {3.725772825274289*^9, 3.7257728266053653`*^9}, {
   3.7257733395047016`*^9, 3.7257733402807455`*^9}, {3.7257733782529173`*^9, 
   3.7257733786839423`*^9}, {3.7257734214263873`*^9, 
   3.7257734218534117`*^9}, {3.72577345539933*^9, 3.725773541496255*^9}, {
   3.725773715285195*^9, 3.7257737157812233`*^9}, {3.7257737895324416`*^9, 
   3.725773790104474*^9}, {3.72577383723617*^9, 3.725773839963326*^9}, {
   3.7257739876277723`*^9, 3.725773987989793*^9}, {3.725774043609974*^9, 
   3.7257740439559937`*^9}, {3.7257741066975822`*^9, 3.72577410980076*^9}, {
   3.725774333431551*^9, 3.725774359314031*^9}, {3.7257744723224945`*^9, 
   3.7257744801309414`*^9}, {3.7257745486668615`*^9, 3.725774549073885*^9}, {
   3.725774706288877*^9, 3.7257747335504365`*^9}, {3.7257750656864333`*^9, 
   3.725775153864477*^9}, {3.725776199362276*^9, 3.7257764978143463`*^9}, {
   3.7257765500413337`*^9, 3.7257766073356104`*^9}, {3.7257766462348356`*^9, 
   3.7257766904413643`*^9}, {3.725776821248846*^9, 3.7257768222909055`*^9}, {
   3.7257768657803926`*^9, 3.7257768661054115`*^9}, {3.725776952011325*^9, 
   3.725776952351344*^9}, {3.7257770001450777`*^9, 3.725777000561102*^9}, {
   3.725777226013997*^9, 3.725777226436021*^9}, {3.7257772911197205`*^9, 
   3.725777291432739*^9}, {3.7257784529601746`*^9, 3.7257784534702034`*^9}, {
   3.725778547596587*^9, 3.725778548220623*^9}, {3.7257796181578197`*^9, 
   3.7257796403060865`*^9}, {3.7257796771231923`*^9, 
   3.7257796777992315`*^9}, {3.725779709821063*^9, 3.7257797200796494`*^9}, {
   3.7257797888135805`*^9, 3.7257797891756015`*^9}, {3.725779828298839*^9, 
   3.7257798289748783`*^9}, {3.725779929032601*^9, 3.7257799549920855`*^9}, {
   3.725779997631524*^9, 3.7257800267321887`*^9}, {3.7257802382532873`*^9, 
   3.7257805546743855`*^9}, {3.7257805918445115`*^9, 3.7257806218132257`*^9}, 
   3.7257808044466715`*^9, {3.725780853515478*^9, 3.72578085406551*^9}, {
   3.725780898165032*^9, 3.725780899427104*^9}, {3.7257809820618305`*^9, 
   3.7257810109864855`*^9}, {3.7257926858206463`*^9, 3.725792693458083*^9}, {
   3.7257927903356247`*^9, 3.7257929089964113`*^9}, {3.7257929809405265`*^9, 
   3.7257932315698614`*^9}, {3.725793342595212*^9, 3.7257933886148443`*^9}, {
   3.7257934743807497`*^9, 3.725793635495965*^9}, {3.7257937147905*^9, 
   3.725793862196931*^9}, {3.7257938994770637`*^9, 3.7257939226043863`*^9}, {
   3.7257940033870068`*^9, 3.7257940042390556`*^9}, {3.725794484272512*^9, 
   3.725794486013612*^9}, {3.725794761535371*^9, 3.725794762459423*^9}, {
   3.725795081930696*^9, 3.725795082609735*^9}, {3.7257952042176905`*^9, 
   3.7257952054547615`*^9}, {3.7257952752157516`*^9, 
   3.7257952773188715`*^9}, {3.7258701780234985`*^9, 
   3.7258701807366543`*^9}, {3.725870211662423*^9, 3.725870214378578*^9}, {
   3.7258702753840675`*^9, 3.725870298473388*^9}, {3.726034550743981*^9, 
   3.7260346207259836`*^9}, {3.7260347162774487`*^9, 
   3.7260347187705917`*^9}, {3.7260358431139*^9, 3.7260358549125752`*^9}, {
   3.7260359146819935`*^9, 3.726035922009413*^9}, {3.726035990875352*^9, 
   3.7260360034620714`*^9}, {3.726036053837953*^9, 3.7260360968394127`*^9}, {
   3.7260362627219005`*^9, 3.7260362852401886`*^9}, {3.7260363794065742`*^9, 
   3.726036387156018*^9}, 3.7260378018069315`*^9, {3.7260378795613785`*^9, 
   3.7260379253279963`*^9}, {3.7260470725979195`*^9, 
   3.7260470837665577`*^9}, {3.726047286542156*^9, 3.726047287397205*^9}, {
   3.726047320609104*^9, 3.726047339255171*^9}, {3.726047394579335*^9, 
   3.726047467126485*^9}, {3.7260475986860094`*^9, 3.7260476011691513`*^9}, {
   3.7260476458577075`*^9, 3.726047658581435*^9}, {3.726047689728217*^9, 
   3.726047750718705*^9}, {3.726052362893507*^9, 3.72605241592454*^9}, 
   3.7260524932099605`*^9, 3.726055938101997*^9, {3.726056000725579*^9, 
   3.726056001828642*^9}, {3.7260560610030265`*^9, 3.726056062157092*^9}, {
   3.7260561086837535`*^9, 3.726056109481799*^9}, {3.72605615041514*^9, 
   3.7260561509951735`*^9}, {3.7260562183050237`*^9, 3.726056219245077*^9}, {
   3.726056303403891*^9, 3.726056304156934*^9}, {3.726056364157366*^9, 
   3.726056364775401*^9}, {3.7260564860233364`*^9, 3.726056487783437*^9}, {
   3.726056540397446*^9, 3.7260565441646614`*^9}, {3.7260565802647266`*^9, 
   3.7260565808057575`*^9}, {3.726056634422824*^9, 3.7260566352528715`*^9}, {
   3.72605847256496*^9, 3.7260586006802874`*^9}, {3.7260586386034565`*^9, 
   3.726058639034481*^9}, {3.726058678102716*^9, 3.7260586785667424`*^9}, {
   3.7260587169079356`*^9, 3.726058729331646*^9}, {3.726058778916482*^9, 
   3.7260587794495125`*^9}, {3.726058830002404*^9, 3.7260588306534414`*^9}, {
   3.7260588671945314`*^9, 3.726058867834568*^9}, {3.7260590235444736`*^9, 
   3.7260590379823*^9}, {3.7260591349528465`*^9, 3.7260591362629213`*^9}, {
   3.7260592603460183`*^9, 3.7260592807461853`*^9}, {3.726059314191098*^9, 
   3.726059315135152*^9}, {3.726289329888957*^9, 3.726289364233921*^9}, {
   3.726289439595232*^9, 3.7262894402712708`*^9}, {3.726289655144561*^9, 
   3.7262896582677393`*^9}, 3.7262898016499405`*^9, {3.7262898709049015`*^9, 
   3.7262898714469323`*^9}, {3.726289933019454*^9, 3.7262901139068003`*^9}, 
   3.7262902404080353`*^9, {3.726294957950864*^9, 3.7262949582798824`*^9}, {
   3.726295275015999*^9, 3.7262952753240166`*^9}, {3.726295307473855*^9, 
   3.7262953830751796`*^9}, {3.7262954193612547`*^9, 
   3.7262954199292874`*^9}, {3.726295452681161*^9, 3.7262954535272093`*^9}, {
   3.726295498633789*^9, 3.7262954995348406`*^9}, {3.726295553944953*^9, 
   3.7262955556210485`*^9}, {3.7262955903310337`*^9, 
   3.7262955908320627`*^9}, {3.726295632691457*^9, 3.7262956340365334`*^9}, {
   3.7262957142321205`*^9, 3.7262957161342297`*^9}, {3.726295749314127*^9, 
   3.7262957498141556`*^9}, {3.726295818996113*^9, 3.726295819755156*^9}, {
   3.7270080640876107`*^9, 3.7270080676378136`*^9}, {3.7270086141960754`*^9, 
   3.7270086454448624`*^9}, 3.731642505927206*^9, {3.7316425913590927`*^9, 
   3.7316428247664423`*^9}, 3.7316428848168774`*^9, 3.731644395108261*^9, 
   3.731644466694355*^9, 3.731646108972288*^9, 3.731646171051839*^9, 
   3.731646227610074*^9, 3.731760235994571*^9, 3.73176030923176*^9, 
   3.7317603719723487`*^9, 3.731760496588476*^9, 3.7317605851115394`*^9, 
   3.7317606987980423`*^9, 3.731760899878543*^9, 3.7317609817952285`*^9, 
   3.731761031871093*^9, 3.7317610872552605`*^9, 3.731761233480624*^9, {
   3.7317613094199677`*^9, 3.731761318302476*^9}, {3.7317613654141703`*^9, 
   3.7317615622814302`*^9}, 3.7317616716486855`*^9, 3.7317617341772623`*^9, 
   3.731761797303873*^9, 3.731761850976943*^9, 3.7317619166146975`*^9, {
   3.731761991736994*^9, 3.7317620147183084`*^9}, 3.7317620786239634`*^9, 
   3.73176213031592*^9, 3.7317621861461134`*^9, 3.731762239170146*^9, 
   3.731762294099288*^9, 3.7317623604970856`*^9, 3.7317624214395714`*^9, 
   3.731762481177988*^9, 3.7317625633926907`*^9, 3.7317626423172045`*^9, {
   3.7317627391077414`*^9, 3.731762739929788*^9}, {3.7317628071476326`*^9, 
   3.7317630891747637`*^9}, 3.731763187420383*^9, 3.731801325498705*^9, 
   3.7318013802348356`*^9, 3.731801444191494*^9, 3.7318015027378426`*^9, 
   3.7318016309341745`*^9, 3.7318017611086206`*^9, 3.7318018153487225`*^9, 
   3.731801873479048*^9, 3.731801994785986*^9, 3.731802053872366*^9, 
   3.73180211654195*^9, 3.7318022216219606`*^9, 3.731802287931753*^9, 
   3.731802345337036*^9, 3.731802401263235*^9, {3.731802493712523*^9, 
   3.7318025662916746`*^9}, {3.7318026014796867`*^9, 3.731802625013033*^9}, {
   3.7318026612321043`*^9, 3.7318029659165316`*^9}, 3.7318031142500153`*^9, 
   3.7318032324367757`*^9, 3.7318033096291904`*^9, 3.73180339161588*^9, 
   3.731803451613312*^9, 3.731803561476596*^9, 3.7318036362618732`*^9, 
   3.7318037028706827`*^9, 3.731803791205735*^9, 3.7318038595206428`*^9, 
   3.731803947689686*^9, 3.731804017054653*^9, 3.731804087925707*^9, 
   3.731804161038889*^9, 3.731804246102754*^9, 3.7318043339657793`*^9, 
   3.7318044344365263`*^9, 3.7318045454258747`*^9, {3.73180457629564*^9, 
   3.731804832167275*^9}, 3.7318049931134806`*^9, 3.731805051887842*^9, 
   3.7318051181506324`*^9, 3.7318052022864447`*^9, 3.7318052584786587`*^9, 
   3.731805331372828*^9, 3.731805391455264*^9, 3.731805486389694*^9, 
   3.7318055518374376`*^9, 3.7318056154210744`*^9, {3.7318056852190666`*^9, 
   3.7318056858761044`*^9}, 3.7318058017957344`*^9, 3.731805865864399*^9, 
   3.7318059372264805`*^9, 3.73180604438561*^9, 3.7318060990027337`*^9, {
   3.7318061987234373`*^9, 3.7318061998775034`*^9}, {3.7318062567137547`*^9, 
   3.7318063171702127`*^9}, {3.7318063590736094`*^9, 3.731806514727512*^9}, 
   3.7318076831353407`*^9, 3.731807759066684*^9, 3.7318078176630354`*^9, 
   3.731807901938856*^9, 3.731807974122985*^9, 3.7318080394607215`*^9, 
   3.7318081112638283`*^9, 3.731808173319378*^9, 3.731808244063424*^9, 
   3.731808298779554*^9, 3.731808391734871*^9, 3.7318084796979017`*^9, 
   3.731808558079385*^9, 3.7318086329346666`*^9, 3.73180870099856*^9, 
   3.731808779268036*^9, {3.7318088681881223`*^9, 3.731808960058377*^9}, {
   3.731809011729332*^9, 3.7318091885444455`*^9}, 3.731809315957733*^9, 
   3.7318095246646705`*^9, 3.7318095824299746`*^9, 3.731809641293341*^9, 
   3.731809700218712*^9, 3.731809763852351*^9, 3.7318098159873333`*^9, 
   3.731811694288766*^9, 3.7318117553732595`*^9, 3.73181181603673*^9, 
   3.7318118742080564`*^9, 3.7318119418349247`*^9, 3.731812032023083*^9, 
   3.731812084379078*^9, 3.7318121412453303`*^9, 3.731812204946974*^9, {
   3.731812703931514*^9, 3.731812828549642*^9}, 3.7318129526057377`*^9, 
   3.7318130062808075`*^9, 3.731813063167061*^9, 3.7318131404954844`*^9, 
   3.7318131964106827`*^9, 3.731813280972519*^9, 3.731813385350489*^9, 
   3.7318134572125993`*^9, 3.731813544082568*^9, 3.731813607463193*^9, 
   3.731813700717527*^9, 3.7318137722726192`*^9, 3.7318138474049172`*^9, 
   3.7318139312017097`*^9, 3.731814200895136*^9, 3.7318143104744034`*^9, {
   3.7318144033147135`*^9, 3.7318146527189784`*^9}, 3.731814796443199*^9, 
   3.731817483743904*^9, 3.7318175514357758`*^9, 3.731817640926894*^9, 
   3.731817712964014*^9, 3.731817779478819*^9, 3.7318178323938456`*^9, 
   3.731817901729811*^9, 3.7318179602691593`*^9, 3.7318180172184167`*^9, 
   3.731818080551039*^9, 3.731818139687422*^9, 3.7318182036760817`*^9, 
   3.7318182626094522`*^9, 3.7318183282652073`*^9, 3.7318183864645367`*^9, {
   3.731818525222473*^9, 3.7318186370048666`*^9}, 3.73181885945859*^9, {
   3.7318190364307127`*^9, 3.7318191144461746`*^9}, {3.731819177773797*^9, 
   3.731819192718652*^9}, {3.7318192440125856`*^9, 3.7318192530191*^9}, {
   3.7318193724629326`*^9, 3.731819450759411*^9}, 3.731819591033434*^9, 
   3.7318197045619273`*^9, 3.731819765571417*^9, 3.73182007857432*^9, 
   3.731820137287678*^9, 3.7318201979931498`*^9, 3.731820261737796*^9, 
   3.7318203286076207`*^9, 3.7318203801075664`*^9, 3.7318204277922935`*^9, 
   3.7318204937040634`*^9, 3.731820552680437*^9, 3.7318206206123223`*^9, 
   3.7318206838319387`*^9, 3.73182074837263*^9, 3.7318208553157463`*^9, {
   3.73182095030618*^9, 3.731820951286236*^9}, {3.7318209902884665`*^9, 
   3.7318209947117195`*^9}, {3.73182106552977*^9, 3.7318213268257155`*^9}, 
   3.7318214329847875`*^9, 3.7318215381288013`*^9, 3.7318216080418*^9, 
   3.731821677085749*^9, 3.7318217366321554`*^9, 3.7318217966615887`*^9, 
   3.7318218585751295`*^9, 3.7318219180485315`*^9, 3.731821980509104*^9, 
   3.7318221590543165`*^9, 3.731822223546005*^9, 3.7318222889217443`*^9, 
   3.7318223427938256`*^9, 3.7318224192251973`*^9, 3.7318224756854267`*^9, 
   3.731822540720146*^9, {3.7318226260940294`*^9, 3.73182262697908*^9}, 
   3.7318226682854424`*^9, {3.7318227096138067`*^9, 3.73182295514785*^9}, 
   3.731823107515565*^9, 3.7318231702851553`*^9, 3.731832363968004*^9, 
   3.7318332860207424`*^9, 3.7318333696155233`*^9, 3.7318334464489183`*^9, 
   3.7318335114366355`*^9, 3.7318336329995885`*^9, 3.7318337015215073`*^9, 
   3.7318337609109044`*^9, 3.7318338313359327`*^9, 3.73183389353449*^9, 
   3.7318341795828514`*^9, 3.7318342324438744`*^9, 3.7318342898911605`*^9, 
   3.7318343443552756`*^9, {3.731834450276334*^9, 3.7318344511823854`*^9}, {
   3.7318346894220123`*^9, 3.731834948279818*^9}, 3.7318351455010986`*^9, 
   3.7318359574075365`*^9, 3.7318361365947857`*^9, 3.731836187998726*^9, 
   3.731836320156285*^9, 3.731836379633687*^9, 3.7318364350458565`*^9, 
   3.731836513556347*^9, 3.731836566744389*^9, 3.7318366322841377`*^9, 
   3.7318366869592648`*^9, 3.731836784971871*^9, 3.731836875449046*^9, 
   3.7318369296801476`*^9, 3.731836985578345*^9, 3.7318370321630096`*^9, {
   3.731837079991745*^9, 3.731837081427827*^9}, 3.731837176865286*^9, {
   3.731837236013669*^9, 3.731837479134575*^9}, 3.7318483541845922`*^9, 
   3.7318484139870124`*^9, 3.731848487092194*^9, 3.731848536749034*^9, 
   3.7318485891130295`*^9, 3.731848641646034*^9, 3.731848697748243*^9, 
   3.7318487580136895`*^9, 3.73184881903718*^9, 3.731848872863259*^9, 
   3.7318489259932976`*^9, 3.7318489779882717`*^9, 3.731849029575222*^9, 
   3.7318490966640596`*^9, 3.7318491845700874`*^9, 3.7318492408103037`*^9, {
   3.7318492905201473`*^9, 3.7318492921942434`*^9}, {3.7766028891846676`*^9, 
   3.7766028906876755`*^9}, {3.7766029233072095`*^9, 
   3.7766029713343253`*^9}, {3.7766030075313215`*^9, 
   3.7766031941388383`*^9}, {3.7766032565732536`*^9, 
   3.7766032576652555`*^9}, {3.776603448524934*^9, 3.776603475117524*^9}, 
   3.7766035224906693`*^9, 3.776603562563611*^9, {3.7766036205687313`*^9, 
   3.776603668363761*^9}, {3.7766051051735992`*^9, 3.776605301386053*^9}, {
   3.7766053682197633`*^9, 3.776605386511198*^9}, {3.77660542308368*^9, 
   3.776605478547922*^9}, {3.7766055246357803`*^9, 3.776605575818345*^9}, {
   3.776605611175219*^9, 3.776605612172022*^9}, {3.7768366653919263`*^9, 
   3.7768368010529985`*^9}, {3.7768368345387225`*^9, 
   3.7768368413921604`*^9}, {3.7768368801663723`*^9, 3.776836928729616*^9}, 
   3.7768369623764153`*^9, {3.7768369937851152`*^9, 3.7768370386870203`*^9}, 
   3.776837071460425*^9, {3.776950003918299*^9, 3.7769500416148195`*^9}, 
   3.7769501279194217`*^9, 3.77695027229165*^9, 3.7769503835045557`*^9, {
   3.7769504756728373`*^9, 3.776950523258568*^9}, 3.776950603745174*^9, 
   3.77695070315464*^9, 3.776950810978965*^9, {3.8013119258002872`*^9, 
   3.8013120484398794`*^9}}],

Cell[BoxData[
 TagBox[
  InterpretationBox["\<\"0.000\"\>",
   0.,
   AutoDelete->True],
  NumberForm[#, {20, 3}]& ]], "Output",
 CellChangeTimes->{
  3.7262898908550425`*^9, {3.726289937509711*^9, 3.726290116659958*^9}, 
   3.726290247788458*^9, 3.7262949630091534`*^9, 3.726295278684209*^9, {
   3.7262953114060802`*^9, 3.726295385397312*^9}, 3.726295423973519*^9, 
   3.7262954574624343`*^9, 3.7262955099834385`*^9, 3.726295559572274*^9, 
   3.7262955950473037`*^9, 3.7262956390128183`*^9, 3.7262957225585966`*^9, 
   3.7262957533923607`*^9, 3.7262958251464643`*^9, 3.727008070754992*^9, 
   3.7270086489690638`*^9, 3.731642509462408*^9, {3.7316425967313995`*^9, 
   3.731642827032572*^9}, 3.731644398048429*^9, 3.731644469301504*^9, 
   3.73164611162344*^9, 3.7316461739730062`*^9, 3.73164622999121*^9, 
   3.731760242141923*^9, 3.7317603118849115`*^9, 3.7317603867081914`*^9, 
   3.731760500571704*^9, 3.731760590698859*^9, 3.7317607017382097`*^9, 
   3.7317609027317066`*^9, 3.731760984684394*^9, 3.7317610345082436`*^9, 
   3.731761090107424*^9, 3.7317612360687723`*^9, 3.7317613212246428`*^9, {
   3.7317613761527843`*^9, 3.7317615644635553`*^9}, 3.731761674292837*^9, 
   3.7317617371384315`*^9, 3.7317618003820486`*^9, 3.7317618535280886`*^9, 
   3.7317619192438474`*^9, {3.7317619941631327`*^9, 3.7317620199886093`*^9}, 
   3.731762081097105*^9, 3.7317621340051312`*^9, 3.7317621889112716`*^9, 
   3.7317622415342817`*^9, 3.7317622966724353`*^9, 3.73176236319624*^9, 
   3.7317624244467435`*^9, 3.731762483707133*^9, 3.7317625661018457`*^9, 
   3.7317626448443494`*^9, 3.7317627431609726`*^9, {3.731762812030912*^9, 
   3.7317630913958907`*^9}, 3.7317632325329633`*^9, 3.731801331145028*^9, 
   3.7318013833940163`*^9, 3.7318014472856708`*^9, 3.731801504939968*^9, 
   3.73180170602347*^9, 3.7318017634757557`*^9, 3.731801818360895*^9, 
   3.731801876684231*^9, 3.731801997780157*^9, 3.731802056259502*^9, 
   3.7318021198231378`*^9, 3.7318022247551394`*^9, 3.7318022903538914`*^9, 
   3.731802347723173*^9, 3.731802404266407*^9, 3.7318024980557714`*^9, {
   3.731802533590804*^9, 3.7318025689808283`*^9}, {3.7318026041858416`*^9, 
   3.731802627392169*^9}, {3.7318026636472425`*^9, 3.7318029679676485`*^9}, 
   3.7318031165201454`*^9, 3.731803234862914*^9, 3.7318033126823654`*^9, 
   3.7318033947600603`*^9, 3.7318034537184324`*^9, 3.731803564750783*^9, 
   3.731803640159096*^9, 3.73180372781711*^9, 3.7318037935648704`*^9, 
   3.7318038621947956`*^9, 3.731803950249832*^9, 3.731804019743807*^9, 
   3.731804090677864*^9, 3.7318041630860057`*^9, 3.731804248852911*^9, 
   3.7318043371069593`*^9, 3.731804436966671*^9, 3.7318045476980047`*^9, {
   3.731804586243209*^9, 3.7318048341493883`*^9}, 3.731804996108652*^9, 
   3.731805055074024*^9, 3.731805121119802*^9, 3.731805205950654*^9, 
   3.7318052610258045`*^9, 3.731805334186989*^9, 3.7318053942134223`*^9, 
   3.731805488603821*^9, 3.7318055546125965`*^9, 3.7318056211544027`*^9, 
   3.731805688667264*^9, 3.7318058051299253`*^9, 3.7318058693395977`*^9, 
   3.7318059398736324`*^9, 3.7318060467577457`*^9, 3.7318061023729267`*^9, 
   3.731806203696722*^9, {3.7318062944449124`*^9, 3.7318063201483827`*^9}, {
   3.7318063615327497`*^9, 3.7318065176256776`*^9}, 3.731807686460531*^9, 
   3.731807761420819*^9, 3.731807820960224*^9, 3.731807904457*^9, 
   3.7318079769071436`*^9, 3.7318080421708765`*^9, 3.7318081141939964`*^9, 
   3.7318081759475284`*^9, 3.731808247331611*^9, 3.7318083037208366`*^9, 
   3.7318083957360992`*^9, 3.73180848212304*^9, 3.7318085613455715`*^9, 
   3.7318086359298377`*^9, 3.7318087034647007`*^9, 3.7318087817401776`*^9, 
   3.731808872144348*^9, {3.731808905020229*^9, 3.7318089622755036`*^9}, {
   3.7318090073930845`*^9, 3.731809190685568*^9}, 3.7318093826115456`*^9, 
   3.73180952710081*^9, 3.731809584715105*^9, 3.731809643863488*^9, 
   3.7318097035329013`*^9, 3.7318097662874904`*^9, 3.73180981856048*^9, 
   3.7318116965338945`*^9, 3.7318117576043873`*^9, 3.7318118188568907`*^9, 
   3.7318118768122053`*^9, 3.7318119449561033`*^9, 3.7318120344232206`*^9, 
   3.7318120919495106`*^9, 3.731812143845479*^9, 3.731812207274107*^9, {
   3.731812720658471*^9, 3.731812830637761*^9}, 3.7318129552448883`*^9, 
   3.731813008724947*^9, 3.7318130657572093`*^9, 3.73181314286362*^9, 
   3.7318131989868298`*^9, 3.7318132834936633`*^9, 3.731813388494669*^9, 
   3.7318134600327606`*^9, 3.7318135468347254`*^9, 3.7318136117884407`*^9, 
   3.7318137040207157`*^9, 3.7318137747337604`*^9, 3.7318138497930536`*^9, 
   3.731813938794144*^9, 3.731814203983312*^9, 3.7318143228281097`*^9, {
   3.731814414013325*^9, 3.7318146559691644`*^9}, 3.7318147988913393`*^9, 
   3.7318174859240284`*^9, 3.7318175546309586`*^9, 3.731817645687166*^9, 
   3.731817715471158*^9, 3.7318177822099752`*^9, 3.731817835070998*^9, 
   3.7318179039279366`*^9, 3.7318179635703487`*^9, 3.7318180201625853`*^9, 
   3.7318180834072027`*^9, 3.731818142014555*^9, 3.7318182063082323`*^9, 
   3.731818265242603*^9, 3.7318183313503838`*^9, 3.7318183888286715`*^9, {
   3.731818543371511*^9, 3.731818639707021*^9}, 3.7318188627707796`*^9, {
   3.731819039557891*^9, 3.731819117790366*^9}, {3.731819173353544*^9, 
   3.7318191965428705`*^9}, {3.7318192494708977`*^9, 
   3.7318192569343243`*^9}, {3.7318193758781276`*^9, 3.7318194527135224`*^9}, 
   3.731819594566636*^9, 3.7318197074330916`*^9, 3.731819767941552*^9, 
   3.731820080559433*^9, 3.731820139495804*^9, 3.73182020044429*^9, 
   3.7318202700162697`*^9, 3.7318203314387827`*^9, 3.731820382379696*^9, 
   3.7318204315025063`*^9, 3.731820496293212*^9, 3.7318205552785854`*^9, 
   3.731820622853451*^9, 3.731820687320138*^9, 3.73182076025731*^9, 
   3.731820858289917*^9, 3.731820954944445*^9, 3.731820997428875*^9, {
   3.7318210684869394`*^9, 3.7318213309059486`*^9}, 3.73182143529992*^9, 
   3.7318215408069544`*^9, 3.731821610749955*^9, 3.73182167936888*^9, 
   3.731821739012291*^9, 3.7318217993187404`*^9, 3.7318218609712667`*^9, 
   3.7318219212297134`*^9, 3.7318219828762393`*^9, 3.731822161944482*^9, 
   3.731822226524175*^9, 3.731822291318881*^9, 3.731822359094758*^9, 
   3.7318224222233686`*^9, 3.731822478914611*^9, 3.731822543114283*^9, 
   3.7318226301562614`*^9, {3.731822704991542*^9, 3.731822957307974*^9}, 
   3.731823109734692*^9, 3.7318231755834584`*^9, 3.7318323661931314`*^9, 
   3.7318332881408634`*^9, 3.7318333977791348`*^9, 3.731833448492035*^9, 
   3.731833513688764*^9, 3.731833636278776*^9, 3.731833704221662*^9, 
   3.7318337636240597`*^9, 3.731833833986084*^9, 3.731833895952628*^9, 
   3.7318341823160076`*^9, 3.7318342348660135`*^9, 3.7318342923232994`*^9, 
   3.7318343473264456`*^9, 3.7318344598938837`*^9, {3.7318346933932395`*^9, 
   3.7318349503349357`*^9}, 3.7318351475572157`*^9, 3.7318359598476763`*^9, 
   3.731836139450949*^9, 3.731836189912835*^9, 3.731836324068509*^9, 
   3.7318363821628313`*^9, 3.7318364382080374`*^9, 3.7318365161694965`*^9, 
   3.7318365697935634`*^9, 3.7318366346132708`*^9, 3.7318366895724144`*^9, 
   3.731836787768031*^9, 3.7318368780111923`*^9, 3.7318369339093895`*^9, 
   3.7318369880864887`*^9, 3.7318370351071777`*^9, 3.731837084761018*^9, 
   3.731837201502695*^9, {3.7318372390348415`*^9, 3.731837481765725*^9}, 
   3.73184835624771*^9, 3.731848416356148*^9, 3.731848489610338*^9, 
   3.731848539528193*^9, 3.731848592184205*^9, 3.731848644588202*^9, 
   3.7318487006094065`*^9, 3.7318487607428455`*^9, 3.7318488220853543`*^9, 
   3.7318488753984036`*^9, 3.731848928584446*^9, 3.7318489804634132`*^9, 
   3.731849032401384*^9, 3.7318490993432126`*^9, 3.731849186948223*^9, 
   3.7318492429354258`*^9, 3.7318492950024033`*^9, 3.776602894243323*^9, {
   3.7766029271932373`*^9, 3.7766029735919366`*^9}, {3.776603011425945*^9, 
   3.7766031963909674`*^9}, 3.776603261128462*^9, {3.776603452309766*^9, 
   3.7766034786867285`*^9}, 3.77660352507417*^9, 3.7766035647164145`*^9, {
   3.7766036233263674`*^9, 3.776603670728995*^9}, {3.7766051168324623`*^9, 
   3.7766053033984566`*^9}, {3.776605370793768*^9, 3.7766053889298105`*^9}, {
   3.776605426623102*^9, 3.7766054823897576`*^9}, {3.7766055271015844`*^9, 
   3.7766055781115494`*^9}, 3.7766056146998296`*^9, {3.7768366686653414`*^9, 
   3.7768368036716304`*^9}, {3.7768368369123363`*^9, 3.776836843295368*^9}, {
   3.7768368824127765`*^9, 3.7768369310947514`*^9}, 3.77683696477922*^9, {
   3.77683699602792*^9, 3.776837042699629*^9}, 3.7768370739654293`*^9, {
   3.7769500371180115`*^9, 3.776950057963851*^9}, 3.776950130588026*^9, 
   3.7769502751222677`*^9, 3.77695038570916*^9, 3.7769504778100405`*^9, {
   3.776950510552511*^9, 3.7769505258219724`*^9}, 3.7769506061583805`*^9, 
   3.77695070531325*^9, 3.776950814002383*^9, 3.8013120355698276`*^9}],

Cell[BoxData[
 TagBox[
  InterpretationBox["\<\"500.0000807424\"\>",
   500.00008074244715`,
   AutoDelete->True],
  NumberForm[#, {20, 10}]& ]], "Output",
 CellChangeTimes->{
  3.7262898908550425`*^9, {3.726289937509711*^9, 3.726290116659958*^9}, 
   3.726290247788458*^9, 3.7262949630091534`*^9, 3.726295278684209*^9, {
   3.7262953114060802`*^9, 3.726295385397312*^9}, 3.726295423973519*^9, 
   3.7262954574624343`*^9, 3.7262955099834385`*^9, 3.726295559572274*^9, 
   3.7262955950473037`*^9, 3.7262956390128183`*^9, 3.7262957225585966`*^9, 
   3.7262957533923607`*^9, 3.7262958251464643`*^9, 3.727008070754992*^9, 
   3.7270086489690638`*^9, 3.731642509462408*^9, {3.7316425967313995`*^9, 
   3.731642827032572*^9}, 3.731644398048429*^9, 3.731644469301504*^9, 
   3.73164611162344*^9, 3.7316461739730062`*^9, 3.73164622999121*^9, 
   3.731760242141923*^9, 3.7317603118849115`*^9, 3.7317603867081914`*^9, 
   3.731760500571704*^9, 3.731760590698859*^9, 3.7317607017382097`*^9, 
   3.7317609027317066`*^9, 3.731760984684394*^9, 3.7317610345082436`*^9, 
   3.731761090107424*^9, 3.7317612360687723`*^9, 3.7317613212246428`*^9, {
   3.7317613761527843`*^9, 3.7317615644635553`*^9}, 3.731761674292837*^9, 
   3.7317617371384315`*^9, 3.7317618003820486`*^9, 3.7317618535280886`*^9, 
   3.7317619192438474`*^9, {3.7317619941631327`*^9, 3.7317620199886093`*^9}, 
   3.731762081097105*^9, 3.7317621340051312`*^9, 3.7317621889112716`*^9, 
   3.7317622415342817`*^9, 3.7317622966724353`*^9, 3.73176236319624*^9, 
   3.7317624244467435`*^9, 3.731762483707133*^9, 3.7317625661018457`*^9, 
   3.7317626448443494`*^9, 3.7317627431609726`*^9, {3.731762812030912*^9, 
   3.7317630913958907`*^9}, 3.7317632325329633`*^9, 3.731801331145028*^9, 
   3.7318013833940163`*^9, 3.7318014472856708`*^9, 3.731801504939968*^9, 
   3.73180170602347*^9, 3.7318017634757557`*^9, 3.731801818360895*^9, 
   3.731801876684231*^9, 3.731801997780157*^9, 3.731802056259502*^9, 
   3.7318021198231378`*^9, 3.7318022247551394`*^9, 3.7318022903538914`*^9, 
   3.731802347723173*^9, 3.731802404266407*^9, 3.7318024980557714`*^9, {
   3.731802533590804*^9, 3.7318025689808283`*^9}, {3.7318026041858416`*^9, 
   3.731802627392169*^9}, {3.7318026636472425`*^9, 3.7318029679676485`*^9}, 
   3.7318031165201454`*^9, 3.731803234862914*^9, 3.7318033126823654`*^9, 
   3.7318033947600603`*^9, 3.7318034537184324`*^9, 3.731803564750783*^9, 
   3.731803640159096*^9, 3.73180372781711*^9, 3.7318037935648704`*^9, 
   3.7318038621947956`*^9, 3.731803950249832*^9, 3.731804019743807*^9, 
   3.731804090677864*^9, 3.7318041630860057`*^9, 3.731804248852911*^9, 
   3.7318043371069593`*^9, 3.731804436966671*^9, 3.7318045476980047`*^9, {
   3.731804586243209*^9, 3.7318048341493883`*^9}, 3.731804996108652*^9, 
   3.731805055074024*^9, 3.731805121119802*^9, 3.731805205950654*^9, 
   3.7318052610258045`*^9, 3.731805334186989*^9, 3.7318053942134223`*^9, 
   3.731805488603821*^9, 3.7318055546125965`*^9, 3.7318056211544027`*^9, 
   3.731805688667264*^9, 3.7318058051299253`*^9, 3.7318058693395977`*^9, 
   3.7318059398736324`*^9, 3.7318060467577457`*^9, 3.7318061023729267`*^9, 
   3.731806203696722*^9, {3.7318062944449124`*^9, 3.7318063201483827`*^9}, {
   3.7318063615327497`*^9, 3.7318065176256776`*^9}, 3.731807686460531*^9, 
   3.731807761420819*^9, 3.731807820960224*^9, 3.731807904457*^9, 
   3.7318079769071436`*^9, 3.7318080421708765`*^9, 3.7318081141939964`*^9, 
   3.7318081759475284`*^9, 3.731808247331611*^9, 3.7318083037208366`*^9, 
   3.7318083957360992`*^9, 3.73180848212304*^9, 3.7318085613455715`*^9, 
   3.7318086359298377`*^9, 3.7318087034647007`*^9, 3.7318087817401776`*^9, 
   3.731808872144348*^9, {3.731808905020229*^9, 3.7318089622755036`*^9}, {
   3.7318090073930845`*^9, 3.731809190685568*^9}, 3.7318093826115456`*^9, 
   3.73180952710081*^9, 3.731809584715105*^9, 3.731809643863488*^9, 
   3.7318097035329013`*^9, 3.7318097662874904`*^9, 3.73180981856048*^9, 
   3.7318116965338945`*^9, 3.7318117576043873`*^9, 3.7318118188568907`*^9, 
   3.7318118768122053`*^9, 3.7318119449561033`*^9, 3.7318120344232206`*^9, 
   3.7318120919495106`*^9, 3.731812143845479*^9, 3.731812207274107*^9, {
   3.731812720658471*^9, 3.731812830637761*^9}, 3.7318129552448883`*^9, 
   3.731813008724947*^9, 3.7318130657572093`*^9, 3.73181314286362*^9, 
   3.7318131989868298`*^9, 3.7318132834936633`*^9, 3.731813388494669*^9, 
   3.7318134600327606`*^9, 3.7318135468347254`*^9, 3.7318136117884407`*^9, 
   3.7318137040207157`*^9, 3.7318137747337604`*^9, 3.7318138497930536`*^9, 
   3.731813938794144*^9, 3.731814203983312*^9, 3.7318143228281097`*^9, {
   3.731814414013325*^9, 3.7318146559691644`*^9}, 3.7318147988913393`*^9, 
   3.7318174859240284`*^9, 3.7318175546309586`*^9, 3.731817645687166*^9, 
   3.731817715471158*^9, 3.7318177822099752`*^9, 3.731817835070998*^9, 
   3.7318179039279366`*^9, 3.7318179635703487`*^9, 3.7318180201625853`*^9, 
   3.7318180834072027`*^9, 3.731818142014555*^9, 3.7318182063082323`*^9, 
   3.731818265242603*^9, 3.7318183313503838`*^9, 3.7318183888286715`*^9, {
   3.731818543371511*^9, 3.731818639707021*^9}, 3.7318188627707796`*^9, {
   3.731819039557891*^9, 3.731819117790366*^9}, {3.731819173353544*^9, 
   3.7318191965428705`*^9}, {3.7318192494708977`*^9, 
   3.7318192569343243`*^9}, {3.7318193758781276`*^9, 3.7318194527135224`*^9}, 
   3.731819594566636*^9, 3.7318197074330916`*^9, 3.731819767941552*^9, 
   3.731820080559433*^9, 3.731820139495804*^9, 3.73182020044429*^9, 
   3.7318202700162697`*^9, 3.7318203314387827`*^9, 3.731820382379696*^9, 
   3.7318204315025063`*^9, 3.731820496293212*^9, 3.7318205552785854`*^9, 
   3.731820622853451*^9, 3.731820687320138*^9, 3.73182076025731*^9, 
   3.731820858289917*^9, 3.731820954944445*^9, 3.731820997428875*^9, {
   3.7318210684869394`*^9, 3.7318213309059486`*^9}, 3.73182143529992*^9, 
   3.7318215408069544`*^9, 3.731821610749955*^9, 3.73182167936888*^9, 
   3.731821739012291*^9, 3.7318217993187404`*^9, 3.7318218609712667`*^9, 
   3.7318219212297134`*^9, 3.7318219828762393`*^9, 3.731822161944482*^9, 
   3.731822226524175*^9, 3.731822291318881*^9, 3.731822359094758*^9, 
   3.7318224222233686`*^9, 3.731822478914611*^9, 3.731822543114283*^9, 
   3.7318226301562614`*^9, {3.731822704991542*^9, 3.731822957307974*^9}, 
   3.731823109734692*^9, 3.7318231755834584`*^9, 3.7318323661931314`*^9, 
   3.7318332881408634`*^9, 3.7318333977791348`*^9, 3.731833448492035*^9, 
   3.731833513688764*^9, 3.731833636278776*^9, 3.731833704221662*^9, 
   3.7318337636240597`*^9, 3.731833833986084*^9, 3.731833895952628*^9, 
   3.7318341823160076`*^9, 3.7318342348660135`*^9, 3.7318342923232994`*^9, 
   3.7318343473264456`*^9, 3.7318344598938837`*^9, {3.7318346933932395`*^9, 
   3.7318349503349357`*^9}, 3.7318351475572157`*^9, 3.7318359598476763`*^9, 
   3.731836139450949*^9, 3.731836189912835*^9, 3.731836324068509*^9, 
   3.7318363821628313`*^9, 3.7318364382080374`*^9, 3.7318365161694965`*^9, 
   3.7318365697935634`*^9, 3.7318366346132708`*^9, 3.7318366895724144`*^9, 
   3.731836787768031*^9, 3.7318368780111923`*^9, 3.7318369339093895`*^9, 
   3.7318369880864887`*^9, 3.7318370351071777`*^9, 3.731837084761018*^9, 
   3.731837201502695*^9, {3.7318372390348415`*^9, 3.731837481765725*^9}, 
   3.73184835624771*^9, 3.731848416356148*^9, 3.731848489610338*^9, 
   3.731848539528193*^9, 3.731848592184205*^9, 3.731848644588202*^9, 
   3.7318487006094065`*^9, 3.7318487607428455`*^9, 3.7318488220853543`*^9, 
   3.7318488753984036`*^9, 3.731848928584446*^9, 3.7318489804634132`*^9, 
   3.731849032401384*^9, 3.7318490993432126`*^9, 3.731849186948223*^9, 
   3.7318492429354258`*^9, 3.7318492950024033`*^9, 3.776602894243323*^9, {
   3.7766029271932373`*^9, 3.7766029735919366`*^9}, {3.776603011425945*^9, 
   3.7766031963909674`*^9}, 3.776603261128462*^9, {3.776603452309766*^9, 
   3.7766034786867285`*^9}, 3.77660352507417*^9, 3.7766035647164145`*^9, {
   3.7766036233263674`*^9, 3.776603670728995*^9}, {3.7766051168324623`*^9, 
   3.7766053033984566`*^9}, {3.776605370793768*^9, 3.7766053889298105`*^9}, {
   3.776605426623102*^9, 3.7766054823897576`*^9}, {3.7766055271015844`*^9, 
   3.7766055781115494`*^9}, 3.7766056146998296`*^9, {3.7768366686653414`*^9, 
   3.7768368036716304`*^9}, {3.7768368369123363`*^9, 3.776836843295368*^9}, {
   3.7768368824127765`*^9, 3.7768369310947514`*^9}, 3.77683696477922*^9, {
   3.77683699602792*^9, 3.776837042699629*^9}, 3.7768370739654293`*^9, {
   3.7769500371180115`*^9, 3.776950057963851*^9}, 3.776950130588026*^9, 
   3.7769502751222677`*^9, 3.77695038570916*^9, 3.7769504778100405`*^9, {
   3.776950510552511*^9, 3.7769505258219724`*^9}, 3.7769506061583805`*^9, 
   3.77695070531325*^9, 3.776950814002383*^9, 3.801312035574029*^9}]
}, Open  ]],

Cell[CellGroupData[{

Cell[BoxData[
 RowBox[{
  RowBox[{"(*", 
   RowBox[{
    RowBox[{
    "NIE", " ", "on", " ", "Modifide", " ", "EWMA", " ", "for", " ", "MA", 
     RowBox[{"(", "2", ")"}]}], ",", 
    RowBox[{"k", "=", "1"}], ",", " ", 
    RowBox[{"lamda", "=", "0.1"}]}], "*)"}], "\[IndentingNewLine]", 
  RowBox[{
   StyleBox[
    RowBox[{
     RowBox[{"Clear", "[", 
      RowBox[{"alpha", ",", "b", ",", "u", ",", "t0", ",", "k"}], "]"}], ";"}],
    FormatType->StandardForm,
    FontFamily->"Courier New",
    FontSize->14], "\[IndentingNewLine]", 
   RowBox[{
    RowBox[{"t0", "=", 
     RowBox[{"TimeUsed", "[", "]"}]}], ";"}], "\[IndentingNewLine]", 
   RowBox[{
    RowBox[{"b", ":=", "0.45905302"}], ";"}], "\[IndentingNewLine]", 
   RowBox[{
    RowBox[{"k", ":=", "1"}], ";"}], "\[IndentingNewLine]", 
   RowBox[{
    RowBox[{"lamda", ":=", "0.1"}], ";"}], "\[IndentingNewLine]", 
   RowBox[{
    RowBox[{"alpha", ":=", 
     RowBox[{"1", "/", "1.00"}]}], ";"}], "\[IndentingNewLine]", 
   RowBox[{
    RowBox[{"mu", ":=", "2"}], ";", 
    RowBox[{"theta1", ":=", 
     RowBox[{"-", "0.3"}]}], ";", 
    RowBox[{"theta2", ":=", "0.5"}], ";"}], "\[IndentingNewLine]", 
   RowBox[{
    RowBox[{"v", ":=", "1"}], ";", 
    RowBox[{"s", ":=", "1"}], ";", 
    RowBox[{"s2", ":=", "1"}], ";"}], "\[IndentingNewLine]", 
   StyleBox[
    RowBox[{
     RowBox[{
      RowBox[{"ff", "[", "u_", "]"}], ":=", 
      RowBox[{
       RowBox[{"(", "alpha", ")"}], "*", 
       RowBox[{"Exp", "[", 
        RowBox[{"-", 
         RowBox[{"(", 
          RowBox[{"u", " ", "alpha"}], ")"}]}], "]"}]}]}], ";"}],
    FormatType->StandardForm,
    FontFamily->"Courier New",
    FontSize->14], "\[IndentingNewLine]", 
   StyleBox[
    RowBox[{
     RowBox[{"ff", "[", "x", "]"}], ";"}],
    FormatType->StandardForm,
    FontFamily->"Courier New",
    FontSize->14], "\[IndentingNewLine]", 
   StyleBox[
    RowBox[{
     RowBox[{"m", "=", "1000"}], ";"}],
    FormatType->StandardForm,
    FontFamily->"Courier New",
    FontSize->14], "\[IndentingNewLine]", 
   RowBox[{
    RowBox[{"weights", "=", 
     RowBox[{"Table", "[", 
      RowBox[{
       RowBox[{"b", "/", "m"}], ",", 
       RowBox[{"{", 
        RowBox[{"j", ",", "1", ",", "m"}], "}"}]}], "]"}]}], 
    StyleBox[";",
     FormatType->StandardForm,
     FontFamily->"Courier New",
     FontSize->14]}], "\[IndentingNewLine]", 
   RowBox[{
    RowBox[{"a", " ", "=", " ", 
     RowBox[{"Table", "[", 
      RowBox[{
       RowBox[{
        RowBox[{"(", 
         RowBox[{"b", "/", "m"}], ")"}], "*", 
        RowBox[{"(", 
         RowBox[{"j", "-", "0.5"}], ")"}]}], ",", 
       RowBox[{"{", 
        RowBox[{"j", ",", "1", ",", "m"}], "}"}]}], "]"}]}], ";"}], 
   "\[IndentingNewLine]", 
   RowBox[{
    RowBox[{
     RowBox[{"r", "[", 
      RowBox[{"i_", ",", "j_"}], "]"}], ":=", " ", 
     RowBox[{
      RowBox[{"(", 
       RowBox[{
        RowBox[{"weights", "[", 
         RowBox[{"[", "j", "]"}], "]"}], 
        RowBox[{"ff", "[", 
         RowBox[{
          RowBox[{"(", 
           RowBox[{
            RowBox[{"(", 
             RowBox[{
              RowBox[{"a", "[", 
               RowBox[{"[", "j", "]"}], "]"}], "-", 
              RowBox[{
               RowBox[{"(", 
                RowBox[{"1", "-", "lamda"}], ")"}], 
               RowBox[{"a", "[", 
                RowBox[{"[", "i", "]"}], "]"}]}], "+", "v", "+", 
              RowBox[{"(", 
               RowBox[{
                RowBox[{"(", 
                 RowBox[{
                  RowBox[{"lamda", "*", "theta1"}], "+", 
                  RowBox[{"theta1", "*", "k"}]}], ")"}], "*", "s"}], ")"}], 
              "+", 
              RowBox[{"(", 
               RowBox[{
                RowBox[{"(", 
                 RowBox[{
                  RowBox[{"lamda", "*", "theta2"}], "+", 
                  RowBox[{"theta2", "*", "k"}]}], ")"}], "*", "s2"}], ")"}]}],
              ")"}], "/", 
            RowBox[{"(", 
             RowBox[{"lamda", "+", "k"}], ")"}]}], ")"}], "-", "mu"}], 
         "]"}]}], ")"}], "/", 
      RowBox[{"(", 
       RowBox[{"lamda", "+", "k"}], ")"}]}]}], ";"}], "\[IndentingNewLine]", 
   StyleBox[
    RowBox[{
     RowBox[{"R", " ", "=", " ", 
      RowBox[{"Table", "[", 
       RowBox[{
        RowBox[{"r", "[", 
         RowBox[{"i", ",", "j"}], "]"}], ",", 
        RowBox[{"{", 
         RowBox[{"i", ",", "1", ",", "m"}], "}"}], ",", 
        RowBox[{"{", 
         RowBox[{"j", ",", "1", ",", "m"}], "}"}]}], "]"}]}], ";"}],
    FormatType->StandardForm,
    FontFamily->"Courier New",
    FontSize->14], "\[IndentingNewLine]", 
   RowBox[{
    RowBox[{"M", " ", "=", " ", 
     RowBox[{
      RowBox[{"IdentityMatrix", "[", "m", "]"}], "-", "R"}]}], ";"}], 
   "\[IndentingNewLine]", 
   StyleBox[
    RowBox[{
     RowBox[{"R1", " ", "=", " ", 
      RowBox[{"Inverse", "[", "M", "]"}]}], ";"}],
    FormatType->StandardForm,
    FontFamily->"Courier New",
    FontSize->14], "\[IndentingNewLine]", 
   StyleBox[
    RowBox[{
     RowBox[{"vector1", " ", "=", " ", 
      RowBox[{"Table", "[", 
       RowBox[{"1", ",", 
        RowBox[{"{", 
         RowBox[{"i", ",", "1", ",", "m"}], "}"}]}], "]"}]}], ";"}],
    FormatType->StandardForm,
    FontFamily->"Courier New",
    FontSize->14], "\[IndentingNewLine]", 
   RowBox[{
    RowBox[{"La", "=", " ", 
     RowBox[{"R1", ".", "vector1"}]}], ";"}], "\[IndentingNewLine]", 
   StyleBox[
    RowBox[{
     RowBox[{
      RowBox[{"L", "[", "u_", "]"}], "=", " ", 
      RowBox[{"1", "+", 
       RowBox[{
        RowBox[{"(", 
         RowBox[{"1", "/", 
          RowBox[{"(", 
           RowBox[{"lamda", "+", "1"}], ")"}]}], ")"}], "*", 
        RowBox[{"Sum", "[", 
         RowBox[{
          RowBox[{
           RowBox[{"weights", "[", 
            RowBox[{"[", "j", "]"}], "]"}], 
           RowBox[{"La", "[", 
            RowBox[{"[", "j", "]"}], "]"}], 
           RowBox[{"ff", "[", 
            RowBox[{
             RowBox[{"(", 
              RowBox[{
               RowBox[{"(", 
                RowBox[{
                 RowBox[{"a", "[", 
                  RowBox[{"[", "j", "]"}], "]"}], "-", 
                 RowBox[{"(", 
                  RowBox[{
                   RowBox[{"(", 
                    RowBox[{"1", "-", "lamda"}], ")"}], "*", "u"}], ")"}], 
                 "+", "v", "+", 
                 RowBox[{"(", 
                  RowBox[{
                   RowBox[{"(", 
                    RowBox[{
                    RowBox[{"lamda", "*", "theta1"}], "+", 
                    RowBox[{"theta1", "*", "k"}]}], ")"}], "*", "s"}], ")"}], 
                 "+", 
                 RowBox[{"(", 
                  RowBox[{
                   RowBox[{"(", 
                    RowBox[{
                    RowBox[{"lamda", "*", "theta2"}], "+", 
                    RowBox[{"theta2", "*", "k"}]}], ")"}], "*", "s2"}], 
                  ")"}]}], ")"}], "/", 
               RowBox[{"(", 
                RowBox[{"lamda", "+", "k"}], ")"}]}], ")"}], "-", "mu"}], 
            "]"}]}], ",", 
          RowBox[{"{", 
           RowBox[{"j", ",", "1", ",", "m"}], "}"}]}], "]"}]}]}]}], ";"}],
    FormatType->StandardForm,
    FontFamily->"Courier New",
    FontSize->14], "\[IndentingNewLine]", 
   RowBox[{
    RowBox[{"L", "[", "u", "]"}], ";"}], "\n", 
   StyleBox[
    RowBox[{
     RowBox[{"t2", "=", 
      RowBox[{"Table", "[", 
       RowBox[{
        RowBox[{"L", "[", "u", "]"}], ",", 
        RowBox[{"{", 
         RowBox[{"u", ",", "1", ",", "1", ",", "1"}], "}"}]}], "]"}]}], ";"}],
    FormatType->StandardForm,
    FontFamily->"Courier New",
    FontSize->14], "\[IndentingNewLine]", 
   StyleBox[
    RowBox[{"NumberForm", "[", 
     RowBox[{
      RowBox[{"N", "[", "%", "]"}], ",", 
      RowBox[{"{", 
       RowBox[{"20", ",", "10"}], "}"}]}], "]"}],
    FormatType->StandardForm,
    FontFamily->"Courier New",
    FontSize->14], "\[IndentingNewLine]", 
   RowBox[{
    RowBox[{"Time", "=", 
     StyleBox[
      RowBox[{
       RowBox[{"TimeUsed", "[", "]"}], "-", "t0"}],
      FormatType->StandardForm,
      FontFamily->"Courier New",
      FontSize->14]}], 
    StyleBox[";",
     FormatType->StandardForm,
     FontFamily->"Courier New",
     FontSize->14]}], "\[IndentingNewLine]", 
   RowBox[{"NumberForm", "[", 
    RowBox[{
     RowBox[{"N", "[", "%", "]"}], ",", 
     RowBox[{"{", 
      RowBox[{"20", ",", "3"}], "}"}]}], "]"}]}]}]], "Input",
 CellChangeTimes->{{3.7260346891558976`*^9, 3.7260346947312164`*^9}, {
   3.7260348108148565`*^9, 3.7260348116319027`*^9}, {3.726035043184147*^9, 
   3.7260350441522026`*^9}, {3.7260351397536707`*^9, 
   3.7260351404877124`*^9}, {3.726035279140643*^9, 3.7260352805227222`*^9}, {
   3.7260354504924436`*^9, 3.726035506862668*^9}, {3.7260364589771256`*^9, 
   3.726036462405322*^9}, {3.726036597047023*^9, 3.72603662182944*^9}, {
   3.726036672402333*^9, 3.7260366878782177`*^9}, {3.7260367711049786`*^9, 
   3.7260367855118027`*^9}, {3.7260368231179533`*^9, 
   3.7260368257661047`*^9}, {3.7260369083998313`*^9, 3.726036917980379*^9}, {
   3.726036963065958*^9, 3.726036967966238*^9}, 3.726037081411727*^9, 
   3.726037115955703*^9, 3.7260372039167337`*^9, {3.726037304532489*^9, 
   3.7260373055545473`*^9}, {3.7260373925405226`*^9, 
   3.7260373932255616`*^9}, {3.72603745928734*^9, 3.7260374599153757`*^9}, {
   3.726037534149622*^9, 3.7260375349646688`*^9}, {3.726037595722144*^9, 
   3.7260375962671747`*^9}, {3.7260376661751738`*^9, 
   3.7260376672072325`*^9}, {3.7260377467377815`*^9, 3.726037747336816*^9}, {
   3.7260379634651775`*^9, 3.72603796403421*^9}, {3.726038065283001*^9, 
   3.7260380657440276`*^9}, {3.7260381373981256`*^9, 
   3.7260381390532207`*^9}, {3.726038291810958*^9, 3.7260382925940027`*^9}, {
   3.7260383856563253`*^9, 3.7260383870344048`*^9}, {3.726038468443061*^9, 
   3.726038470684189*^9}, {3.7260457923786945`*^9, 3.7260457938297777`*^9}, {
   3.726045907234264*^9, 3.726045908176318*^9}, {3.7260525302770805`*^9, 
   3.7260525765567274`*^9}, {3.7260526761894264`*^9, 
   3.7260526779655275`*^9}, {3.726052734336752*^9, 3.726052735084795*^9}, {
   3.726052870111518*^9, 3.726052870446537*^9}, {3.7260529831719847`*^9, 
   3.7260529841140385`*^9}, {3.7260531050339546`*^9, 3.726053105954007*^9}, {
   3.7260531919899282`*^9, 3.726053192454955*^9}, {3.7260534094843683`*^9, 
   3.7260534104654245`*^9}, {3.7260536131360164`*^9, 3.72605361424008*^9}, {
   3.726053697068817*^9, 3.726053731892809*^9}, {3.726053878715207*^9, 
   3.7260538798622723`*^9}, {3.726054025040576*^9, 3.7260540256996136`*^9}, {
   3.726054105201161*^9, 3.726054108120328*^9}, {3.7260542022947145`*^9, 
   3.7260542026827364`*^9}, {3.7260543729024725`*^9, 
   3.7260543738375263`*^9}, {3.7260556153245354`*^9, 
   3.7260556178886814`*^9}, {3.726055710294967*^9, 3.7260557116880465`*^9}, {
   3.7260557880964174`*^9, 3.726055789007469*^9}, {3.726056836796399*^9, 
   3.7260568553234587`*^9}, {3.7260568932376275`*^9, 
   3.7260569128917513`*^9}, {3.7260570439612484`*^9, 3.726057045000308*^9}, {
   3.7260571549255953`*^9, 3.7260571555286293`*^9}, {3.726057246656842*^9, 
   3.72605724785091*^9}, {3.726057321383116*^9, 3.7260573224931793`*^9}, {
   3.7260574087561135`*^9, 3.7260574093031445`*^9}, {3.726057523129655*^9, 
   3.7260575239147005`*^9}, {3.726057634426021*^9, 3.7260576351230607`*^9}, {
   3.7260577267142997`*^9, 3.7260577274783435`*^9}, {3.7260578019486027`*^9, 
   3.7260578026556435`*^9}, {3.7260578917747407`*^9, 3.726057894054871*^9}, {
   3.726058005327235*^9, 3.7260580064753013`*^9}, {3.726058097240493*^9, 
   3.726058097948533*^9}, {3.726058165838416*^9, 3.7260581684365644`*^9}, {
   3.7260582793509088`*^9, 3.726058279917941*^9}, {3.7260583714161744`*^9, 
   3.726058372457234*^9}, {3.7260594162219343`*^9, 3.7260594772174225`*^9}, 
   3.726059617843466*^9, {3.726059700167175*^9, 3.726059700535196*^9}, {
   3.7260597589545374`*^9, 3.726059759755583*^9}, {3.7260600282249384`*^9, 
   3.7260600285589576`*^9}, {3.7260600893294334`*^9, 
   3.7260600899404683`*^9}, {3.7260602771411753`*^9, 
   3.7260602777152085`*^9}, {3.7260604219904604`*^9, 3.726060422838509*^9}, {
   3.726060508190391*^9, 3.7260605087204213`*^9}, {3.726060652836664*^9, 
   3.7260606533436933`*^9}, {3.7260608102216663`*^9, 3.726060810935707*^9}, {
   3.726060914524632*^9, 3.726060916334736*^9}, {3.7260609710568657`*^9, 
   3.726060971432887*^9}, {3.726061042001923*^9, 3.726061042555955*^9}, {
   3.726061116813202*^9, 3.7260611194863553`*^9}, {3.726061200260975*^9, 
   3.726061200886011*^9}, {3.7260612685408807`*^9, 3.726061269093912*^9}, {
   3.7262902954771852`*^9, 3.726290363611082*^9}, {3.7262905687278147`*^9, 
   3.7262906001306105`*^9}, {3.72629063508461*^9, 3.726290653743677*^9}, {
   3.726292240913458*^9, 3.726292243126585*^9}, {3.726292432724429*^9, 
   3.7262924450541344`*^9}, {3.7262924795201054`*^9, 
   3.7262925136950607`*^9}, {3.726292556767524*^9, 3.7262925737374945`*^9}, {
   3.7262927129454565`*^9, 3.7262927153035917`*^9}, 3.7262930100034475`*^9, {
   3.726293052744892*^9, 3.7262930823925877`*^9}, {3.726293115055456*^9, 
   3.726293147592317*^9}, 3.7262937770383196`*^9, 3.7262938200467796`*^9, {
   3.726293870678675*^9, 3.726293931831173*^9}, {3.7262943537793074`*^9, 
   3.7262944365900435`*^9}, {3.726294469163907*^9, 3.7262944748602324`*^9}, 
   3.726294524048046*^9, {3.726294655753579*^9, 3.7262946684253035`*^9}, {
   3.726294799953827*^9, 3.7262948427882767`*^9}, {3.7263632385282836`*^9, 
   3.7263632393523307`*^9}, {3.7263653186102576`*^9, 3.726365332732065*^9}, 
   3.7263661799325223`*^9, {3.726366266520475*^9, 3.726366266889496*^9}, {
   3.726366331509192*^9, 3.7263663320292215`*^9}, {3.726366440639434*^9, 
   3.726366441010455*^9}, {3.726366505678154*^9, 3.7263665060581756`*^9}, {
   3.726366555859024*^9, 3.726366557779134*^9}, {3.726366649418375*^9, 
   3.726366650116415*^9}, {3.7263667114359226`*^9, 3.7263667123099723`*^9}, {
   3.726366794855694*^9, 3.7263667969478135`*^9}, {3.7263668503318667`*^9, 
   3.7263668527950077`*^9}, {3.7263669604361644`*^9, 
   3.7263669607651834`*^9}, {3.726367022608721*^9, 3.726367023278759*^9}, {
   3.726367163935804*^9, 3.7263671653368845`*^9}, {3.7263672774462967`*^9, 
   3.7263672780463305`*^9}, {3.7263673459652157`*^9, 
   3.7263673469592724`*^9}, {3.7270080784164305`*^9, 
   3.7270080820746393`*^9}, {3.7270083290857677`*^9, 
   3.7270083817237787`*^9}, {3.727008588978633*^9, 3.727008590296708*^9}, 
   3.7316425191039596`*^9, {3.731642864979742*^9, 3.731642893168355*^9}, 
   3.731644391378048*^9, 3.731644463909196*^9, 3.7316460987667046`*^9, 
   3.7316461667135906`*^9, 3.731646223639847*^9, 3.7317602384667125`*^9, 
   3.731760306317593*^9, 3.7317603626708164`*^9, 3.7317604414143205`*^9, 
   3.731760489560074*^9, 3.7317605879937043`*^9, {3.7317606930697145`*^9, 
   3.7317606935347404`*^9}, 3.7317608961453295`*^9, 3.73176097902207*^9, 
   3.731761027652851*^9, 3.7317610834880447`*^9, 3.731761230156434*^9, {
   3.731761368678357*^9, 3.731761372615582*^9}, 3.7317616044558425`*^9, 
   3.731761668974533*^9, 3.7317617296670046`*^9, 3.7317617939736824`*^9, 
   3.7317618472797313`*^9, 3.7317619133645115`*^9, 3.731761988328799*^9, 
   3.7317620277720547`*^9, 3.731762074735741*^9, {3.7317621275087595`*^9, 
   3.7317621278697805`*^9}, 3.731762181780864*^9, 3.7317622359959645`*^9, 
   3.7317622903320723`*^9, 3.7317623575019145`*^9, 3.731762416803306*^9, 
   3.7317624769557467`*^9, 3.7317625520460415`*^9, 3.7317626385539894`*^9, {
   3.731763131521186*^9, 3.731763134813374*^9}, 3.7317631773678083`*^9, 
   3.731763228886755*^9, 3.731801328541879*^9, 3.7318013775526824`*^9, 
   3.731801440649291*^9, 3.7318015000006857`*^9, 3.7318016283750286`*^9, 
   3.7318017581194496`*^9, 3.731801811964529*^9, 3.7318018702278614`*^9, 
   3.7318019917668133`*^9, 3.7318020482940464`*^9, 3.731802113061751*^9, 
   3.7318022186057878`*^9, 3.7318022834314957`*^9, 3.7318023422758613`*^9, 
   3.73180239784804*^9, {3.7318030243628745`*^9, 3.731803039880762*^9}, 
   3.731803111444855*^9, 3.7318032279225173`*^9, 3.731803305731968*^9, 
   3.731803388602708*^9, 3.731803448278121*^9, 3.731803558031399*^9, 
   3.7318036329626846`*^9, 3.731803699688501*^9, 3.731803786809484*^9, 
   3.7318038564894695`*^9, 3.731803943591451*^9, 3.731804013749464*^9, 
   3.731804083873475*^9, 3.73180415669564*^9, 3.731804218429171*^9, 
   3.7318043298045416`*^9, 3.7318044418799515`*^9, {3.7318048696654196`*^9, 
   3.7318048915356708`*^9}, 3.7318049790206747`*^9, 3.7318050467505484`*^9, 
   3.7318051142714105`*^9, 3.7318051965981193`*^9, 3.7318052554354844`*^9, 
   3.731805327624614*^9, 3.7318053881680765`*^9, 3.7318054835005293`*^9, 
   3.73180554891127*^9, 3.731805608616685*^9, 3.731805679977767*^9, 
   3.7318057932862477`*^9, 3.731805863412259*^9, {3.7318059309991245`*^9, 
   3.731805932524212*^9}, 3.7318060419684715`*^9, 3.7318060949165*^9, {
   3.7318065835024457`*^9, 3.731806604052621*^9}, 3.731807679715145*^9, 
   3.731807750907217*^9, 3.731807812272727*^9, 3.731807896390538*^9, 
   3.731807970946803*^9, 3.731808036004524*^9, 3.7318081080076427`*^9, 
   3.731808170302205*^9, 3.7318082404812193`*^9, 3.731808295226351*^9, 
   3.731808379403165*^9, 3.7318084749996333`*^9, 3.7318085520720415`*^9, 
   3.7318086290474443`*^9, 3.731808697210343*^9, 3.7318087756538296`*^9, {
   3.731809230675855*^9, 3.7318092435055895`*^9}, 3.731809312820554*^9, 
   3.7318095203804255`*^9, 3.7318095780067215`*^9, 3.731809637923148*^9, 
   3.7318096932423124`*^9, 3.7318097607641745`*^9, 3.7318098131651716`*^9, 
   3.731811691257592*^9, 3.7318117508650017`*^9, 3.731811813126563*^9, 
   3.7318118701488247`*^9, 3.7318119357675776`*^9, 3.731812028838901*^9, 
   3.731812078614748*^9, 3.731812137499116*^9, 3.731812201577781*^9, {
   3.7318128863959503`*^9, 3.7318128901031623`*^9}, 3.7318129497905765`*^9, 
   3.731813001463532*^9, 3.7318130594108467`*^9, 3.7318131367782717`*^9, 
   3.7318131934745145`*^9, 3.7318132779873486`*^9, 3.7318133824013205`*^9, 
   3.7318134524373264`*^9, 3.7318135407703786`*^9, 3.7318136048610444`*^9, 
   3.731813696854306*^9, 3.7318137680563784`*^9, 3.73181384343369*^9, 
   3.731813911747597*^9, 3.7318141976839523`*^9, 3.7318143071372128`*^9, {
   3.731814703380876*^9, 3.731814713643463*^9}, 3.7318147927869897`*^9, 
   3.731817480635726*^9, 3.731817548247593*^9, 3.731817637835717*^9, 
   3.7318177095328183`*^9, 3.7318177761166267`*^9, 3.7318178297776957`*^9, 
   3.731817898684637*^9, 3.7318179567609587`*^9, 3.7318180136122103`*^9, 
   3.7318180724375753`*^9, 3.7318181363832326`*^9, 3.7318181963296614`*^9, 
   3.7318182577241726`*^9, 3.7318183226878886`*^9, 3.7318183834033613`*^9, {
   3.7318185003300495`*^9, 3.731818514959886*^9}, 3.731819506450596*^9, 
   3.7318195879792595`*^9, 3.731819692577242*^9, 3.731819761725197*^9, 
   3.731820075017116*^9, 3.7318201332454467`*^9, 3.731820193216877*^9, 
   3.731820258277598*^9, 3.731820325186425*^9, 3.7318203769773874`*^9, 
   3.7318204249901333`*^9, 3.731820487822727*^9, 3.7318205481491776`*^9, 
   3.731820617723157*^9, 3.731820680137727*^9, 3.731820742978321*^9, 
   3.731820851734542*^9, {3.7318213415775595`*^9, 3.7318213487479696`*^9}, 
   3.7318214303456364`*^9, 3.7318215346556025`*^9, 3.7318216039865685`*^9, 
   3.7318216743305917`*^9, 3.7318217329779463`*^9, 3.731821792476349*^9, 
   3.731821854606903*^9, 3.7318219147193413`*^9, 3.7318219773039207`*^9, 
   3.7318221529839687`*^9, 3.7318222209568567`*^9, 3.731822285459546*^9, 
   3.7318223393156266`*^9, 3.731822415776*^9, 3.731822472298233*^9, 
   3.731822538075995*^9, {3.731823042768862*^9, 3.731823052249404*^9}, 
   3.7318231036233425`*^9, 3.7318231642718115`*^9, 3.731832360548808*^9, 
   3.7318332830075703`*^9, {3.7318333658273067`*^9, 3.731833366105323*^9}, 
   3.7318334438667707`*^9, 3.731833508255453*^9, 3.731833629948414*^9, 
   3.731833699317382*^9, 3.7318337579417343`*^9, 3.731833827531715*^9, 
   3.7318338909483423`*^9, 3.7318341760926514`*^9, 3.7318342296707163`*^9, 
   3.7318342846258593`*^9, 3.7318343407150674`*^9, {3.7318350283133955`*^9, 
   3.7318350399520617`*^9}, 3.7318351426309347`*^9, 3.73183595414235*^9, 
   3.7318361336546173`*^9, 3.7318361848255444`*^9, 3.7318363119798174`*^9, 
   3.7318363746133995`*^9, 3.7318364293315296`*^9, 3.731836510949198*^9, 
   3.731836564123239*^9, 3.7318366293289685`*^9, 3.73183668320405*^9, 
   3.7318367817326856`*^9, 3.731836872043851*^9, 3.7318369236028*^9, 
   3.7318369806980658`*^9, 3.731837029599863*^9, {3.7318375383669624`*^9, 
   3.731837557751071*^9}, 3.7318483500663567`*^9, 3.7318484101727943`*^9, 
   3.7318484833099775`*^9, 3.7318485339918766`*^9, 3.731848585423818*^9, 
   3.731848637659806*^9, 3.731848693361992*^9, 3.7318487529884024`*^9, 
   3.7318488158269963`*^9, 3.731848869491066*^9, 3.731848921858061*^9, 
   3.7318489738940372`*^9, 3.731849027044077*^9, 3.7318490811691732`*^9, 
   3.731849181401906*^9, 3.73184923741711*^9, {3.7318492980075755`*^9, 
   3.7318492993676534`*^9}, {3.7769501489784975`*^9, 3.7769501734025583`*^9}, 
   3.776950269171644*^9, 3.7769503792043405`*^9, {3.7769505313755817`*^9, 
   3.7769505364173913`*^9}, 3.7769506007499685`*^9, 3.7769507000346346`*^9, {
   3.801312088177555*^9, 3.8013122127453737`*^9}, {3.8013122508645616`*^9, 
   3.801312279394048*^9}}],

Cell[BoxData[
 TagBox[
  RowBox[{"{", 
   InterpretationBox["\<\"500.0000675709\"\>",
    500.0000675709109,
    AutoDelete->True], "}"}],
  NumberForm[#, {20, 10}]& ]], "Output",
 CellChangeTimes->{
  3.7270086949296927`*^9, 3.731642542872319*^9, 3.731642923171071*^9, 
   3.7316444240059137`*^9, 3.7316444939609146`*^9, 3.7316461364808617`*^9, 
   3.731646199405461*^9, 3.7316462545156126`*^9, 3.73176027373973*^9, 
   3.7317603371963596`*^9, 3.7317603866531887`*^9, 3.73176042445035*^9, 
   3.7317604650926747`*^9, 3.7317605254391265`*^9, 3.731760615734291*^9, 
   3.7317607273546753`*^9, 3.7317609279591494`*^9, 3.7317610094988127`*^9, 
   3.7317610600567045`*^9, 3.7317611158138943`*^9, 3.731761260785186*^9, 
   3.7317616301463118`*^9, 3.731761698628229*^9, 3.7317617618008423`*^9, 
   3.7317618255144863`*^9, 3.7317618787865334`*^9, 3.7317619451953316`*^9, 
   3.7317620198936043`*^9, 3.7317620519074354`*^9, 3.7317621061285367`*^9, 
   3.7317621586205387`*^9, 3.7317622138396974`*^9, 3.731762266734723*^9, 
   3.731762322248898*^9, 3.731762388183669*^9, 3.731762449675186*^9, 
   3.7317625083425417`*^9, 3.731762593348404*^9, 3.731762669485759*^9, 
   3.73176315922277*^9, 3.7317632011701694`*^9, 3.7317632571353703`*^9, 
   3.7318013566264853`*^9, 3.731801408964479*^9, 3.7318014721620936`*^9, 
   3.7318015294893723`*^9, 3.7318017304998693`*^9, 3.731801788046161*^9, 
   3.7318018481786003`*^9, 3.7318019023526993`*^9, 3.731802023102606*^9, 
   3.731802081488945*^9, 3.7318021452205906`*^9, 3.7318022494185505`*^9, 
   3.7318023200915923`*^9, 3.731802376590824*^9, 3.731802430617914*^9, 
   3.7318030732686715`*^9, 3.731803141968601*^9, 3.7318032594673214`*^9, 
   3.7318033368867497`*^9, 3.731803419708487*^9, 3.7318034789008727`*^9, 
   3.731803590144235*^9, 3.731803665280533*^9, 3.7318037528875437`*^9, 
   3.7318038181742783`*^9, 3.731803887352235*^9, 3.731803974479218*^9, 
   3.73180404689436*^9, 3.731804115397278*^9, 3.731804190069549*^9, 
   3.7318042760794687`*^9, 3.7318043628624325`*^9, 3.731804465851323*^9, {
   3.731804899797143*^9, 3.731804925649622*^9}, 3.7318050208350663`*^9, 
   3.731805080778495*^9, 3.7318051463052425`*^9, 3.731805230623065*^9, 
   3.7318052858242226`*^9, 3.731805358636387*^9, 3.7318054191368475`*^9, 
   3.731805514172283*^9, 3.731805580414072*^9, 3.7318056490319967`*^9, 
   3.731805713850704*^9, 3.7318058302193604`*^9, 3.731805896909175*^9, 
   3.7318059644070354`*^9, 3.7318060725212193`*^9, 3.731806127711376*^9, 
   3.7318066331062827`*^9, 3.731807712263007*^9, 3.731807786161234*^9, 
   3.7318078456476364`*^9, 3.731807928809393*^9, 3.731808002152588*^9, 
   3.7318080673353157`*^9, 3.731808138981414*^9, 3.731808200323922*^9, 
   3.731808271419989*^9, 3.7318083302283525`*^9, 3.7318084237667027`*^9, 
   3.731808515880971*^9, 3.7318085892661686`*^9, 3.7318086603372335`*^9, 
   3.73180872898416*^9, 3.731808807971678*^9, 3.7318092701351123`*^9, 
   3.731809407848989*^9, 3.731809551509206*^9, 3.731809609888545*^9, 
   3.731809668489897*^9, 3.731809728327319*^9, 3.7318097907668905`*^9, 
   3.731809842933874*^9, 3.7318117208022823`*^9, 3.7318117828698325`*^9, 
   3.7318118444003515`*^9, 3.731811912642255*^9, 3.731811970093541*^9, 
   3.7318120594636526`*^9, 3.7318121163629074`*^9, 3.731812169322936*^9, 
   3.7318122327435637`*^9, 3.7318129199838715`*^9, 3.7318129802573195`*^9, 
   3.7318130336023703`*^9, 3.7318131163371024`*^9, 3.731813167680039*^9, 
   3.731813224802306*^9, 3.7318133080140657`*^9, 3.7318134140111284`*^9, 
   3.731813485487217*^9, 3.731813570949105*^9, 3.73181363765092*^9, 
   3.7318137346564684`*^9, 3.731813800650243*^9, 3.731813873979437*^9, 
   3.7318139647156267`*^9, 3.7318142408854227`*^9, 3.731814348903601*^9, 
   3.7318147377038393`*^9, 3.7318148235947523`*^9, 3.7318175113294816`*^9, 
   3.7318175799164047`*^9, 3.7318176711156206`*^9, 3.731817739528534*^9, 
   3.7318178071444016`*^9, 3.7318178621655483`*^9, 3.7318179285433445`*^9, 
   3.731817990291877*^9, 3.7318180446939883`*^9, 3.731818109689706*^9, 
   3.7318181662849426`*^9, 3.7318182316786833`*^9, 3.7318182895339923`*^9, 
   3.7318183576038857`*^9, 3.731818414046114*^9, 3.731818539785306*^9, 
   3.7318195424586554`*^9, 3.731819620179101*^9, 3.731819732110503*^9, 
   3.7318197927189693`*^9, 3.7318201053258495`*^9, 3.7318201645552373`*^9, 
   3.7318202250196958`*^9, 3.731820295794744*^9, 3.7318203560421896`*^9, 
   3.7318204069140997`*^9, 3.7318204575289946`*^9, 3.731820521127632*^9, 
   3.731820580218012*^9, 3.7318206479388857`*^9, 3.7318207125605817`*^9, 
   3.731820785748768*^9, 3.731820884085392*^9, 3.731821403198084*^9, 
   3.731821460218345*^9, 3.7318215659833946`*^9, 3.7318216356433787`*^9, 
   3.7318217047823334`*^9, 3.731821763435688*^9, 3.731821831003553*^9, 
   3.731821886323717*^9, 3.7318219460641336`*^9, 3.7318220079256725`*^9, 
   3.7318221863008747`*^9, 3.7318222555488358`*^9, 3.731822315901287*^9, 
   3.7318223844162064`*^9, 3.7318224469787846`*^9, 3.731822504929099*^9, 
   3.7318225688897576`*^9, 3.731823080911043*^9, 3.731823134743122*^9, 
   3.73182320130993*^9, 3.73183239553881*^9, 3.731833316907509*^9, 
   3.7318334227605634`*^9, 3.73183347253141*^9, 3.7318335382231674`*^9, 
   3.7318336602061443`*^9, 3.731833728057025*^9, 3.7318337905636005`*^9, 
   3.731833858642494*^9, 3.7318339314986615`*^9, 3.731834207063423*^9, 
   3.7318342592984104`*^9, 3.731834317426735*^9, 3.7318343727619004`*^9, 
   3.7318350683616867`*^9, 3.7318351720186152`*^9, 3.731835984284074*^9, 
   3.7318361639383497`*^9, 3.7318362145392437`*^9, 3.7318363540292225`*^9, 
   3.73183640643922*^9, 3.731836462357418*^9, 3.731836540154868*^9, 
   3.7318365943089657`*^9, 3.731836659155675*^9, 3.731836714417835*^9, 
   3.7318368126594543`*^9, 3.731836903459648*^9, 3.7318369590278263`*^9, 
   3.731837013001913*^9, 3.7318370610116596`*^9, 3.731837591718014*^9, 
   3.73184838159116*^9, 3.731848440765544*^9, 3.731848513846724*^9, 
   3.7318485641696024`*^9, 3.731848616839615*^9, 3.7318486692936153`*^9, 
   3.731848725689841*^9, 3.731848786261305*^9, 3.731848846793768*^9, 
   3.731848899649791*^9, 3.7318489533198605`*^9, 3.731849005104822*^9, 
   3.731849056866783*^9, 3.7318491243936453`*^9, 3.731849212120663*^9, 
   3.731849267650839*^9, 3.731849323492033*^9, 3.776950250843357*^9, 
   3.7769503523834925`*^9, 3.7769504505671425`*^9, 3.776950580400692*^9, 
   3.776950680367375*^9, 3.7769507884261227`*^9, 3.8013122261962547`*^9, 
   3.801312295854475*^9}],

Cell[BoxData[
 TagBox[
  InterpretationBox["\<\"9.766\"\>",
   9.766000000000005,
   AutoDelete->True],
  NumberForm[#, {20, 3}]& ]], "Output",
 CellChangeTimes->{
  3.7270086949296927`*^9, 3.731642542872319*^9, 3.731642923171071*^9, 
   3.7316444240059137`*^9, 3.7316444939609146`*^9, 3.7316461364808617`*^9, 
   3.731646199405461*^9, 3.7316462545156126`*^9, 3.73176027373973*^9, 
   3.7317603371963596`*^9, 3.7317603866531887`*^9, 3.73176042445035*^9, 
   3.7317604650926747`*^9, 3.7317605254391265`*^9, 3.731760615734291*^9, 
   3.7317607273546753`*^9, 3.7317609279591494`*^9, 3.7317610094988127`*^9, 
   3.7317610600567045`*^9, 3.7317611158138943`*^9, 3.731761260785186*^9, 
   3.7317616301463118`*^9, 3.731761698628229*^9, 3.7317617618008423`*^9, 
   3.7317618255144863`*^9, 3.7317618787865334`*^9, 3.7317619451953316`*^9, 
   3.7317620198936043`*^9, 3.7317620519074354`*^9, 3.7317621061285367`*^9, 
   3.7317621586205387`*^9, 3.7317622138396974`*^9, 3.731762266734723*^9, 
   3.731762322248898*^9, 3.731762388183669*^9, 3.731762449675186*^9, 
   3.7317625083425417`*^9, 3.731762593348404*^9, 3.731762669485759*^9, 
   3.73176315922277*^9, 3.7317632011701694`*^9, 3.7317632571353703`*^9, 
   3.7318013566264853`*^9, 3.731801408964479*^9, 3.7318014721620936`*^9, 
   3.7318015294893723`*^9, 3.7318017304998693`*^9, 3.731801788046161*^9, 
   3.7318018481786003`*^9, 3.7318019023526993`*^9, 3.731802023102606*^9, 
   3.731802081488945*^9, 3.7318021452205906`*^9, 3.7318022494185505`*^9, 
   3.7318023200915923`*^9, 3.731802376590824*^9, 3.731802430617914*^9, 
   3.7318030732686715`*^9, 3.731803141968601*^9, 3.7318032594673214`*^9, 
   3.7318033368867497`*^9, 3.731803419708487*^9, 3.7318034789008727`*^9, 
   3.731803590144235*^9, 3.731803665280533*^9, 3.7318037528875437`*^9, 
   3.7318038181742783`*^9, 3.731803887352235*^9, 3.731803974479218*^9, 
   3.73180404689436*^9, 3.731804115397278*^9, 3.731804190069549*^9, 
   3.7318042760794687`*^9, 3.7318043628624325`*^9, 3.731804465851323*^9, {
   3.731804899797143*^9, 3.731804925649622*^9}, 3.7318050208350663`*^9, 
   3.731805080778495*^9, 3.7318051463052425`*^9, 3.731805230623065*^9, 
   3.7318052858242226`*^9, 3.731805358636387*^9, 3.7318054191368475`*^9, 
   3.731805514172283*^9, 3.731805580414072*^9, 3.7318056490319967`*^9, 
   3.731805713850704*^9, 3.7318058302193604`*^9, 3.731805896909175*^9, 
   3.7318059644070354`*^9, 3.7318060725212193`*^9, 3.731806127711376*^9, 
   3.7318066331062827`*^9, 3.731807712263007*^9, 3.731807786161234*^9, 
   3.7318078456476364`*^9, 3.731807928809393*^9, 3.731808002152588*^9, 
   3.7318080673353157`*^9, 3.731808138981414*^9, 3.731808200323922*^9, 
   3.731808271419989*^9, 3.7318083302283525`*^9, 3.7318084237667027`*^9, 
   3.731808515880971*^9, 3.7318085892661686`*^9, 3.7318086603372335`*^9, 
   3.73180872898416*^9, 3.731808807971678*^9, 3.7318092701351123`*^9, 
   3.731809407848989*^9, 3.731809551509206*^9, 3.731809609888545*^9, 
   3.731809668489897*^9, 3.731809728327319*^9, 3.7318097907668905`*^9, 
   3.731809842933874*^9, 3.7318117208022823`*^9, 3.7318117828698325`*^9, 
   3.7318118444003515`*^9, 3.731811912642255*^9, 3.731811970093541*^9, 
   3.7318120594636526`*^9, 3.7318121163629074`*^9, 3.731812169322936*^9, 
   3.7318122327435637`*^9, 3.7318129199838715`*^9, 3.7318129802573195`*^9, 
   3.7318130336023703`*^9, 3.7318131163371024`*^9, 3.731813167680039*^9, 
   3.731813224802306*^9, 3.7318133080140657`*^9, 3.7318134140111284`*^9, 
   3.731813485487217*^9, 3.731813570949105*^9, 3.73181363765092*^9, 
   3.7318137346564684`*^9, 3.731813800650243*^9, 3.731813873979437*^9, 
   3.7318139647156267`*^9, 3.7318142408854227`*^9, 3.731814348903601*^9, 
   3.7318147377038393`*^9, 3.7318148235947523`*^9, 3.7318175113294816`*^9, 
   3.7318175799164047`*^9, 3.7318176711156206`*^9, 3.731817739528534*^9, 
   3.7318178071444016`*^9, 3.7318178621655483`*^9, 3.7318179285433445`*^9, 
   3.731817990291877*^9, 3.7318180446939883`*^9, 3.731818109689706*^9, 
   3.7318181662849426`*^9, 3.7318182316786833`*^9, 3.7318182895339923`*^9, 
   3.7318183576038857`*^9, 3.731818414046114*^9, 3.731818539785306*^9, 
   3.7318195424586554`*^9, 3.731819620179101*^9, 3.731819732110503*^9, 
   3.7318197927189693`*^9, 3.7318201053258495`*^9, 3.7318201645552373`*^9, 
   3.7318202250196958`*^9, 3.731820295794744*^9, 3.7318203560421896`*^9, 
   3.7318204069140997`*^9, 3.7318204575289946`*^9, 3.731820521127632*^9, 
   3.731820580218012*^9, 3.7318206479388857`*^9, 3.7318207125605817`*^9, 
   3.731820785748768*^9, 3.731820884085392*^9, 3.731821403198084*^9, 
   3.731821460218345*^9, 3.7318215659833946`*^9, 3.7318216356433787`*^9, 
   3.7318217047823334`*^9, 3.731821763435688*^9, 3.731821831003553*^9, 
   3.731821886323717*^9, 3.7318219460641336`*^9, 3.7318220079256725`*^9, 
   3.7318221863008747`*^9, 3.7318222555488358`*^9, 3.731822315901287*^9, 
   3.7318223844162064`*^9, 3.7318224469787846`*^9, 3.731822504929099*^9, 
   3.7318225688897576`*^9, 3.731823080911043*^9, 3.731823134743122*^9, 
   3.73182320130993*^9, 3.73183239553881*^9, 3.731833316907509*^9, 
   3.7318334227605634`*^9, 3.73183347253141*^9, 3.7318335382231674`*^9, 
   3.7318336602061443`*^9, 3.731833728057025*^9, 3.7318337905636005`*^9, 
   3.731833858642494*^9, 3.7318339314986615`*^9, 3.731834207063423*^9, 
   3.7318342592984104`*^9, 3.731834317426735*^9, 3.7318343727619004`*^9, 
   3.7318350683616867`*^9, 3.7318351720186152`*^9, 3.731835984284074*^9, 
   3.7318361639383497`*^9, 3.7318362145392437`*^9, 3.7318363540292225`*^9, 
   3.73183640643922*^9, 3.731836462357418*^9, 3.731836540154868*^9, 
   3.7318365943089657`*^9, 3.731836659155675*^9, 3.731836714417835*^9, 
   3.7318368126594543`*^9, 3.731836903459648*^9, 3.7318369590278263`*^9, 
   3.731837013001913*^9, 3.7318370610116596`*^9, 3.731837591718014*^9, 
   3.73184838159116*^9, 3.731848440765544*^9, 3.731848513846724*^9, 
   3.7318485641696024`*^9, 3.731848616839615*^9, 3.7318486692936153`*^9, 
   3.731848725689841*^9, 3.731848786261305*^9, 3.731848846793768*^9, 
   3.731848899649791*^9, 3.7318489533198605`*^9, 3.731849005104822*^9, 
   3.731849056866783*^9, 3.7318491243936453`*^9, 3.731849212120663*^9, 
   3.731849267650839*^9, 3.731849323492033*^9, 3.776950250843357*^9, 
   3.7769503523834925`*^9, 3.7769504505671425`*^9, 3.776950580400692*^9, 
   3.776950680367375*^9, 3.7769507884261227`*^9, 3.8013122261962547`*^9, 
   3.801312295856476*^9}]
}, Open  ]],

Cell[CellGroupData[{

Cell[BoxData[
 RowBox[{
  RowBox[{"(*", " ", 
   RowBox[{
    RowBox[{
    "Explicit", " ", "Formulas", " ", "on", " ", "Modifide", " ", "EWMA", " ",
      "for", " ", "MA", 
     RowBox[{"(", "2", ")"}]}], ",", 
    RowBox[{"k", "=", "1"}], ",", " ", 
    RowBox[{"lamda", "=", "0.15"}]}], " ", "*)"}], 
  RowBox[{
   RowBox[{
    RowBox[{"Clear", "[", 
     RowBox[{"alpha", ",", "b", ",", "u", ",", "t0", ",", "k"}], "]"}], ";"}],
    "\[IndentingNewLine]", 
   RowBox[{
    RowBox[{"t0", ":=", 
     RowBox[{"TimeUsed", "[", "]"}]}], ";"}], "\[IndentingNewLine]", 
   RowBox[{
    RowBox[{"b", ":=", "0.572945976"}], ";"}], "\[IndentingNewLine]", 
   RowBox[{
    RowBox[{"k", ":=", "1"}], ";"}], "\[IndentingNewLine]", 
   RowBox[{
    RowBox[{"lamda", ":=", "0.15"}], ";"}], "\[IndentingNewLine]", 
   RowBox[{
    RowBox[{"alpha", ":=", "1.00"}], ";"}], "\[IndentingNewLine]", 
   RowBox[{
    RowBox[{"mu", ":=", "2"}], ";", 
    RowBox[{"theta1", ":=", "0.1"}], ";", " ", 
    RowBox[{"theta2", ":=", "0.3"}], ";"}], "\[IndentingNewLine]", 
   RowBox[{
    RowBox[{"u", ":=", "1"}], ";", 
    RowBox[{"v", ":=", "1"}], ";", 
    RowBox[{"s", ":=", "1"}], ";", 
    RowBox[{"s2", ":=", "1"}], ";"}], "\[IndentingNewLine]", 
   RowBox[{
    RowBox[{"ARL", ":=", 
     RowBox[{"1", "-", 
      RowBox[{"(", 
       RowBox[{
        RowBox[{"(", 
         RowBox[{"lamda", "*", 
          RowBox[{"E", "^", 
           RowBox[{"(", 
            RowBox[{
             RowBox[{"(", 
              RowBox[{
               RowBox[{"(", 
                RowBox[{"1", "-", "lamda"}], ")"}], "*", "u"}], ")"}], "/", 
             RowBox[{"(", 
              RowBox[{"alpha", "*", 
               RowBox[{"(", 
                RowBox[{"lamda", "+", "k"}], ")"}]}], ")"}]}], ")"}]}], "*", 
          RowBox[{"(", 
           RowBox[{
            RowBox[{"(", 
             RowBox[{"E", "^", 
              RowBox[{"-", 
               RowBox[{"(", 
                RowBox[{"b", "/", 
                 RowBox[{"(", 
                  RowBox[{"alpha", "*", 
                   RowBox[{"(", 
                    RowBox[{"lamda", "+", "k"}], ")"}]}], ")"}]}], ")"}]}]}], 
             ")"}], "-", "1"}], ")"}]}], ")"}], "/", 
        RowBox[{"(", 
         RowBox[{
          RowBox[{"lamda", "*", 
           RowBox[{"E", "^", 
            RowBox[{"-", 
             RowBox[{"(", 
              RowBox[{"mu", "/", "alpha"}], ")"}]}]}], "*", 
           RowBox[{"E", "^", 
            RowBox[{"(", 
             RowBox[{"v", "/", 
              RowBox[{"(", 
               RowBox[{"alpha", "*", 
                RowBox[{"(", 
                 RowBox[{"lamda", "+", "k"}], ")"}]}], ")"}]}], ")"}]}], "*", 
           RowBox[{"E", "^", 
            RowBox[{"(", 
             RowBox[{
              RowBox[{"(", 
               RowBox[{
                RowBox[{"(", 
                 RowBox[{
                  RowBox[{"lamda", "*", "theta1"}], "+", 
                  RowBox[{"theta1", "*", "k"}]}], ")"}], "*", "s"}], ")"}], 
              "/", 
              RowBox[{"(", 
               RowBox[{"alpha", "*", 
                RowBox[{"(", 
                 RowBox[{"lamda", "+", "k"}], ")"}]}], ")"}]}], ")"}]}], "*", 
           RowBox[{"E", "^", 
            RowBox[{"(", 
             RowBox[{
              RowBox[{"(", 
               RowBox[{
                RowBox[{"(", 
                 RowBox[{
                  RowBox[{"lamda", "*", "theta2"}], "+", 
                  RowBox[{"theta2", "*", "k"}]}], ")"}], "*", "s2"}], ")"}], 
              "/", 
              RowBox[{"(", 
               RowBox[{"alpha", "*", 
                RowBox[{"(", 
                 RowBox[{"lamda", "+", "k"}], ")"}]}], ")"}]}], ")"}]}]}], 
          "+", 
          RowBox[{"E", "^", 
           RowBox[{"-", 
            RowBox[{"(", 
             RowBox[{
              RowBox[{"(", 
               RowBox[{"lamda", "*", "b"}], ")"}], "/", 
              RowBox[{"(", 
               RowBox[{"alpha", "*", 
                RowBox[{"(", 
                 RowBox[{"lamda", "+", "k"}], ")"}]}], ")"}]}], ")"}]}]}], 
          "-", "1"}], ")"}]}], ")"}]}]}], ";"}], "\[IndentingNewLine]", 
   "\[IndentingNewLine]", 
   RowBox[{
    RowBox[{"NumberForm", "[", 
     RowBox[{
      RowBox[{"N", "[", "%", "]"}], ",", 
      RowBox[{"{", 
       RowBox[{"20", ",", "3"}], "}"}]}], "]"}], ";"}], "\[IndentingNewLine]", 
   RowBox[{
    RowBox[{
     RowBox[{"TimeUsed", "[", "]"}], "-", "t0"}], ";"}], 
   "\[IndentingNewLine]", 
   RowBox[{"NumberForm", "[", 
    RowBox[{
     RowBox[{"N", "[", "%", "]"}], ",", 
     RowBox[{"{", 
      RowBox[{"20", ",", "3"}], "}"}]}], "]"}], "\[IndentingNewLine]", 
   RowBox[{"NumberForm", "[", 
    RowBox[{
     RowBox[{"N", "[", "ARL", "]"}], ",", 
     RowBox[{"{", 
      RowBox[{"20", ",", "10"}], "}"}]}], "]"}]}]}]], "Input",
 CellChangeTimes->{{3.725494563761512*^9, 3.7254945659576373`*^9}, {
   3.725494860524485*^9, 3.7254949592351313`*^9}, {3.7254949954452024`*^9, 
   3.7254950543295703`*^9}, {3.725495126680709*^9, 3.725495144475726*^9}, {
   3.7254952826546297`*^9, 3.7254952875239086`*^9}, {3.725495430671096*^9, 
   3.7254954684482565`*^9}, {3.7254955878370852`*^9, 3.725495589823199*^9}, {
   3.725498701124155*^9, 3.725498774257338*^9}, {3.7254988778022604`*^9, 
   3.7254989044317837`*^9}, {3.725498967255377*^9, 3.7254989975461097`*^9}, {
   3.725499028992908*^9, 3.72549905193322*^9}, {3.7254991306557226`*^9, 
   3.725499216359625*^9}, {3.7254995512887816`*^9, 3.725499553615915*^9}, {
   3.725499625583031*^9, 3.7254996812252135`*^9}, {3.7254997762786503`*^9, 
   3.7254999355867624`*^9}, {3.7254999724058685`*^9, 3.725500015396327*^9}, {
   3.7255001071785765`*^9, 3.7255002144817142`*^9}, {3.725500247057577*^9, 
   3.7255002841667*^9}, {3.7255003160195217`*^9, 3.7255006730999455`*^9}, {
   3.725521533495092*^9, 3.725521583739966*^9}, {3.7255432766211452`*^9, 
   3.725543326801015*^9}, {3.7255433842893033`*^9, 3.7255433957059565`*^9}, {
   3.725544083903319*^9, 3.725544085616417*^9}, {3.7255441317670565`*^9, 
   3.725544144809802*^9}, {3.7255442033621516`*^9, 3.725544226500475*^9}, {
   3.725544278445446*^9, 3.7255442840457664`*^9}, {3.725544328253295*^9, 
   3.725544341400047*^9}, {3.725598512536376*^9, 3.725598538967888*^9}, {
   3.725598578945174*^9, 3.725598581800338*^9}, {3.725598617601385*^9, 
   3.7255986724435225`*^9}, {3.7256006977946315`*^9, 
   3.7256007042390003`*^9}, {3.7256007360368185`*^9, 3.725600789228861*^9}, {
   3.725600835178489*^9, 3.725600929797901*^9}, {3.7256012029175215`*^9, 
   3.725601248692139*^9}, {3.7256013173770676`*^9, 3.725601320160227*^9}, {
   3.725601381844755*^9, 3.7256015681484113`*^9}, {3.7256022312056828`*^9, 
   3.725602238645108*^9}, {3.725602274488158*^9, 3.725602281442556*^9}, {
   3.7256795793029776`*^9, 3.725679596798978*^9}, {3.7256796400254507`*^9, 
   3.725679643561653*^9}, {3.7256796860300817`*^9, 3.7256796912623816`*^9}, {
   3.725679899769307*^9, 3.725679934496293*^9}, {3.7256800733302345`*^9, 
   3.725680074410296*^9}, {3.7257695446396475`*^9, 3.7257695525591*^9}, {
   3.7257698150201125`*^9, 3.72576981689822*^9}, {3.7257699796255274`*^9, 
   3.7257700091732173`*^9}, {3.7257700401529894`*^9, 3.725770040848029*^9}, {
   3.725770075542013*^9, 3.725770076586073*^9}, {3.725770114784258*^9, 
   3.725770224768549*^9}, {3.725770332715723*^9, 3.725770508818795*^9}, {
   3.725770562538868*^9, 3.725770762896328*^9}, {3.7257708198505855`*^9, 
   3.7257709439686847`*^9}, {3.7257710017049866`*^9, 
   3.7257710885219526`*^9}, {3.7257716118348846`*^9, 
   3.7257716126629314`*^9}, {3.7257718898407855`*^9, 3.7257718915778847`*^9}, 
   3.72577197960992*^9, {3.725772052033062*^9, 3.725772052479088*^9}, {
   3.725772317410241*^9, 3.725772317839266*^9}, {3.7257723964007587`*^9, 
   3.7257723969197884`*^9}, {3.7257724592613544`*^9, 3.725772459792385*^9}, {
   3.7257725089251947`*^9, 3.7257725095262294`*^9}, {3.72577264241183*^9, 
   3.7257726430658674`*^9}, {3.725772825274289*^9, 3.7257728266053653`*^9}, {
   3.7257733395047016`*^9, 3.7257733402807455`*^9}, {3.7257733782529173`*^9, 
   3.7257733786839423`*^9}, {3.7257734214263873`*^9, 
   3.7257734218534117`*^9}, {3.72577345539933*^9, 3.725773541496255*^9}, {
   3.725773715285195*^9, 3.7257737157812233`*^9}, {3.7257737895324416`*^9, 
   3.725773790104474*^9}, {3.72577383723617*^9, 3.725773839963326*^9}, {
   3.7257739876277723`*^9, 3.725773987989793*^9}, {3.725774043609974*^9, 
   3.7257740439559937`*^9}, {3.7257741066975822`*^9, 3.72577410980076*^9}, {
   3.725774333431551*^9, 3.725774359314031*^9}, {3.7257744723224945`*^9, 
   3.7257744801309414`*^9}, {3.7257745486668615`*^9, 3.725774549073885*^9}, {
   3.725774706288877*^9, 3.7257747335504365`*^9}, {3.7257750656864333`*^9, 
   3.725775153864477*^9}, {3.725776199362276*^9, 3.7257764978143463`*^9}, {
   3.7257765500413337`*^9, 3.7257766073356104`*^9}, {3.7257766462348356`*^9, 
   3.7257766904413643`*^9}, {3.725776821248846*^9, 3.7257768222909055`*^9}, {
   3.7257768657803926`*^9, 3.7257768661054115`*^9}, {3.725776952011325*^9, 
   3.725776952351344*^9}, {3.7257770001450777`*^9, 3.725777000561102*^9}, {
   3.725777226013997*^9, 3.725777226436021*^9}, {3.7257772911197205`*^9, 
   3.725777291432739*^9}, {3.7257784529601746`*^9, 3.7257784534702034`*^9}, {
   3.725778547596587*^9, 3.725778548220623*^9}, {3.7257796181578197`*^9, 
   3.7257796403060865`*^9}, {3.7257796771231923`*^9, 
   3.7257796777992315`*^9}, {3.725779709821063*^9, 3.7257797200796494`*^9}, {
   3.7257797888135805`*^9, 3.7257797891756015`*^9}, {3.725779828298839*^9, 
   3.7257798289748783`*^9}, {3.725779929032601*^9, 3.7257799549920855`*^9}, {
   3.725779997631524*^9, 3.7257800267321887`*^9}, {3.7257802382532873`*^9, 
   3.7257805546743855`*^9}, {3.7257805918445115`*^9, 3.7257806218132257`*^9}, 
   3.7257808044466715`*^9, {3.725780853515478*^9, 3.72578085406551*^9}, {
   3.725780898165032*^9, 3.725780899427104*^9}, {3.7257809820618305`*^9, 
   3.7257810109864855`*^9}, {3.7257926858206463`*^9, 3.725792693458083*^9}, {
   3.7257927903356247`*^9, 3.7257929089964113`*^9}, {3.7257929809405265`*^9, 
   3.7257932315698614`*^9}, {3.725793342595212*^9, 3.7257933886148443`*^9}, {
   3.7257934743807497`*^9, 3.725793635495965*^9}, {3.7257937147905*^9, 
   3.725793862196931*^9}, {3.7257938994770637`*^9, 3.7257939226043863`*^9}, {
   3.7257940033870068`*^9, 3.7257940042390556`*^9}, {3.725794484272512*^9, 
   3.725794486013612*^9}, {3.725794761535371*^9, 3.725794762459423*^9}, {
   3.725795081930696*^9, 3.725795082609735*^9}, {3.7257952042176905`*^9, 
   3.7257952054547615`*^9}, {3.7257952752157516`*^9, 
   3.7257952773188715`*^9}, {3.7258701780234985`*^9, 
   3.7258701807366543`*^9}, {3.725870211662423*^9, 3.725870214378578*^9}, {
   3.7258702753840675`*^9, 3.725870298473388*^9}, {3.726034550743981*^9, 
   3.7260346207259836`*^9}, {3.7260347162774487`*^9, 
   3.7260347187705917`*^9}, {3.7260358431139*^9, 3.7260358549125752`*^9}, {
   3.7260359146819935`*^9, 3.726035922009413*^9}, {3.726035990875352*^9, 
   3.7260360034620714`*^9}, {3.726036053837953*^9, 3.7260360968394127`*^9}, {
   3.7260362627219005`*^9, 3.7260362852401886`*^9}, {3.7260363794065742`*^9, 
   3.726036387156018*^9}, 3.7260378018069315`*^9, {3.7260378795613785`*^9, 
   3.7260379253279963`*^9}, {3.7260470725979195`*^9, 
   3.7260470837665577`*^9}, {3.726047286542156*^9, 3.726047287397205*^9}, {
   3.726047320609104*^9, 3.726047339255171*^9}, {3.726047394579335*^9, 
   3.726047467126485*^9}, {3.7260475986860094`*^9, 3.7260476011691513`*^9}, {
   3.7260476458577075`*^9, 3.726047658581435*^9}, {3.726047689728217*^9, 
   3.726047750718705*^9}, {3.726052362893507*^9, 3.72605241592454*^9}, 
   3.7260524932099605`*^9, 3.726055938101997*^9, {3.726056000725579*^9, 
   3.726056001828642*^9}, {3.7260560610030265`*^9, 3.726056062157092*^9}, {
   3.7260561086837535`*^9, 3.726056109481799*^9}, {3.72605615041514*^9, 
   3.7260561509951735`*^9}, {3.7260562183050237`*^9, 3.726056219245077*^9}, {
   3.726056303403891*^9, 3.726056304156934*^9}, {3.726056364157366*^9, 
   3.726056364775401*^9}, {3.7260564860233364`*^9, 3.726056487783437*^9}, {
   3.726056540397446*^9, 3.7260565441646614`*^9}, {3.7260565802647266`*^9, 
   3.7260565808057575`*^9}, {3.726056634422824*^9, 3.7260566352528715`*^9}, {
   3.72605847256496*^9, 3.7260586006802874`*^9}, {3.7260586386034565`*^9, 
   3.726058639034481*^9}, {3.726058678102716*^9, 3.7260586785667424`*^9}, {
   3.7260587169079356`*^9, 3.726058729331646*^9}, {3.726058778916482*^9, 
   3.7260587794495125`*^9}, {3.726058830002404*^9, 3.7260588306534414`*^9}, {
   3.7260588671945314`*^9, 3.726058867834568*^9}, {3.7260590235444736`*^9, 
   3.7260590379823*^9}, {3.7260591349528465`*^9, 3.7260591362629213`*^9}, {
   3.7260592603460183`*^9, 3.7260592807461853`*^9}, {3.726059314191098*^9, 
   3.726059315135152*^9}, {3.726289329888957*^9, 3.726289364233921*^9}, {
   3.726289439595232*^9, 3.7262894402712708`*^9}, {3.726289655144561*^9, 
   3.7262896582677393`*^9}, 3.7262898016499405`*^9, {3.7262898709049015`*^9, 
   3.7262898714469323`*^9}, {3.726289933019454*^9, 3.7262901139068003`*^9}, 
   3.7262902404080353`*^9, {3.726294957950864*^9, 3.7262949582798824`*^9}, {
   3.726295275015999*^9, 3.7262952753240166`*^9}, {3.726295307473855*^9, 
   3.7262953830751796`*^9}, {3.7262954193612547`*^9, 
   3.7262954199292874`*^9}, {3.726295452681161*^9, 3.7262954535272093`*^9}, {
   3.726295498633789*^9, 3.7262954995348406`*^9}, {3.726295553944953*^9, 
   3.7262955556210485`*^9}, {3.7262955903310337`*^9, 
   3.7262955908320627`*^9}, {3.726295632691457*^9, 3.7262956340365334`*^9}, {
   3.7262957142321205`*^9, 3.7262957161342297`*^9}, {3.726295749314127*^9, 
   3.7262957498141556`*^9}, {3.726295818996113*^9, 3.726295819755156*^9}, {
   3.7270080640876107`*^9, 3.7270080676378136`*^9}, {3.7270086141960754`*^9, 
   3.7270086454448624`*^9}, 3.731642505927206*^9, {3.7316425913590927`*^9, 
   3.7316428247664423`*^9}, 3.7316428848168774`*^9, 3.731644395108261*^9, 
   3.731644466694355*^9, 3.731646108972288*^9, 3.731646171051839*^9, 
   3.731646227610074*^9, 3.731760235994571*^9, 3.73176030923176*^9, 
   3.7317603719723487`*^9, 3.731760496588476*^9, 3.7317605851115394`*^9, 
   3.7317606987980423`*^9, 3.731760899878543*^9, 3.7317609817952285`*^9, 
   3.731761031871093*^9, 3.7317610872552605`*^9, 3.731761233480624*^9, {
   3.7317613094199677`*^9, 3.731761318302476*^9}, {3.7317613654141703`*^9, 
   3.7317615622814302`*^9}, 3.7317616716486855`*^9, 3.7317617341772623`*^9, 
   3.731761797303873*^9, 3.731761850976943*^9, 3.7317619166146975`*^9, {
   3.731761991736994*^9, 3.7317620147183084`*^9}, 3.7317620786239634`*^9, 
   3.73176213031592*^9, 3.7317621861461134`*^9, 3.731762239170146*^9, 
   3.731762294099288*^9, 3.7317623604970856`*^9, 3.7317624214395714`*^9, 
   3.731762481177988*^9, 3.7317625633926907`*^9, 3.7317626423172045`*^9, {
   3.7317627391077414`*^9, 3.731762739929788*^9}, {3.7317628071476326`*^9, 
   3.7317630891747637`*^9}, 3.731763187420383*^9, 3.731801325498705*^9, 
   3.7318013802348356`*^9, 3.731801444191494*^9, 3.7318015027378426`*^9, 
   3.7318016309341745`*^9, 3.7318017611086206`*^9, 3.7318018153487225`*^9, 
   3.731801873479048*^9, 3.731801994785986*^9, 3.731802053872366*^9, 
   3.73180211654195*^9, 3.7318022216219606`*^9, 3.731802287931753*^9, 
   3.731802345337036*^9, 3.731802401263235*^9, {3.731802493712523*^9, 
   3.7318025662916746`*^9}, {3.7318026014796867`*^9, 3.731802625013033*^9}, {
   3.7318026612321043`*^9, 3.7318029659165316`*^9}, 3.7318031142500153`*^9, 
   3.7318032324367757`*^9, 3.7318033096291904`*^9, 3.73180339161588*^9, 
   3.731803451613312*^9, 3.731803561476596*^9, 3.7318036362618732`*^9, 
   3.7318037028706827`*^9, 3.731803791205735*^9, 3.7318038595206428`*^9, 
   3.731803947689686*^9, 3.731804017054653*^9, 3.731804087925707*^9, 
   3.731804161038889*^9, 3.731804246102754*^9, 3.7318043339657793`*^9, 
   3.7318044344365263`*^9, 3.7318045454258747`*^9, {3.73180457629564*^9, 
   3.731804832167275*^9}, 3.7318049931134806`*^9, 3.731805051887842*^9, 
   3.7318051181506324`*^9, 3.7318052022864447`*^9, 3.7318052584786587`*^9, 
   3.731805331372828*^9, 3.731805391455264*^9, 3.731805486389694*^9, 
   3.7318055518374376`*^9, 3.7318056154210744`*^9, {3.7318056852190666`*^9, 
   3.7318056858761044`*^9}, 3.7318058017957344`*^9, 3.731805865864399*^9, 
   3.7318059372264805`*^9, 3.73180604438561*^9, 3.7318060990027337`*^9, {
   3.7318061987234373`*^9, 3.7318061998775034`*^9}, {3.7318062567137547`*^9, 
   3.7318063171702127`*^9}, {3.7318063590736094`*^9, 3.731806514727512*^9}, 
   3.7318076831353407`*^9, 3.731807759066684*^9, 3.7318078176630354`*^9, 
   3.731807901938856*^9, 3.731807974122985*^9, 3.7318080394607215`*^9, 
   3.7318081112638283`*^9, 3.731808173319378*^9, 3.731808244063424*^9, 
   3.731808298779554*^9, 3.731808391734871*^9, 3.7318084796979017`*^9, 
   3.731808558079385*^9, 3.7318086329346666`*^9, 3.73180870099856*^9, 
   3.731808779268036*^9, {3.7318088681881223`*^9, 3.731808960058377*^9}, {
   3.731809011729332*^9, 3.7318091885444455`*^9}, 3.731809315957733*^9, 
   3.7318095246646705`*^9, 3.7318095824299746`*^9, 3.731809641293341*^9, 
   3.731809700218712*^9, 3.731809763852351*^9, 3.7318098159873333`*^9, 
   3.731811694288766*^9, 3.7318117553732595`*^9, 3.73181181603673*^9, 
   3.7318118742080564`*^9, 3.7318119418349247`*^9, 3.731812032023083*^9, 
   3.731812084379078*^9, 3.7318121412453303`*^9, 3.731812204946974*^9, {
   3.731812703931514*^9, 3.731812828549642*^9}, 3.7318129526057377`*^9, 
   3.7318130062808075`*^9, 3.731813063167061*^9, 3.7318131404954844`*^9, 
   3.7318131964106827`*^9, 3.731813280972519*^9, 3.731813385350489*^9, 
   3.7318134572125993`*^9, 3.731813544082568*^9, 3.731813607463193*^9, 
   3.731813700717527*^9, 3.7318137722726192`*^9, 3.7318138474049172`*^9, 
   3.7318139312017097`*^9, 3.731814200895136*^9, 3.7318143104744034`*^9, {
   3.7318144033147135`*^9, 3.7318146527189784`*^9}, 3.731814796443199*^9, 
   3.731817483743904*^9, 3.7318175514357758`*^9, 3.731817640926894*^9, 
   3.731817712964014*^9, 3.731817779478819*^9, 3.7318178323938456`*^9, 
   3.731817901729811*^9, 3.7318179602691593`*^9, 3.7318180172184167`*^9, 
   3.731818080551039*^9, 3.731818139687422*^9, 3.7318182036760817`*^9, 
   3.7318182626094522`*^9, 3.7318183282652073`*^9, 3.7318183864645367`*^9, {
   3.731818525222473*^9, 3.7318186370048666`*^9}, 3.73181885945859*^9, {
   3.7318190364307127`*^9, 3.7318191144461746`*^9}, {3.731819177773797*^9, 
   3.731819192718652*^9}, {3.7318192440125856`*^9, 3.7318192530191*^9}, {
   3.7318193724629326`*^9, 3.731819450759411*^9}, 3.731819591033434*^9, 
   3.7318197045619273`*^9, 3.731819765571417*^9, 3.73182007857432*^9, 
   3.731820137287678*^9, 3.7318201979931498`*^9, 3.731820261737796*^9, 
   3.7318203286076207`*^9, 3.7318203801075664`*^9, 3.7318204277922935`*^9, 
   3.7318204937040634`*^9, 3.731820552680437*^9, 3.7318206206123223`*^9, 
   3.7318206838319387`*^9, 3.73182074837263*^9, 3.7318208553157463`*^9, {
   3.73182095030618*^9, 3.731820951286236*^9}, {3.7318209902884665`*^9, 
   3.7318209947117195`*^9}, {3.73182106552977*^9, 3.7318213268257155`*^9}, 
   3.7318214329847875`*^9, 3.7318215381288013`*^9, 3.7318216080418*^9, 
   3.731821677085749*^9, 3.7318217366321554`*^9, 3.7318217966615887`*^9, 
   3.7318218585751295`*^9, 3.7318219180485315`*^9, 3.731821980509104*^9, 
   3.7318221590543165`*^9, 3.731822223546005*^9, 3.7318222889217443`*^9, 
   3.7318223427938256`*^9, 3.7318224192251973`*^9, 3.7318224756854267`*^9, 
   3.731822540720146*^9, {3.7318226260940294`*^9, 3.73182262697908*^9}, 
   3.7318226682854424`*^9, {3.7318227096138067`*^9, 3.73182295514785*^9}, 
   3.731823107515565*^9, 3.7318231702851553`*^9, 3.731832363968004*^9, 
   3.7318332860207424`*^9, 3.7318333696155233`*^9, 3.7318334464489183`*^9, 
   3.7318335114366355`*^9, 3.7318336329995885`*^9, 3.7318337015215073`*^9, 
   3.7318337609109044`*^9, 3.7318338313359327`*^9, 3.73183389353449*^9, 
   3.7318341795828514`*^9, 3.7318342324438744`*^9, 3.7318342898911605`*^9, 
   3.7318343443552756`*^9, {3.731834450276334*^9, 3.7318344511823854`*^9}, {
   3.7318346894220123`*^9, 3.731834948279818*^9}, 3.7318351455010986`*^9, 
   3.7318359574075365`*^9, 3.7318361365947857`*^9, 3.731836187998726*^9, 
   3.731836320156285*^9, 3.731836379633687*^9, 3.7318364350458565`*^9, 
   3.731836513556347*^9, 3.731836566744389*^9, 3.7318366322841377`*^9, 
   3.7318366869592648`*^9, 3.731836784971871*^9, 3.731836875449046*^9, 
   3.7318369296801476`*^9, 3.731836985578345*^9, 3.7318370321630096`*^9, {
   3.731837079991745*^9, 3.731837081427827*^9}, 3.731837176865286*^9, {
   3.731837236013669*^9, 3.731837479134575*^9}, 3.7318483541845922`*^9, 
   3.7318484139870124`*^9, 3.731848487092194*^9, 3.731848536749034*^9, 
   3.7318485891130295`*^9, 3.731848641646034*^9, 3.731848697748243*^9, 
   3.7318487580136895`*^9, 3.73184881903718*^9, 3.731848872863259*^9, 
   3.7318489259932976`*^9, 3.7318489779882717`*^9, 3.731849029575222*^9, 
   3.7318490966640596`*^9, 3.7318491845700874`*^9, 3.7318492408103037`*^9, {
   3.7318492905201473`*^9, 3.7318492921942434`*^9}, {3.7766028891846676`*^9, 
   3.7766028906876755`*^9}, {3.7766029233072095`*^9, 
   3.7766029713343253`*^9}, {3.7766030075313215`*^9, 
   3.7766031941388383`*^9}, {3.7766032565732536`*^9, 
   3.7766032576652555`*^9}, {3.776603448524934*^9, 3.776603475117524*^9}, 
   3.7766035224906693`*^9, 3.776603562563611*^9, {3.7766036205687313`*^9, 
   3.776603668363761*^9}, {3.7766051051735992`*^9, 3.776605301386053*^9}, {
   3.7766053682197633`*^9, 3.776605386511198*^9}, {3.77660542308368*^9, 
   3.776605478547922*^9}, {3.7766055246357803`*^9, 3.776605575818345*^9}, {
   3.776605611175219*^9, 3.776605612172022*^9}, {3.7768366653919263`*^9, 
   3.7768368010529985`*^9}, {3.7768368345387225`*^9, 
   3.7768368413921604`*^9}, {3.7768368801663723`*^9, 3.776836928729616*^9}, 
   3.7768369623764153`*^9, {3.7768369937851152`*^9, 3.7768370386870203`*^9}, 
   3.776837071460425*^9, {3.776950003918299*^9, 3.7769500416148195`*^9}, 
   3.7769501279194217`*^9, 3.77695027229165*^9, 3.7769503835045557`*^9, {
   3.7769504756728373`*^9, 3.776950523258568*^9}, 3.776950603745174*^9, 
   3.77695070315464*^9, 3.776950810978965*^9, {3.8013119258002872`*^9, 
   3.8013120484398794`*^9}, {3.801312330505262*^9, 3.801312349216349*^9}, {
   3.801312433809242*^9, 3.8013124619186583`*^9}}],

Cell[BoxData[
 TagBox[
  InterpretationBox["\<\"0.000\"\>",
   0.,
   AutoDelete->True],
  NumberForm[#, {20, 3}]& ]], "Output",
 CellChangeTimes->{3.8013124653554144`*^9}],

Cell[BoxData[
 TagBox[
  InterpretationBox["\<\"500.0001440105\"\>",
   500.0001440104678,
   AutoDelete->True],
  NumberForm[#, {20, 10}]& ]], "Output",
 CellChangeTimes->{3.8013124653554144`*^9}]
}, Open  ]],

Cell[CellGroupData[{

Cell[BoxData[
 RowBox[{
  RowBox[{"(*", 
   RowBox[{
    RowBox[{
    "NIE", " ", "on", " ", "Modifide", " ", "EWMA", " ", "for", " ", "MA", 
     RowBox[{"(", "2", ")"}]}], ",", 
    RowBox[{"k", "=", "1"}], ",", " ", 
    RowBox[{"lamda", "=", "0.1"}]}], "*)"}], "\[IndentingNewLine]", 
  RowBox[{
   StyleBox[
    RowBox[{
     RowBox[{"Clear", "[", 
      RowBox[{"alpha", ",", "b", ",", "u", ",", "t0", ",", "k"}], "]"}], ";"}],
    FormatType->StandardForm,
    FontFamily->"Courier New",
    FontSize->14], "\[IndentingNewLine]", 
   RowBox[{
    RowBox[{"t0", "=", 
     RowBox[{"TimeUsed", "[", "]"}]}], ";"}], "\[IndentingNewLine]", 
   RowBox[{
    RowBox[{"b", ":=", "0.572945976"}], ";"}], "\[IndentingNewLine]", 
   RowBox[{
    RowBox[{"k", ":=", "1"}], ";"}], "\[IndentingNewLine]", 
   RowBox[{
    RowBox[{"lamda", ":=", "0.15"}], ";"}], "\[IndentingNewLine]", 
   RowBox[{
    RowBox[{"alpha", ":=", 
     RowBox[{"1", "/", "1.00"}]}], ";"}], "\[IndentingNewLine]", 
   RowBox[{
    RowBox[{"mu", ":=", "2"}], ";", 
    RowBox[{"theta1", ":=", "0.1"}], ";", 
    RowBox[{"theta2", ":=", "0.3"}], ";"}], "\[IndentingNewLine]", 
   RowBox[{
    RowBox[{"v", ":=", "1"}], ";", 
    RowBox[{"s", ":=", "1"}], ";", 
    RowBox[{"s2", ":=", "1"}], ";"}], "\[IndentingNewLine]", 
   StyleBox[
    RowBox[{
     RowBox[{
      RowBox[{"ff", "[", "u_", "]"}], ":=", 
      RowBox[{
       RowBox[{"(", "alpha", ")"}], "*", 
       RowBox[{"Exp", "[", 
        RowBox[{"-", 
         RowBox[{"(", 
          RowBox[{"u", " ", "alpha"}], ")"}]}], "]"}]}]}], ";"}],
    FormatType->StandardForm,
    FontFamily->"Courier New",
    FontSize->14], "\[IndentingNewLine]", 
   StyleBox[
    RowBox[{
     RowBox[{"ff", "[", "x", "]"}], ";"}],
    FormatType->StandardForm,
    FontFamily->"Courier New",
    FontSize->14], "\[IndentingNewLine]", 
   StyleBox[
    RowBox[{
     RowBox[{"m", "=", "1000"}], ";"}],
    FormatType->StandardForm,
    FontFamily->"Courier New",
    FontSize->14], "\[IndentingNewLine]", 
   RowBox[{
    RowBox[{"weights", "=", 
     RowBox[{"Table", "[", 
      RowBox[{
       RowBox[{"b", "/", "m"}], ",", 
       RowBox[{"{", 
        RowBox[{"j", ",", "1", ",", "m"}], "}"}]}], "]"}]}], 
    StyleBox[";",
     FormatType->StandardForm,
     FontFamily->"Courier New",
     FontSize->14]}], "\[IndentingNewLine]", 
   RowBox[{
    RowBox[{"a", " ", "=", " ", 
     RowBox[{"Table", "[", 
      RowBox[{
       RowBox[{
        RowBox[{"(", 
         RowBox[{"b", "/", "m"}], ")"}], "*", 
        RowBox[{"(", 
         RowBox[{"j", "-", "0.5"}], ")"}]}], ",", 
       RowBox[{"{", 
        RowBox[{"j", ",", "1", ",", "m"}], "}"}]}], "]"}]}], ";"}], 
   "\[IndentingNewLine]", 
   RowBox[{
    RowBox[{
     RowBox[{"r", "[", 
      RowBox[{"i_", ",", "j_"}], "]"}], ":=", " ", 
     RowBox[{
      RowBox[{"(", 
       RowBox[{
        RowBox[{"weights", "[", 
         RowBox[{"[", "j", "]"}], "]"}], 
        RowBox[{"ff", "[", 
         RowBox[{
          RowBox[{"(", 
           RowBox[{
            RowBox[{"(", 
             RowBox[{
              RowBox[{"a", "[", 
               RowBox[{"[", "j", "]"}], "]"}], "-", 
              RowBox[{
               RowBox[{"(", 
                RowBox[{"1", "-", "lamda"}], ")"}], 
               RowBox[{"a", "[", 
                RowBox[{"[", "i", "]"}], "]"}]}], "+", "v", "+", 
              RowBox[{"(", 
               RowBox[{
                RowBox[{"(", 
                 RowBox[{
                  RowBox[{"lamda", "*", "theta1"}], "+", 
                  RowBox[{"theta1", "*", "k"}]}], ")"}], "*", "s"}], ")"}], 
              "+", 
              RowBox[{"(", 
               RowBox[{
                RowBox[{"(", 
                 RowBox[{
                  RowBox[{"lamda", "*", "theta2"}], "+", 
                  RowBox[{"theta2", "*", "k"}]}], ")"}], "*", "s2"}], ")"}]}],
              ")"}], "/", 
            RowBox[{"(", 
             RowBox[{"lamda", "+", "k"}], ")"}]}], ")"}], "-", "mu"}], 
         "]"}]}], ")"}], "/", 
      RowBox[{"(", 
       RowBox[{"lamda", "+", "k"}], ")"}]}]}], ";"}], "\[IndentingNewLine]", 
   StyleBox[
    RowBox[{
     RowBox[{"R", " ", "=", " ", 
      RowBox[{"Table", "[", 
       RowBox[{
        RowBox[{"r", "[", 
         RowBox[{"i", ",", "j"}], "]"}], ",", 
        RowBox[{"{", 
         RowBox[{"i", ",", "1", ",", "m"}], "}"}], ",", 
        RowBox[{"{", 
         RowBox[{"j", ",", "1", ",", "m"}], "}"}]}], "]"}]}], ";"}],
    FormatType->StandardForm,
    FontFamily->"Courier New",
    FontSize->14], "\[IndentingNewLine]", 
   RowBox[{
    RowBox[{"M", " ", "=", " ", 
     RowBox[{
      RowBox[{"IdentityMatrix", "[", "m", "]"}], "-", "R"}]}], ";"}], 
   "\[IndentingNewLine]", 
   StyleBox[
    RowBox[{
     RowBox[{"R1", " ", "=", " ", 
      RowBox[{"Inverse", "[", "M", "]"}]}], ";"}],
    FormatType->StandardForm,
    FontFamily->"Courier New",
    FontSize->14], "\[IndentingNewLine]", 
   StyleBox[
    RowBox[{
     RowBox[{"vector1", " ", "=", " ", 
      RowBox[{"Table", "[", 
       RowBox[{"1", ",", 
        RowBox[{"{", 
         RowBox[{"i", ",", "1", ",", "m"}], "}"}]}], "]"}]}], ";"}],
    FormatType->StandardForm,
    FontFamily->"Courier New",
    FontSize->14], "\[IndentingNewLine]", 
   RowBox[{
    RowBox[{"La", "=", " ", 
     RowBox[{"R1", ".", "vector1"}]}], ";"}], "\[IndentingNewLine]", 
   StyleBox[
    RowBox[{
     RowBox[{
      RowBox[{"L", "[", "u_", "]"}], "=", " ", 
      RowBox[{"1", "+", 
       RowBox[{
        RowBox[{"(", 
         RowBox[{"1", "/", 
          RowBox[{"(", 
           RowBox[{"lamda", "+", "1"}], ")"}]}], ")"}], "*", 
        RowBox[{"Sum", "[", 
         RowBox[{
          RowBox[{
           RowBox[{"weights", "[", 
            RowBox[{"[", "j", "]"}], "]"}], 
           RowBox[{"La", "[", 
            RowBox[{"[", "j", "]"}], "]"}], 
           RowBox[{"ff", "[", 
            RowBox[{
             RowBox[{"(", 
              RowBox[{
               RowBox[{"(", 
                RowBox[{
                 RowBox[{"a", "[", 
                  RowBox[{"[", "j", "]"}], "]"}], "-", 
                 RowBox[{"(", 
                  RowBox[{
                   RowBox[{"(", 
                    RowBox[{"1", "-", "lamda"}], ")"}], "*", "u"}], ")"}], 
                 "+", "v", "+", 
                 RowBox[{"(", 
                  RowBox[{
                   RowBox[{"(", 
                    RowBox[{
                    RowBox[{"lamda", "*", "theta1"}], "+", 
                    RowBox[{"theta1", "*", "k"}]}], ")"}], "*", "s"}], ")"}], 
                 "+", 
                 RowBox[{"(", 
                  RowBox[{
                   RowBox[{"(", 
                    RowBox[{
                    RowBox[{"lamda", "*", "theta2"}], "+", 
                    RowBox[{"theta2", "*", "k"}]}], ")"}], "*", "s2"}], 
                  ")"}]}], ")"}], "/", 
               RowBox[{"(", 
                RowBox[{"lamda", "+", "k"}], ")"}]}], ")"}], "-", "mu"}], 
            "]"}]}], ",", 
          RowBox[{"{", 
           RowBox[{"j", ",", "1", ",", "m"}], "}"}]}], "]"}]}]}]}], ";"}],
    FormatType->StandardForm,
    FontFamily->"Courier New",
    FontSize->14], "\[IndentingNewLine]", 
   RowBox[{
    RowBox[{"L", "[", "u", "]"}], ";"}], "\n", 
   StyleBox[
    RowBox[{
     RowBox[{"t2", "=", 
      RowBox[{"Table", "[", 
       RowBox[{
        RowBox[{"L", "[", "u", "]"}], ",", 
        RowBox[{"{", 
         RowBox[{"u", ",", "1", ",", "1", ",", "1"}], "}"}]}], "]"}]}], ";"}],
    FormatType->StandardForm,
    FontFamily->"Courier New",
    FontSize->14], "\[IndentingNewLine]", 
   StyleBox[
    RowBox[{"NumberForm", "[", 
     RowBox[{
      RowBox[{"N", "[", "%", "]"}], ",", 
      RowBox[{"{", 
       RowBox[{"20", ",", "10"}], "}"}]}], "]"}],
    FormatType->StandardForm,
    FontFamily->"Courier New",
    FontSize->14], "\[IndentingNewLine]", 
   RowBox[{
    RowBox[{"Time", "=", 
     StyleBox[
      RowBox[{
       RowBox[{"TimeUsed", "[", "]"}], "-", "t0"}],
      FormatType->StandardForm,
      FontFamily->"Courier New",
      FontSize->14]}], 
    StyleBox[";",
     FormatType->StandardForm,
     FontFamily->"Courier New",
     FontSize->14]}], "\[IndentingNewLine]", 
   RowBox[{"NumberForm", "[", 
    RowBox[{
     RowBox[{"N", "[", "%", "]"}], ",", 
     RowBox[{"{", 
      RowBox[{"20", ",", "3"}], "}"}]}], "]"}]}]}]], "Input",
 CellChangeTimes->{{3.7260346891558976`*^9, 3.7260346947312164`*^9}, {
   3.7260348108148565`*^9, 3.7260348116319027`*^9}, {3.726035043184147*^9, 
   3.7260350441522026`*^9}, {3.7260351397536707`*^9, 
   3.7260351404877124`*^9}, {3.726035279140643*^9, 3.7260352805227222`*^9}, {
   3.7260354504924436`*^9, 3.726035506862668*^9}, {3.7260364589771256`*^9, 
   3.726036462405322*^9}, {3.726036597047023*^9, 3.72603662182944*^9}, {
   3.726036672402333*^9, 3.7260366878782177`*^9}, {3.7260367711049786`*^9, 
   3.7260367855118027`*^9}, {3.7260368231179533`*^9, 
   3.7260368257661047`*^9}, {3.7260369083998313`*^9, 3.726036917980379*^9}, {
   3.726036963065958*^9, 3.726036967966238*^9}, 3.726037081411727*^9, 
   3.726037115955703*^9, 3.7260372039167337`*^9, {3.726037304532489*^9, 
   3.7260373055545473`*^9}, {3.7260373925405226`*^9, 
   3.7260373932255616`*^9}, {3.72603745928734*^9, 3.7260374599153757`*^9}, {
   3.726037534149622*^9, 3.7260375349646688`*^9}, {3.726037595722144*^9, 
   3.7260375962671747`*^9}, {3.7260376661751738`*^9, 
   3.7260376672072325`*^9}, {3.7260377467377815`*^9, 3.726037747336816*^9}, {
   3.7260379634651775`*^9, 3.72603796403421*^9}, {3.726038065283001*^9, 
   3.7260380657440276`*^9}, {3.7260381373981256`*^9, 
   3.7260381390532207`*^9}, {3.726038291810958*^9, 3.7260382925940027`*^9}, {
   3.7260383856563253`*^9, 3.7260383870344048`*^9}, {3.726038468443061*^9, 
   3.726038470684189*^9}, {3.7260457923786945`*^9, 3.7260457938297777`*^9}, {
   3.726045907234264*^9, 3.726045908176318*^9}, {3.7260525302770805`*^9, 
   3.7260525765567274`*^9}, {3.7260526761894264`*^9, 
   3.7260526779655275`*^9}, {3.726052734336752*^9, 3.726052735084795*^9}, {
   3.726052870111518*^9, 3.726052870446537*^9}, {3.7260529831719847`*^9, 
   3.7260529841140385`*^9}, {3.7260531050339546`*^9, 3.726053105954007*^9}, {
   3.7260531919899282`*^9, 3.726053192454955*^9}, {3.7260534094843683`*^9, 
   3.7260534104654245`*^9}, {3.7260536131360164`*^9, 3.72605361424008*^9}, {
   3.726053697068817*^9, 3.726053731892809*^9}, {3.726053878715207*^9, 
   3.7260538798622723`*^9}, {3.726054025040576*^9, 3.7260540256996136`*^9}, {
   3.726054105201161*^9, 3.726054108120328*^9}, {3.7260542022947145`*^9, 
   3.7260542026827364`*^9}, {3.7260543729024725`*^9, 
   3.7260543738375263`*^9}, {3.7260556153245354`*^9, 
   3.7260556178886814`*^9}, {3.726055710294967*^9, 3.7260557116880465`*^9}, {
   3.7260557880964174`*^9, 3.726055789007469*^9}, {3.726056836796399*^9, 
   3.7260568553234587`*^9}, {3.7260568932376275`*^9, 
   3.7260569128917513`*^9}, {3.7260570439612484`*^9, 3.726057045000308*^9}, {
   3.7260571549255953`*^9, 3.7260571555286293`*^9}, {3.726057246656842*^9, 
   3.72605724785091*^9}, {3.726057321383116*^9, 3.7260573224931793`*^9}, {
   3.7260574087561135`*^9, 3.7260574093031445`*^9}, {3.726057523129655*^9, 
   3.7260575239147005`*^9}, {3.726057634426021*^9, 3.7260576351230607`*^9}, {
   3.7260577267142997`*^9, 3.7260577274783435`*^9}, {3.7260578019486027`*^9, 
   3.7260578026556435`*^9}, {3.7260578917747407`*^9, 3.726057894054871*^9}, {
   3.726058005327235*^9, 3.7260580064753013`*^9}, {3.726058097240493*^9, 
   3.726058097948533*^9}, {3.726058165838416*^9, 3.7260581684365644`*^9}, {
   3.7260582793509088`*^9, 3.726058279917941*^9}, {3.7260583714161744`*^9, 
   3.726058372457234*^9}, {3.7260594162219343`*^9, 3.7260594772174225`*^9}, 
   3.726059617843466*^9, {3.726059700167175*^9, 3.726059700535196*^9}, {
   3.7260597589545374`*^9, 3.726059759755583*^9}, {3.7260600282249384`*^9, 
   3.7260600285589576`*^9}, {3.7260600893294334`*^9, 
   3.7260600899404683`*^9}, {3.7260602771411753`*^9, 
   3.7260602777152085`*^9}, {3.7260604219904604`*^9, 3.726060422838509*^9}, {
   3.726060508190391*^9, 3.7260605087204213`*^9}, {3.726060652836664*^9, 
   3.7260606533436933`*^9}, {3.7260608102216663`*^9, 3.726060810935707*^9}, {
   3.726060914524632*^9, 3.726060916334736*^9}, {3.7260609710568657`*^9, 
   3.726060971432887*^9}, {3.726061042001923*^9, 3.726061042555955*^9}, {
   3.726061116813202*^9, 3.7260611194863553`*^9}, {3.726061200260975*^9, 
   3.726061200886011*^9}, {3.7260612685408807`*^9, 3.726061269093912*^9}, {
   3.7262902954771852`*^9, 3.726290363611082*^9}, {3.7262905687278147`*^9, 
   3.7262906001306105`*^9}, {3.72629063508461*^9, 3.726290653743677*^9}, {
   3.726292240913458*^9, 3.726292243126585*^9}, {3.726292432724429*^9, 
   3.7262924450541344`*^9}, {3.7262924795201054`*^9, 
   3.7262925136950607`*^9}, {3.726292556767524*^9, 3.7262925737374945`*^9}, {
   3.7262927129454565`*^9, 3.7262927153035917`*^9}, 3.7262930100034475`*^9, {
   3.726293052744892*^9, 3.7262930823925877`*^9}, {3.726293115055456*^9, 
   3.726293147592317*^9}, 3.7262937770383196`*^9, 3.7262938200467796`*^9, {
   3.726293870678675*^9, 3.726293931831173*^9}, {3.7262943537793074`*^9, 
   3.7262944365900435`*^9}, {3.726294469163907*^9, 3.7262944748602324`*^9}, 
   3.726294524048046*^9, {3.726294655753579*^9, 3.7262946684253035`*^9}, {
   3.726294799953827*^9, 3.7262948427882767`*^9}, {3.7263632385282836`*^9, 
   3.7263632393523307`*^9}, {3.7263653186102576`*^9, 3.726365332732065*^9}, 
   3.7263661799325223`*^9, {3.726366266520475*^9, 3.726366266889496*^9}, {
   3.726366331509192*^9, 3.7263663320292215`*^9}, {3.726366440639434*^9, 
   3.726366441010455*^9}, {3.726366505678154*^9, 3.7263665060581756`*^9}, {
   3.726366555859024*^9, 3.726366557779134*^9}, {3.726366649418375*^9, 
   3.726366650116415*^9}, {3.7263667114359226`*^9, 3.7263667123099723`*^9}, {
   3.726366794855694*^9, 3.7263667969478135`*^9}, {3.7263668503318667`*^9, 
   3.7263668527950077`*^9}, {3.7263669604361644`*^9, 
   3.7263669607651834`*^9}, {3.726367022608721*^9, 3.726367023278759*^9}, {
   3.726367163935804*^9, 3.7263671653368845`*^9}, {3.7263672774462967`*^9, 
   3.7263672780463305`*^9}, {3.7263673459652157`*^9, 
   3.7263673469592724`*^9}, {3.7270080784164305`*^9, 
   3.7270080820746393`*^9}, {3.7270083290857677`*^9, 
   3.7270083817237787`*^9}, {3.727008588978633*^9, 3.727008590296708*^9}, 
   3.7316425191039596`*^9, {3.731642864979742*^9, 3.731642893168355*^9}, 
   3.731644391378048*^9, 3.731644463909196*^9, 3.7316460987667046`*^9, 
   3.7316461667135906`*^9, 3.731646223639847*^9, 3.7317602384667125`*^9, 
   3.731760306317593*^9, 3.7317603626708164`*^9, 3.7317604414143205`*^9, 
   3.731760489560074*^9, 3.7317605879937043`*^9, {3.7317606930697145`*^9, 
   3.7317606935347404`*^9}, 3.7317608961453295`*^9, 3.73176097902207*^9, 
   3.731761027652851*^9, 3.7317610834880447`*^9, 3.731761230156434*^9, {
   3.731761368678357*^9, 3.731761372615582*^9}, 3.7317616044558425`*^9, 
   3.731761668974533*^9, 3.7317617296670046`*^9, 3.7317617939736824`*^9, 
   3.7317618472797313`*^9, 3.7317619133645115`*^9, 3.731761988328799*^9, 
   3.7317620277720547`*^9, 3.731762074735741*^9, {3.7317621275087595`*^9, 
   3.7317621278697805`*^9}, 3.731762181780864*^9, 3.7317622359959645`*^9, 
   3.7317622903320723`*^9, 3.7317623575019145`*^9, 3.731762416803306*^9, 
   3.7317624769557467`*^9, 3.7317625520460415`*^9, 3.7317626385539894`*^9, {
   3.731763131521186*^9, 3.731763134813374*^9}, 3.7317631773678083`*^9, 
   3.731763228886755*^9, 3.731801328541879*^9, 3.7318013775526824`*^9, 
   3.731801440649291*^9, 3.7318015000006857`*^9, 3.7318016283750286`*^9, 
   3.7318017581194496`*^9, 3.731801811964529*^9, 3.7318018702278614`*^9, 
   3.7318019917668133`*^9, 3.7318020482940464`*^9, 3.731802113061751*^9, 
   3.7318022186057878`*^9, 3.7318022834314957`*^9, 3.7318023422758613`*^9, 
   3.73180239784804*^9, {3.7318030243628745`*^9, 3.731803039880762*^9}, 
   3.731803111444855*^9, 3.7318032279225173`*^9, 3.731803305731968*^9, 
   3.731803388602708*^9, 3.731803448278121*^9, 3.731803558031399*^9, 
   3.7318036329626846`*^9, 3.731803699688501*^9, 3.731803786809484*^9, 
   3.7318038564894695`*^9, 3.731803943591451*^9, 3.731804013749464*^9, 
   3.731804083873475*^9, 3.73180415669564*^9, 3.731804218429171*^9, 
   3.7318043298045416`*^9, 3.7318044418799515`*^9, {3.7318048696654196`*^9, 
   3.7318048915356708`*^9}, 3.7318049790206747`*^9, 3.7318050467505484`*^9, 
   3.7318051142714105`*^9, 3.7318051965981193`*^9, 3.7318052554354844`*^9, 
   3.731805327624614*^9, 3.7318053881680765`*^9, 3.7318054835005293`*^9, 
   3.73180554891127*^9, 3.731805608616685*^9, 3.731805679977767*^9, 
   3.7318057932862477`*^9, 3.731805863412259*^9, {3.7318059309991245`*^9, 
   3.731805932524212*^9}, 3.7318060419684715`*^9, 3.7318060949165*^9, {
   3.7318065835024457`*^9, 3.731806604052621*^9}, 3.731807679715145*^9, 
   3.731807750907217*^9, 3.731807812272727*^9, 3.731807896390538*^9, 
   3.731807970946803*^9, 3.731808036004524*^9, 3.7318081080076427`*^9, 
   3.731808170302205*^9, 3.7318082404812193`*^9, 3.731808295226351*^9, 
   3.731808379403165*^9, 3.7318084749996333`*^9, 3.7318085520720415`*^9, 
   3.7318086290474443`*^9, 3.731808697210343*^9, 3.7318087756538296`*^9, {
   3.731809230675855*^9, 3.7318092435055895`*^9}, 3.731809312820554*^9, 
   3.7318095203804255`*^9, 3.7318095780067215`*^9, 3.731809637923148*^9, 
   3.7318096932423124`*^9, 3.7318097607641745`*^9, 3.7318098131651716`*^9, 
   3.731811691257592*^9, 3.7318117508650017`*^9, 3.731811813126563*^9, 
   3.7318118701488247`*^9, 3.7318119357675776`*^9, 3.731812028838901*^9, 
   3.731812078614748*^9, 3.731812137499116*^9, 3.731812201577781*^9, {
   3.7318128863959503`*^9, 3.7318128901031623`*^9}, 3.7318129497905765`*^9, 
   3.731813001463532*^9, 3.7318130594108467`*^9, 3.7318131367782717`*^9, 
   3.7318131934745145`*^9, 3.7318132779873486`*^9, 3.7318133824013205`*^9, 
   3.7318134524373264`*^9, 3.7318135407703786`*^9, 3.7318136048610444`*^9, 
   3.731813696854306*^9, 3.7318137680563784`*^9, 3.73181384343369*^9, 
   3.731813911747597*^9, 3.7318141976839523`*^9, 3.7318143071372128`*^9, {
   3.731814703380876*^9, 3.731814713643463*^9}, 3.7318147927869897`*^9, 
   3.731817480635726*^9, 3.731817548247593*^9, 3.731817637835717*^9, 
   3.7318177095328183`*^9, 3.7318177761166267`*^9, 3.7318178297776957`*^9, 
   3.731817898684637*^9, 3.7318179567609587`*^9, 3.7318180136122103`*^9, 
   3.7318180724375753`*^9, 3.7318181363832326`*^9, 3.7318181963296614`*^9, 
   3.7318182577241726`*^9, 3.7318183226878886`*^9, 3.7318183834033613`*^9, {
   3.7318185003300495`*^9, 3.731818514959886*^9}, 3.731819506450596*^9, 
   3.7318195879792595`*^9, 3.731819692577242*^9, 3.731819761725197*^9, 
   3.731820075017116*^9, 3.7318201332454467`*^9, 3.731820193216877*^9, 
   3.731820258277598*^9, 3.731820325186425*^9, 3.7318203769773874`*^9, 
   3.7318204249901333`*^9, 3.731820487822727*^9, 3.7318205481491776`*^9, 
   3.731820617723157*^9, 3.731820680137727*^9, 3.731820742978321*^9, 
   3.731820851734542*^9, {3.7318213415775595`*^9, 3.7318213487479696`*^9}, 
   3.7318214303456364`*^9, 3.7318215346556025`*^9, 3.7318216039865685`*^9, 
   3.7318216743305917`*^9, 3.7318217329779463`*^9, 3.731821792476349*^9, 
   3.731821854606903*^9, 3.7318219147193413`*^9, 3.7318219773039207`*^9, 
   3.7318221529839687`*^9, 3.7318222209568567`*^9, 3.731822285459546*^9, 
   3.7318223393156266`*^9, 3.731822415776*^9, 3.731822472298233*^9, 
   3.731822538075995*^9, {3.731823042768862*^9, 3.731823052249404*^9}, 
   3.7318231036233425`*^9, 3.7318231642718115`*^9, 3.731832360548808*^9, 
   3.7318332830075703`*^9, {3.7318333658273067`*^9, 3.731833366105323*^9}, 
   3.7318334438667707`*^9, 3.731833508255453*^9, 3.731833629948414*^9, 
   3.731833699317382*^9, 3.7318337579417343`*^9, 3.731833827531715*^9, 
   3.7318338909483423`*^9, 3.7318341760926514`*^9, 3.7318342296707163`*^9, 
   3.7318342846258593`*^9, 3.7318343407150674`*^9, {3.7318350283133955`*^9, 
   3.7318350399520617`*^9}, 3.7318351426309347`*^9, 3.73183595414235*^9, 
   3.7318361336546173`*^9, 3.7318361848255444`*^9, 3.7318363119798174`*^9, 
   3.7318363746133995`*^9, 3.7318364293315296`*^9, 3.731836510949198*^9, 
   3.731836564123239*^9, 3.7318366293289685`*^9, 3.73183668320405*^9, 
   3.7318367817326856`*^9, 3.731836872043851*^9, 3.7318369236028*^9, 
   3.7318369806980658`*^9, 3.731837029599863*^9, {3.7318375383669624`*^9, 
   3.731837557751071*^9}, 3.7318483500663567`*^9, 3.7318484101727943`*^9, 
   3.7318484833099775`*^9, 3.7318485339918766`*^9, 3.731848585423818*^9, 
   3.731848637659806*^9, 3.731848693361992*^9, 3.7318487529884024`*^9, 
   3.7318488158269963`*^9, 3.731848869491066*^9, 3.731848921858061*^9, 
   3.7318489738940372`*^9, 3.731849027044077*^9, 3.7318490811691732`*^9, 
   3.731849181401906*^9, 3.73184923741711*^9, {3.7318492980075755`*^9, 
   3.7318492993676534`*^9}, {3.7769501489784975`*^9, 3.7769501734025583`*^9}, 
   3.776950269171644*^9, 3.7769503792043405`*^9, {3.7769505313755817`*^9, 
   3.7769505364173913`*^9}, 3.7769506007499685`*^9, 3.7769507000346346`*^9, {
   3.801312088177555*^9, 3.8013122127453737`*^9}, {3.8013122508645616`*^9, 
   3.801312279394048*^9}, {3.8013125236168795`*^9, 3.8013125420294456`*^9}}],

Cell[BoxData[
 TagBox[
  RowBox[{"{", 
   InterpretationBox["\<\"500.0001049982\"\>",
    500.0001049982245,
    AutoDelete->True], "}"}],
  NumberForm[#, {20, 10}]& ]], "Output",
 CellChangeTimes->{3.801312557536023*^9}],

Cell[BoxData[
 TagBox[
  InterpretationBox["\<\"11.297\"\>",
   11.296999999999983`,
   AutoDelete->True],
  NumberForm[#, {20, 3}]& ]], "Output",
 CellChangeTimes->{3.801312557536023*^9}]
}, Open  ]],

Cell[CellGroupData[{

Cell[BoxData[
 RowBox[{
  RowBox[{"(*", " ", 
   RowBox[{
    RowBox[{
    "Explicit", " ", "Formulas", " ", "on", " ", "Modifide", " ", "EWMA", " ",
      "for", " ", "MA", 
     RowBox[{"(", "2", ")"}]}], ",", 
    RowBox[{"k", "=", "1"}], ",", " ", 
    RowBox[{"lamda", "=", "0.2"}]}], " ", "*)"}], 
  RowBox[{
   RowBox[{
    RowBox[{"Clear", "[", 
     RowBox[{"alpha", ",", "b", ",", "u", ",", "t0", ",", "k"}], "]"}], ";"}],
    "\[IndentingNewLine]", 
   RowBox[{
    RowBox[{"t0", ":=", 
     RowBox[{"TimeUsed", "[", "]"}]}], ";"}], "\[IndentingNewLine]", 
   RowBox[{
    RowBox[{"b", ":=", "0.583106542"}], ";"}], "\[IndentingNewLine]", 
   RowBox[{
    RowBox[{"k", ":=", "1"}], ";"}], "\[IndentingNewLine]", 
   RowBox[{
    RowBox[{"lamda", ":=", "0.2"}], ";"}], "\[IndentingNewLine]", 
   RowBox[{
    RowBox[{"alpha", ":=", "1.00"}], ";"}], "\[IndentingNewLine]", 
   RowBox[{
    RowBox[{"mu", ":=", "2"}], ";", 
    RowBox[{"theta1", ":=", "0.1"}], ";", " ", 
    RowBox[{"theta2", ":=", "0.3"}], ";"}], "\[IndentingNewLine]", 
   RowBox[{
    RowBox[{"u", ":=", "1"}], ";", 
    RowBox[{"v", ":=", "1"}], ";", 
    RowBox[{"s", ":=", "1"}], ";", 
    RowBox[{"s2", ":=", "1"}], ";"}], "\[IndentingNewLine]", 
   RowBox[{
    RowBox[{"ARL", ":=", 
     RowBox[{"1", "-", 
      RowBox[{"(", 
       RowBox[{
        RowBox[{"(", 
         RowBox[{"lamda", "*", 
          RowBox[{"E", "^", 
           RowBox[{"(", 
            RowBox[{
             RowBox[{"(", 
              RowBox[{
               RowBox[{"(", 
                RowBox[{"1", "-", "lamda"}], ")"}], "*", "u"}], ")"}], "/", 
             RowBox[{"(", 
              RowBox[{"alpha", "*", 
               RowBox[{"(", 
                RowBox[{"lamda", "+", "k"}], ")"}]}], ")"}]}], ")"}]}], "*", 
          RowBox[{"(", 
           RowBox[{
            RowBox[{"(", 
             RowBox[{"E", "^", 
              RowBox[{"-", 
               RowBox[{"(", 
                RowBox[{"b", "/", 
                 RowBox[{"(", 
                  RowBox[{"alpha", "*", 
                   RowBox[{"(", 
                    RowBox[{"lamda", "+", "k"}], ")"}]}], ")"}]}], ")"}]}]}], 
             ")"}], "-", "1"}], ")"}]}], ")"}], "/", 
        RowBox[{"(", 
         RowBox[{
          RowBox[{"lamda", "*", 
           RowBox[{"E", "^", 
            RowBox[{"-", 
             RowBox[{"(", 
              RowBox[{"mu", "/", "alpha"}], ")"}]}]}], "*", 
           RowBox[{"E", "^", 
            RowBox[{"(", 
             RowBox[{"v", "/", 
              RowBox[{"(", 
               RowBox[{"alpha", "*", 
                RowBox[{"(", 
                 RowBox[{"lamda", "+", "k"}], ")"}]}], ")"}]}], ")"}]}], "*", 
           RowBox[{"E", "^", 
            RowBox[{"(", 
             RowBox[{
              RowBox[{"(", 
               RowBox[{
                RowBox[{"(", 
                 RowBox[{
                  RowBox[{"lamda", "*", "theta1"}], "+", 
                  RowBox[{"theta1", "*", "k"}]}], ")"}], "*", "s"}], ")"}], 
              "/", 
              RowBox[{"(", 
               RowBox[{"alpha", "*", 
                RowBox[{"(", 
                 RowBox[{"lamda", "+", "k"}], ")"}]}], ")"}]}], ")"}]}], "*", 
           RowBox[{"E", "^", 
            RowBox[{"(", 
             RowBox[{
              RowBox[{"(", 
               RowBox[{
                RowBox[{"(", 
                 RowBox[{
                  RowBox[{"lamda", "*", "theta2"}], "+", 
                  RowBox[{"theta2", "*", "k"}]}], ")"}], "*", "s2"}], ")"}], 
              "/", 
              RowBox[{"(", 
               RowBox[{"alpha", "*", 
                RowBox[{"(", 
                 RowBox[{"lamda", "+", "k"}], ")"}]}], ")"}]}], ")"}]}]}], 
          "+", 
          RowBox[{"E", "^", 
           RowBox[{"-", 
            RowBox[{"(", 
             RowBox[{
              RowBox[{"(", 
               RowBox[{"lamda", "*", "b"}], ")"}], "/", 
              RowBox[{"(", 
               RowBox[{"alpha", "*", 
                RowBox[{"(", 
                 RowBox[{"lamda", "+", "k"}], ")"}]}], ")"}]}], ")"}]}]}], 
          "-", "1"}], ")"}]}], ")"}]}]}], ";"}], "\[IndentingNewLine]", 
   "\[IndentingNewLine]", 
   RowBox[{
    RowBox[{"NumberForm", "[", 
     RowBox[{
      RowBox[{"N", "[", "%", "]"}], ",", 
      RowBox[{"{", 
       RowBox[{"20", ",", "3"}], "}"}]}], "]"}], ";"}], "\[IndentingNewLine]", 
   RowBox[{
    RowBox[{
     RowBox[{"TimeUsed", "[", "]"}], "-", "t0"}], ";"}], 
   "\[IndentingNewLine]", 
   RowBox[{"NumberForm", "[", 
    RowBox[{
     RowBox[{"N", "[", "%", "]"}], ",", 
     RowBox[{"{", 
      RowBox[{"20", ",", "3"}], "}"}]}], "]"}], "\[IndentingNewLine]", 
   RowBox[{"NumberForm", "[", 
    RowBox[{
     RowBox[{"N", "[", "ARL", "]"}], ",", 
     RowBox[{"{", 
      RowBox[{"20", ",", "10"}], "}"}]}], "]"}]}]}]], "Input",
 CellChangeTimes->{{3.725494563761512*^9, 3.7254945659576373`*^9}, {
   3.725494860524485*^9, 3.7254949592351313`*^9}, {3.7254949954452024`*^9, 
   3.7254950543295703`*^9}, {3.725495126680709*^9, 3.725495144475726*^9}, {
   3.7254952826546297`*^9, 3.7254952875239086`*^9}, {3.725495430671096*^9, 
   3.7254954684482565`*^9}, {3.7254955878370852`*^9, 3.725495589823199*^9}, {
   3.725498701124155*^9, 3.725498774257338*^9}, {3.7254988778022604`*^9, 
   3.7254989044317837`*^9}, {3.725498967255377*^9, 3.7254989975461097`*^9}, {
   3.725499028992908*^9, 3.72549905193322*^9}, {3.7254991306557226`*^9, 
   3.725499216359625*^9}, {3.7254995512887816`*^9, 3.725499553615915*^9}, {
   3.725499625583031*^9, 3.7254996812252135`*^9}, {3.7254997762786503`*^9, 
   3.7254999355867624`*^9}, {3.7254999724058685`*^9, 3.725500015396327*^9}, {
   3.7255001071785765`*^9, 3.7255002144817142`*^9}, {3.725500247057577*^9, 
   3.7255002841667*^9}, {3.7255003160195217`*^9, 3.7255006730999455`*^9}, {
   3.725521533495092*^9, 3.725521583739966*^9}, {3.7255432766211452`*^9, 
   3.725543326801015*^9}, {3.7255433842893033`*^9, 3.7255433957059565`*^9}, {
   3.725544083903319*^9, 3.725544085616417*^9}, {3.7255441317670565`*^9, 
   3.725544144809802*^9}, {3.7255442033621516`*^9, 3.725544226500475*^9}, {
   3.725544278445446*^9, 3.7255442840457664`*^9}, {3.725544328253295*^9, 
   3.725544341400047*^9}, {3.725598512536376*^9, 3.725598538967888*^9}, {
   3.725598578945174*^9, 3.725598581800338*^9}, {3.725598617601385*^9, 
   3.7255986724435225`*^9}, {3.7256006977946315`*^9, 
   3.7256007042390003`*^9}, {3.7256007360368185`*^9, 3.725600789228861*^9}, {
   3.725600835178489*^9, 3.725600929797901*^9}, {3.7256012029175215`*^9, 
   3.725601248692139*^9}, {3.7256013173770676`*^9, 3.725601320160227*^9}, {
   3.725601381844755*^9, 3.7256015681484113`*^9}, {3.7256022312056828`*^9, 
   3.725602238645108*^9}, {3.725602274488158*^9, 3.725602281442556*^9}, {
   3.7256795793029776`*^9, 3.725679596798978*^9}, {3.7256796400254507`*^9, 
   3.725679643561653*^9}, {3.7256796860300817`*^9, 3.7256796912623816`*^9}, {
   3.725679899769307*^9, 3.725679934496293*^9}, {3.7256800733302345`*^9, 
   3.725680074410296*^9}, {3.7257695446396475`*^9, 3.7257695525591*^9}, {
   3.7257698150201125`*^9, 3.72576981689822*^9}, {3.7257699796255274`*^9, 
   3.7257700091732173`*^9}, {3.7257700401529894`*^9, 3.725770040848029*^9}, {
   3.725770075542013*^9, 3.725770076586073*^9}, {3.725770114784258*^9, 
   3.725770224768549*^9}, {3.725770332715723*^9, 3.725770508818795*^9}, {
   3.725770562538868*^9, 3.725770762896328*^9}, {3.7257708198505855`*^9, 
   3.7257709439686847`*^9}, {3.7257710017049866`*^9, 
   3.7257710885219526`*^9}, {3.7257716118348846`*^9, 
   3.7257716126629314`*^9}, {3.7257718898407855`*^9, 3.7257718915778847`*^9}, 
   3.72577197960992*^9, {3.725772052033062*^9, 3.725772052479088*^9}, {
   3.725772317410241*^9, 3.725772317839266*^9}, {3.7257723964007587`*^9, 
   3.7257723969197884`*^9}, {3.7257724592613544`*^9, 3.725772459792385*^9}, {
   3.7257725089251947`*^9, 3.7257725095262294`*^9}, {3.72577264241183*^9, 
   3.7257726430658674`*^9}, {3.725772825274289*^9, 3.7257728266053653`*^9}, {
   3.7257733395047016`*^9, 3.7257733402807455`*^9}, {3.7257733782529173`*^9, 
   3.7257733786839423`*^9}, {3.7257734214263873`*^9, 
   3.7257734218534117`*^9}, {3.72577345539933*^9, 3.725773541496255*^9}, {
   3.725773715285195*^9, 3.7257737157812233`*^9}, {3.7257737895324416`*^9, 
   3.725773790104474*^9}, {3.72577383723617*^9, 3.725773839963326*^9}, {
   3.7257739876277723`*^9, 3.725773987989793*^9}, {3.725774043609974*^9, 
   3.7257740439559937`*^9}, {3.7257741066975822`*^9, 3.72577410980076*^9}, {
   3.725774333431551*^9, 3.725774359314031*^9}, {3.7257744723224945`*^9, 
   3.7257744801309414`*^9}, {3.7257745486668615`*^9, 3.725774549073885*^9}, {
   3.725774706288877*^9, 3.7257747335504365`*^9}, {3.7257750656864333`*^9, 
   3.725775153864477*^9}, {3.725776199362276*^9, 3.7257764978143463`*^9}, {
   3.7257765500413337`*^9, 3.7257766073356104`*^9}, {3.7257766462348356`*^9, 
   3.7257766904413643`*^9}, {3.725776821248846*^9, 3.7257768222909055`*^9}, {
   3.7257768657803926`*^9, 3.7257768661054115`*^9}, {3.725776952011325*^9, 
   3.725776952351344*^9}, {3.7257770001450777`*^9, 3.725777000561102*^9}, {
   3.725777226013997*^9, 3.725777226436021*^9}, {3.7257772911197205`*^9, 
   3.725777291432739*^9}, {3.7257784529601746`*^9, 3.7257784534702034`*^9}, {
   3.725778547596587*^9, 3.725778548220623*^9}, {3.7257796181578197`*^9, 
   3.7257796403060865`*^9}, {3.7257796771231923`*^9, 
   3.7257796777992315`*^9}, {3.725779709821063*^9, 3.7257797200796494`*^9}, {
   3.7257797888135805`*^9, 3.7257797891756015`*^9}, {3.725779828298839*^9, 
   3.7257798289748783`*^9}, {3.725779929032601*^9, 3.7257799549920855`*^9}, {
   3.725779997631524*^9, 3.7257800267321887`*^9}, {3.7257802382532873`*^9, 
   3.7257805546743855`*^9}, {3.7257805918445115`*^9, 3.7257806218132257`*^9}, 
   3.7257808044466715`*^9, {3.725780853515478*^9, 3.72578085406551*^9}, {
   3.725780898165032*^9, 3.725780899427104*^9}, {3.7257809820618305`*^9, 
   3.7257810109864855`*^9}, {3.7257926858206463`*^9, 3.725792693458083*^9}, {
   3.7257927903356247`*^9, 3.7257929089964113`*^9}, {3.7257929809405265`*^9, 
   3.7257932315698614`*^9}, {3.725793342595212*^9, 3.7257933886148443`*^9}, {
   3.7257934743807497`*^9, 3.725793635495965*^9}, {3.7257937147905*^9, 
   3.725793862196931*^9}, {3.7257938994770637`*^9, 3.7257939226043863`*^9}, {
   3.7257940033870068`*^9, 3.7257940042390556`*^9}, {3.725794484272512*^9, 
   3.725794486013612*^9}, {3.725794761535371*^9, 3.725794762459423*^9}, {
   3.725795081930696*^9, 3.725795082609735*^9}, {3.7257952042176905`*^9, 
   3.7257952054547615`*^9}, {3.7257952752157516`*^9, 
   3.7257952773188715`*^9}, {3.7258701780234985`*^9, 
   3.7258701807366543`*^9}, {3.725870211662423*^9, 3.725870214378578*^9}, {
   3.7258702753840675`*^9, 3.725870298473388*^9}, {3.726034550743981*^9, 
   3.7260346207259836`*^9}, {3.7260347162774487`*^9, 
   3.7260347187705917`*^9}, {3.7260358431139*^9, 3.7260358549125752`*^9}, {
   3.7260359146819935`*^9, 3.726035922009413*^9}, {3.726035990875352*^9, 
   3.7260360034620714`*^9}, {3.726036053837953*^9, 3.7260360968394127`*^9}, {
   3.7260362627219005`*^9, 3.7260362852401886`*^9}, {3.7260363794065742`*^9, 
   3.726036387156018*^9}, 3.7260378018069315`*^9, {3.7260378795613785`*^9, 
   3.7260379253279963`*^9}, {3.7260470725979195`*^9, 
   3.7260470837665577`*^9}, {3.726047286542156*^9, 3.726047287397205*^9}, {
   3.726047320609104*^9, 3.726047339255171*^9}, {3.726047394579335*^9, 
   3.726047467126485*^9}, {3.7260475986860094`*^9, 3.7260476011691513`*^9}, {
   3.7260476458577075`*^9, 3.726047658581435*^9}, {3.726047689728217*^9, 
   3.726047750718705*^9}, {3.726052362893507*^9, 3.72605241592454*^9}, 
   3.7260524932099605`*^9, 3.726055938101997*^9, {3.726056000725579*^9, 
   3.726056001828642*^9}, {3.7260560610030265`*^9, 3.726056062157092*^9}, {
   3.7260561086837535`*^9, 3.726056109481799*^9}, {3.72605615041514*^9, 
   3.7260561509951735`*^9}, {3.7260562183050237`*^9, 3.726056219245077*^9}, {
   3.726056303403891*^9, 3.726056304156934*^9}, {3.726056364157366*^9, 
   3.726056364775401*^9}, {3.7260564860233364`*^9, 3.726056487783437*^9}, {
   3.726056540397446*^9, 3.7260565441646614`*^9}, {3.7260565802647266`*^9, 
   3.7260565808057575`*^9}, {3.726056634422824*^9, 3.7260566352528715`*^9}, {
   3.72605847256496*^9, 3.7260586006802874`*^9}, {3.7260586386034565`*^9, 
   3.726058639034481*^9}, {3.726058678102716*^9, 3.7260586785667424`*^9}, {
   3.7260587169079356`*^9, 3.726058729331646*^9}, {3.726058778916482*^9, 
   3.7260587794495125`*^9}, {3.726058830002404*^9, 3.7260588306534414`*^9}, {
   3.7260588671945314`*^9, 3.726058867834568*^9}, {3.7260590235444736`*^9, 
   3.7260590379823*^9}, {3.7260591349528465`*^9, 3.7260591362629213`*^9}, {
   3.7260592603460183`*^9, 3.7260592807461853`*^9}, {3.726059314191098*^9, 
   3.726059315135152*^9}, {3.726289329888957*^9, 3.726289364233921*^9}, {
   3.726289439595232*^9, 3.7262894402712708`*^9}, {3.726289655144561*^9, 
   3.7262896582677393`*^9}, 3.7262898016499405`*^9, {3.7262898709049015`*^9, 
   3.7262898714469323`*^9}, {3.726289933019454*^9, 3.7262901139068003`*^9}, 
   3.7262902404080353`*^9, {3.726294957950864*^9, 3.7262949582798824`*^9}, {
   3.726295275015999*^9, 3.7262952753240166`*^9}, {3.726295307473855*^9, 
   3.7262953830751796`*^9}, {3.7262954193612547`*^9, 
   3.7262954199292874`*^9}, {3.726295452681161*^9, 3.7262954535272093`*^9}, {
   3.726295498633789*^9, 3.7262954995348406`*^9}, {3.726295553944953*^9, 
   3.7262955556210485`*^9}, {3.7262955903310337`*^9, 
   3.7262955908320627`*^9}, {3.726295632691457*^9, 3.7262956340365334`*^9}, {
   3.7262957142321205`*^9, 3.7262957161342297`*^9}, {3.726295749314127*^9, 
   3.7262957498141556`*^9}, {3.726295818996113*^9, 3.726295819755156*^9}, {
   3.7270080640876107`*^9, 3.7270080676378136`*^9}, {3.7270086141960754`*^9, 
   3.7270086454448624`*^9}, 3.731642505927206*^9, {3.7316425913590927`*^9, 
   3.7316428247664423`*^9}, 3.7316428848168774`*^9, 3.731644395108261*^9, 
   3.731644466694355*^9, 3.731646108972288*^9, 3.731646171051839*^9, 
   3.731646227610074*^9, 3.731760235994571*^9, 3.73176030923176*^9, 
   3.7317603719723487`*^9, 3.731760496588476*^9, 3.7317605851115394`*^9, 
   3.7317606987980423`*^9, 3.731760899878543*^9, 3.7317609817952285`*^9, 
   3.731761031871093*^9, 3.7317610872552605`*^9, 3.731761233480624*^9, {
   3.7317613094199677`*^9, 3.731761318302476*^9}, {3.7317613654141703`*^9, 
   3.7317615622814302`*^9}, 3.7317616716486855`*^9, 3.7317617341772623`*^9, 
   3.731761797303873*^9, 3.731761850976943*^9, 3.7317619166146975`*^9, {
   3.731761991736994*^9, 3.7317620147183084`*^9}, 3.7317620786239634`*^9, 
   3.73176213031592*^9, 3.7317621861461134`*^9, 3.731762239170146*^9, 
   3.731762294099288*^9, 3.7317623604970856`*^9, 3.7317624214395714`*^9, 
   3.731762481177988*^9, 3.7317625633926907`*^9, 3.7317626423172045`*^9, {
   3.7317627391077414`*^9, 3.731762739929788*^9}, {3.7317628071476326`*^9, 
   3.7317630891747637`*^9}, 3.731763187420383*^9, 3.731801325498705*^9, 
   3.7318013802348356`*^9, 3.731801444191494*^9, 3.7318015027378426`*^9, 
   3.7318016309341745`*^9, 3.7318017611086206`*^9, 3.7318018153487225`*^9, 
   3.731801873479048*^9, 3.731801994785986*^9, 3.731802053872366*^9, 
   3.73180211654195*^9, 3.7318022216219606`*^9, 3.731802287931753*^9, 
   3.731802345337036*^9, 3.731802401263235*^9, {3.731802493712523*^9, 
   3.7318025662916746`*^9}, {3.7318026014796867`*^9, 3.731802625013033*^9}, {
   3.7318026612321043`*^9, 3.7318029659165316`*^9}, 3.7318031142500153`*^9, 
   3.7318032324367757`*^9, 3.7318033096291904`*^9, 3.73180339161588*^9, 
   3.731803451613312*^9, 3.731803561476596*^9, 3.7318036362618732`*^9, 
   3.7318037028706827`*^9, 3.731803791205735*^9, 3.7318038595206428`*^9, 
   3.731803947689686*^9, 3.731804017054653*^9, 3.731804087925707*^9, 
   3.731804161038889*^9, 3.731804246102754*^9, 3.7318043339657793`*^9, 
   3.7318044344365263`*^9, 3.7318045454258747`*^9, {3.73180457629564*^9, 
   3.731804832167275*^9}, 3.7318049931134806`*^9, 3.731805051887842*^9, 
   3.7318051181506324`*^9, 3.7318052022864447`*^9, 3.7318052584786587`*^9, 
   3.731805331372828*^9, 3.731805391455264*^9, 3.731805486389694*^9, 
   3.7318055518374376`*^9, 3.7318056154210744`*^9, {3.7318056852190666`*^9, 
   3.7318056858761044`*^9}, 3.7318058017957344`*^9, 3.731805865864399*^9, 
   3.7318059372264805`*^9, 3.73180604438561*^9, 3.7318060990027337`*^9, {
   3.7318061987234373`*^9, 3.7318061998775034`*^9}, {3.7318062567137547`*^9, 
   3.7318063171702127`*^9}, {3.7318063590736094`*^9, 3.731806514727512*^9}, 
   3.7318076831353407`*^9, 3.731807759066684*^9, 3.7318078176630354`*^9, 
   3.731807901938856*^9, 3.731807974122985*^9, 3.7318080394607215`*^9, 
   3.7318081112638283`*^9, 3.731808173319378*^9, 3.731808244063424*^9, 
   3.731808298779554*^9, 3.731808391734871*^9, 3.7318084796979017`*^9, 
   3.731808558079385*^9, 3.7318086329346666`*^9, 3.73180870099856*^9, 
   3.731808779268036*^9, {3.7318088681881223`*^9, 3.731808960058377*^9}, {
   3.731809011729332*^9, 3.7318091885444455`*^9}, 3.731809315957733*^9, 
   3.7318095246646705`*^9, 3.7318095824299746`*^9, 3.731809641293341*^9, 
   3.731809700218712*^9, 3.731809763852351*^9, 3.7318098159873333`*^9, 
   3.731811694288766*^9, 3.7318117553732595`*^9, 3.73181181603673*^9, 
   3.7318118742080564`*^9, 3.7318119418349247`*^9, 3.731812032023083*^9, 
   3.731812084379078*^9, 3.7318121412453303`*^9, 3.731812204946974*^9, {
   3.731812703931514*^9, 3.731812828549642*^9}, 3.7318129526057377`*^9, 
   3.7318130062808075`*^9, 3.731813063167061*^9, 3.7318131404954844`*^9, 
   3.7318131964106827`*^9, 3.731813280972519*^9, 3.731813385350489*^9, 
   3.7318134572125993`*^9, 3.731813544082568*^9, 3.731813607463193*^9, 
   3.731813700717527*^9, 3.7318137722726192`*^9, 3.7318138474049172`*^9, 
   3.7318139312017097`*^9, 3.731814200895136*^9, 3.7318143104744034`*^9, {
   3.7318144033147135`*^9, 3.7318146527189784`*^9}, 3.731814796443199*^9, 
   3.731817483743904*^9, 3.7318175514357758`*^9, 3.731817640926894*^9, 
   3.731817712964014*^9, 3.731817779478819*^9, 3.7318178323938456`*^9, 
   3.731817901729811*^9, 3.7318179602691593`*^9, 3.7318180172184167`*^9, 
   3.731818080551039*^9, 3.731818139687422*^9, 3.7318182036760817`*^9, 
   3.7318182626094522`*^9, 3.7318183282652073`*^9, 3.7318183864645367`*^9, {
   3.731818525222473*^9, 3.7318186370048666`*^9}, 3.73181885945859*^9, {
   3.7318190364307127`*^9, 3.7318191144461746`*^9}, {3.731819177773797*^9, 
   3.731819192718652*^9}, {3.7318192440125856`*^9, 3.7318192530191*^9}, {
   3.7318193724629326`*^9, 3.731819450759411*^9}, 3.731819591033434*^9, 
   3.7318197045619273`*^9, 3.731819765571417*^9, 3.73182007857432*^9, 
   3.731820137287678*^9, 3.7318201979931498`*^9, 3.731820261737796*^9, 
   3.7318203286076207`*^9, 3.7318203801075664`*^9, 3.7318204277922935`*^9, 
   3.7318204937040634`*^9, 3.731820552680437*^9, 3.7318206206123223`*^9, 
   3.7318206838319387`*^9, 3.73182074837263*^9, 3.7318208553157463`*^9, {
   3.73182095030618*^9, 3.731820951286236*^9}, {3.7318209902884665`*^9, 
   3.7318209947117195`*^9}, {3.73182106552977*^9, 3.7318213268257155`*^9}, 
   3.7318214329847875`*^9, 3.7318215381288013`*^9, 3.7318216080418*^9, 
   3.731821677085749*^9, 3.7318217366321554`*^9, 3.7318217966615887`*^9, 
   3.7318218585751295`*^9, 3.7318219180485315`*^9, 3.731821980509104*^9, 
   3.7318221590543165`*^9, 3.731822223546005*^9, 3.7318222889217443`*^9, 
   3.7318223427938256`*^9, 3.7318224192251973`*^9, 3.7318224756854267`*^9, 
   3.731822540720146*^9, {3.7318226260940294`*^9, 3.73182262697908*^9}, 
   3.7318226682854424`*^9, {3.7318227096138067`*^9, 3.73182295514785*^9}, 
   3.731823107515565*^9, 3.7318231702851553`*^9, 3.731832363968004*^9, 
   3.7318332860207424`*^9, 3.7318333696155233`*^9, 3.7318334464489183`*^9, 
   3.7318335114366355`*^9, 3.7318336329995885`*^9, 3.7318337015215073`*^9, 
   3.7318337609109044`*^9, 3.7318338313359327`*^9, 3.73183389353449*^9, 
   3.7318341795828514`*^9, 3.7318342324438744`*^9, 3.7318342898911605`*^9, 
   3.7318343443552756`*^9, {3.731834450276334*^9, 3.7318344511823854`*^9}, {
   3.7318346894220123`*^9, 3.731834948279818*^9}, 3.7318351455010986`*^9, 
   3.7318359574075365`*^9, 3.7318361365947857`*^9, 3.731836187998726*^9, 
   3.731836320156285*^9, 3.731836379633687*^9, 3.7318364350458565`*^9, 
   3.731836513556347*^9, 3.731836566744389*^9, 3.7318366322841377`*^9, 
   3.7318366869592648`*^9, 3.731836784971871*^9, 3.731836875449046*^9, 
   3.7318369296801476`*^9, 3.731836985578345*^9, 3.7318370321630096`*^9, {
   3.731837079991745*^9, 3.731837081427827*^9}, 3.731837176865286*^9, {
   3.731837236013669*^9, 3.731837479134575*^9}, 3.7318483541845922`*^9, 
   3.7318484139870124`*^9, 3.731848487092194*^9, 3.731848536749034*^9, 
   3.7318485891130295`*^9, 3.731848641646034*^9, 3.731848697748243*^9, 
   3.7318487580136895`*^9, 3.73184881903718*^9, 3.731848872863259*^9, 
   3.7318489259932976`*^9, 3.7318489779882717`*^9, 3.731849029575222*^9, 
   3.7318490966640596`*^9, 3.7318491845700874`*^9, 3.7318492408103037`*^9, {
   3.7318492905201473`*^9, 3.7318492921942434`*^9}, {3.7766028891846676`*^9, 
   3.7766028906876755`*^9}, {3.7766029233072095`*^9, 
   3.7766029713343253`*^9}, {3.7766030075313215`*^9, 
   3.7766031941388383`*^9}, {3.7766032565732536`*^9, 
   3.7766032576652555`*^9}, {3.776603448524934*^9, 3.776603475117524*^9}, 
   3.7766035224906693`*^9, 3.776603562563611*^9, {3.7766036205687313`*^9, 
   3.776603668363761*^9}, {3.7766051051735992`*^9, 3.776605301386053*^9}, {
   3.7766053682197633`*^9, 3.776605386511198*^9}, {3.77660542308368*^9, 
   3.776605478547922*^9}, {3.7766055246357803`*^9, 3.776605575818345*^9}, {
   3.776605611175219*^9, 3.776605612172022*^9}, {3.7768366653919263`*^9, 
   3.7768368010529985`*^9}, {3.7768368345387225`*^9, 
   3.7768368413921604`*^9}, {3.7768368801663723`*^9, 3.776836928729616*^9}, 
   3.7768369623764153`*^9, {3.7768369937851152`*^9, 3.7768370386870203`*^9}, 
   3.776837071460425*^9, {3.776950003918299*^9, 3.7769500416148195`*^9}, 
   3.7769501279194217`*^9, 3.77695027229165*^9, 3.7769503835045557`*^9, {
   3.7769504756728373`*^9, 3.776950523258568*^9}, 3.776950603745174*^9, 
   3.77695070315464*^9, 3.776950810978965*^9, {3.8013119258002872`*^9, 
   3.8013120484398794`*^9}, {3.801312330505262*^9, 3.801312349216349*^9}, {
   3.801312433809242*^9, 3.8013124938184204`*^9}}],

Cell[BoxData[
 TagBox[
  InterpretationBox["\<\"0.000\"\>",
   0.,
   AutoDelete->True],
  NumberForm[#, {20, 3}]& ]], "Output",
 CellChangeTimes->{3.8013124969153476`*^9}],

Cell[BoxData[
 TagBox[
  InterpretationBox["\<\"500.0000890395\"\>",
   500.00008903953506`,
   AutoDelete->True],
  NumberForm[#, {20, 10}]& ]], "Output",
 CellChangeTimes->{3.8013124969173417`*^9}]
}, Open  ]],

Cell[CellGroupData[{

Cell[BoxData[
 RowBox[{
  RowBox[{"(*", 
   RowBox[{
    RowBox[{
    "NIE", " ", "on", " ", "Modifide", " ", "EWMA", " ", "for", " ", "MA", 
     RowBox[{"(", "2", ")"}]}], ",", 
    RowBox[{"k", "=", "1"}], ",", " ", 
    RowBox[{"lamda", "=", "0.1"}]}], "*)"}], "\[IndentingNewLine]", 
  RowBox[{
   StyleBox[
    RowBox[{
     RowBox[{"Clear", "[", 
      RowBox[{"alpha", ",", "b", ",", "u", ",", "t0", ",", "k"}], "]"}], ";"}],
    FormatType->StandardForm,
    FontFamily->"Courier New",
    FontSize->14], "\[IndentingNewLine]", 
   RowBox[{
    RowBox[{"t0", "=", 
     RowBox[{"TimeUsed", "[", "]"}]}], ";"}], "\[IndentingNewLine]", 
   RowBox[{
    RowBox[{"b", ":=", "0.583106542"}], ";"}], "\[IndentingNewLine]", 
   RowBox[{
    RowBox[{"k", ":=", "1"}], ";"}], "\[IndentingNewLine]", 
   RowBox[{
    RowBox[{"lamda", ":=", "0.2"}], ";"}], "\[IndentingNewLine]", 
   RowBox[{
    RowBox[{"alpha", ":=", 
     RowBox[{"1", "/", "1.00"}]}], ";"}], "\[IndentingNewLine]", 
   RowBox[{
    RowBox[{"mu", ":=", "2"}], ";", 
    RowBox[{"theta1", ":=", "0.1"}], ";", 
    RowBox[{"theta2", ":=", "0.3"}], ";"}], "\[IndentingNewLine]", 
   RowBox[{
    RowBox[{"v", ":=", "1"}], ";", 
    RowBox[{"s", ":=", "1"}], ";", 
    RowBox[{"s2", ":=", "1"}], ";"}], "\[IndentingNewLine]", 
   StyleBox[
    RowBox[{
     RowBox[{
      RowBox[{"ff", "[", "u_", "]"}], ":=", 
      RowBox[{
       RowBox[{"(", "alpha", ")"}], "*", 
       RowBox[{"Exp", "[", 
        RowBox[{"-", 
         RowBox[{"(", 
          RowBox[{"u", " ", "alpha"}], ")"}]}], "]"}]}]}], ";"}],
    FormatType->StandardForm,
    FontFamily->"Courier New",
    FontSize->14], "\[IndentingNewLine]", 
   StyleBox[
    RowBox[{
     RowBox[{"ff", "[", "x", "]"}], ";"}],
    FormatType->StandardForm,
    FontFamily->"Courier New",
    FontSize->14], "\[IndentingNewLine]", 
   StyleBox[
    RowBox[{
     RowBox[{"m", "=", "1000"}], ";"}],
    FormatType->StandardForm,
    FontFamily->"Courier New",
    FontSize->14], "\[IndentingNewLine]", 
   RowBox[{
    RowBox[{"weights", "=", 
     RowBox[{"Table", "[", 
      RowBox[{
       RowBox[{"b", "/", "m"}], ",", 
       RowBox[{"{", 
        RowBox[{"j", ",", "1", ",", "m"}], "}"}]}], "]"}]}], 
    StyleBox[";",
     FormatType->StandardForm,
     FontFamily->"Courier New",
     FontSize->14]}], "\[IndentingNewLine]", 
   RowBox[{
    RowBox[{"a", " ", "=", " ", 
     RowBox[{"Table", "[", 
      RowBox[{
       RowBox[{
        RowBox[{"(", 
         RowBox[{"b", "/", "m"}], ")"}], "*", 
        RowBox[{"(", 
         RowBox[{"j", "-", "0.5"}], ")"}]}], ",", 
       RowBox[{"{", 
        RowBox[{"j", ",", "1", ",", "m"}], "}"}]}], "]"}]}], ";"}], 
   "\[IndentingNewLine]", 
   RowBox[{
    RowBox[{
     RowBox[{"r", "[", 
      RowBox[{"i_", ",", "j_"}], "]"}], ":=", " ", 
     RowBox[{
      RowBox[{"(", 
       RowBox[{
        RowBox[{"weights", "[", 
         RowBox[{"[", "j", "]"}], "]"}], 
        RowBox[{"ff", "[", 
         RowBox[{
          RowBox[{"(", 
           RowBox[{
            RowBox[{"(", 
             RowBox[{
              RowBox[{"a", "[", 
               RowBox[{"[", "j", "]"}], "]"}], "-", 
              RowBox[{
               RowBox[{"(", 
                RowBox[{"1", "-", "lamda"}], ")"}], 
               RowBox[{"a", "[", 
                RowBox[{"[", "i", "]"}], "]"}]}], "+", "v", "+", 
              RowBox[{"(", 
               RowBox[{
                RowBox[{"(", 
                 RowBox[{
                  RowBox[{"lamda", "*", "theta1"}], "+", 
                  RowBox[{"theta1", "*", "k"}]}], ")"}], "*", "s"}], ")"}], 
              "+", 
              RowBox[{"(", 
               RowBox[{
                RowBox[{"(", 
                 RowBox[{
                  RowBox[{"lamda", "*", "theta2"}], "+", 
                  RowBox[{"theta2", "*", "k"}]}], ")"}], "*", "s2"}], ")"}]}],
              ")"}], "/", 
            RowBox[{"(", 
             RowBox[{"lamda", "+", "k"}], ")"}]}], ")"}], "-", "mu"}], 
         "]"}]}], ")"}], "/", 
      RowBox[{"(", 
       RowBox[{"lamda", "+", "k"}], ")"}]}]}], ";"}], "\[IndentingNewLine]", 
   StyleBox[
    RowBox[{
     RowBox[{"R", " ", "=", " ", 
      RowBox[{"Table", "[", 
       RowBox[{
        RowBox[{"r", "[", 
         RowBox[{"i", ",", "j"}], "]"}], ",", 
        RowBox[{"{", 
         RowBox[{"i", ",", "1", ",", "m"}], "}"}], ",", 
        RowBox[{"{", 
         RowBox[{"j", ",", "1", ",", "m"}], "}"}]}], "]"}]}], ";"}],
    FormatType->StandardForm,
    FontFamily->"Courier New",
    FontSize->14], "\[IndentingNewLine]", 
   RowBox[{
    RowBox[{"M", " ", "=", " ", 
     RowBox[{
      RowBox[{"IdentityMatrix", "[", "m", "]"}], "-", "R"}]}], ";"}], 
   "\[IndentingNewLine]", 
   StyleBox[
    RowBox[{
     RowBox[{"R1", " ", "=", " ", 
      RowBox[{"Inverse", "[", "M", "]"}]}], ";"}],
    FormatType->StandardForm,
    FontFamily->"Courier New",
    FontSize->14], "\[IndentingNewLine]", 
   StyleBox[
    RowBox[{
     RowBox[{"vector1", " ", "=", " ", 
      RowBox[{"Table", "[", 
       RowBox[{"1", ",", 
        RowBox[{"{", 
         RowBox[{"i", ",", "1", ",", "m"}], "}"}]}], "]"}]}], ";"}],
    FormatType->StandardForm,
    FontFamily->"Courier New",
    FontSize->14], "\[IndentingNewLine]", 
   RowBox[{
    RowBox[{"La", "=", " ", 
     RowBox[{"R1", ".", "vector1"}]}], ";"}], "\[IndentingNewLine]", 
   StyleBox[
    RowBox[{
     RowBox[{
      RowBox[{"L", "[", "u_", "]"}], "=", " ", 
      RowBox[{"1", "+", 
       RowBox[{
        RowBox[{"(", 
         RowBox[{"1", "/", 
          RowBox[{"(", 
           RowBox[{"lamda", "+", "1"}], ")"}]}], ")"}], "*", 
        RowBox[{"Sum", "[", 
         RowBox[{
          RowBox[{
           RowBox[{"weights", "[", 
            RowBox[{"[", "j", "]"}], "]"}], 
           RowBox[{"La", "[", 
            RowBox[{"[", "j", "]"}], "]"}], 
           RowBox[{"ff", "[", 
            RowBox[{
             RowBox[{"(", 
              RowBox[{
               RowBox[{"(", 
                RowBox[{
                 RowBox[{"a", "[", 
                  RowBox[{"[", "j", "]"}], "]"}], "-", 
                 RowBox[{"(", 
                  RowBox[{
                   RowBox[{"(", 
                    RowBox[{"1", "-", "lamda"}], ")"}], "*", "u"}], ")"}], 
                 "+", "v", "+", 
                 RowBox[{"(", 
                  RowBox[{
                   RowBox[{"(", 
                    RowBox[{
                    RowBox[{"lamda", "*", "theta1"}], "+", 
                    RowBox[{"theta1", "*", "k"}]}], ")"}], "*", "s"}], ")"}], 
                 "+", 
                 RowBox[{"(", 
                  RowBox[{
                   RowBox[{"(", 
                    RowBox[{
                    RowBox[{"lamda", "*", "theta2"}], "+", 
                    RowBox[{"theta2", "*", "k"}]}], ")"}], "*", "s2"}], 
                  ")"}]}], ")"}], "/", 
               RowBox[{"(", 
                RowBox[{"lamda", "+", "k"}], ")"}]}], ")"}], "-", "mu"}], 
            "]"}]}], ",", 
          RowBox[{"{", 
           RowBox[{"j", ",", "1", ",", "m"}], "}"}]}], "]"}]}]}]}], ";"}],
    FormatType->StandardForm,
    FontFamily->"Courier New",
    FontSize->14], "\[IndentingNewLine]", 
   RowBox[{
    RowBox[{"L", "[", "u", "]"}], ";"}], "\n", 
   StyleBox[
    RowBox[{
     RowBox[{"t2", "=", 
      RowBox[{"Table", "[", 
       RowBox[{
        RowBox[{"L", "[", "u", "]"}], ",", 
        RowBox[{"{", 
         RowBox[{"u", ",", "1", ",", "1", ",", "1"}], "}"}]}], "]"}]}], ";"}],
    FormatType->StandardForm,
    FontFamily->"Courier New",
    FontSize->14], "\[IndentingNewLine]", 
   StyleBox[
    RowBox[{"NumberForm", "[", 
     RowBox[{
      RowBox[{"N", "[", "%", "]"}], ",", 
      RowBox[{"{", 
       RowBox[{"20", ",", "10"}], "}"}]}], "]"}],
    FormatType->StandardForm,
    FontFamily->"Courier New",
    FontSize->14], "\[IndentingNewLine]", 
   RowBox[{
    RowBox[{"Time", "=", 
     StyleBox[
      RowBox[{
       RowBox[{"TimeUsed", "[", "]"}], "-", "t0"}],
      FormatType->StandardForm,
      FontFamily->"Courier New",
      FontSize->14]}], 
    StyleBox[";",
     FormatType->StandardForm,
     FontFamily->"Courier New",
     FontSize->14]}], "\[IndentingNewLine]", 
   RowBox[{"NumberForm", "[", 
    RowBox[{
     RowBox[{"N", "[", "%", "]"}], ",", 
     RowBox[{"{", 
      RowBox[{"20", ",", "3"}], "}"}]}], "]"}]}]}]], "Input",
 CellChangeTimes->{{3.7260346891558976`*^9, 3.7260346947312164`*^9}, {
   3.7260348108148565`*^9, 3.7260348116319027`*^9}, {3.726035043184147*^9, 
   3.7260350441522026`*^9}, {3.7260351397536707`*^9, 
   3.7260351404877124`*^9}, {3.726035279140643*^9, 3.7260352805227222`*^9}, {
   3.7260354504924436`*^9, 3.726035506862668*^9}, {3.7260364589771256`*^9, 
   3.726036462405322*^9}, {3.726036597047023*^9, 3.72603662182944*^9}, {
   3.726036672402333*^9, 3.7260366878782177`*^9}, {3.7260367711049786`*^9, 
   3.7260367855118027`*^9}, {3.7260368231179533`*^9, 
   3.7260368257661047`*^9}, {3.7260369083998313`*^9, 3.726036917980379*^9}, {
   3.726036963065958*^9, 3.726036967966238*^9}, 3.726037081411727*^9, 
   3.726037115955703*^9, 3.7260372039167337`*^9, {3.726037304532489*^9, 
   3.7260373055545473`*^9}, {3.7260373925405226`*^9, 
   3.7260373932255616`*^9}, {3.72603745928734*^9, 3.7260374599153757`*^9}, {
   3.726037534149622*^9, 3.7260375349646688`*^9}, {3.726037595722144*^9, 
   3.7260375962671747`*^9}, {3.7260376661751738`*^9, 
   3.7260376672072325`*^9}, {3.7260377467377815`*^9, 3.726037747336816*^9}, {
   3.7260379634651775`*^9, 3.72603796403421*^9}, {3.726038065283001*^9, 
   3.7260380657440276`*^9}, {3.7260381373981256`*^9, 
   3.7260381390532207`*^9}, {3.726038291810958*^9, 3.7260382925940027`*^9}, {
   3.7260383856563253`*^9, 3.7260383870344048`*^9}, {3.726038468443061*^9, 
   3.726038470684189*^9}, {3.7260457923786945`*^9, 3.7260457938297777`*^9}, {
   3.726045907234264*^9, 3.726045908176318*^9}, {3.7260525302770805`*^9, 
   3.7260525765567274`*^9}, {3.7260526761894264`*^9, 
   3.7260526779655275`*^9}, {3.726052734336752*^9, 3.726052735084795*^9}, {
   3.726052870111518*^9, 3.726052870446537*^9}, {3.7260529831719847`*^9, 
   3.7260529841140385`*^9}, {3.7260531050339546`*^9, 3.726053105954007*^9}, {
   3.7260531919899282`*^9, 3.726053192454955*^9}, {3.7260534094843683`*^9, 
   3.7260534104654245`*^9}, {3.7260536131360164`*^9, 3.72605361424008*^9}, {
   3.726053697068817*^9, 3.726053731892809*^9}, {3.726053878715207*^9, 
   3.7260538798622723`*^9}, {3.726054025040576*^9, 3.7260540256996136`*^9}, {
   3.726054105201161*^9, 3.726054108120328*^9}, {3.7260542022947145`*^9, 
   3.7260542026827364`*^9}, {3.7260543729024725`*^9, 
   3.7260543738375263`*^9}, {3.7260556153245354`*^9, 
   3.7260556178886814`*^9}, {3.726055710294967*^9, 3.7260557116880465`*^9}, {
   3.7260557880964174`*^9, 3.726055789007469*^9}, {3.726056836796399*^9, 
   3.7260568553234587`*^9}, {3.7260568932376275`*^9, 
   3.7260569128917513`*^9}, {3.7260570439612484`*^9, 3.726057045000308*^9}, {
   3.7260571549255953`*^9, 3.7260571555286293`*^9}, {3.726057246656842*^9, 
   3.72605724785091*^9}, {3.726057321383116*^9, 3.7260573224931793`*^9}, {
   3.7260574087561135`*^9, 3.7260574093031445`*^9}, {3.726057523129655*^9, 
   3.7260575239147005`*^9}, {3.726057634426021*^9, 3.7260576351230607`*^9}, {
   3.7260577267142997`*^9, 3.7260577274783435`*^9}, {3.7260578019486027`*^9, 
   3.7260578026556435`*^9}, {3.7260578917747407`*^9, 3.726057894054871*^9}, {
   3.726058005327235*^9, 3.7260580064753013`*^9}, {3.726058097240493*^9, 
   3.726058097948533*^9}, {3.726058165838416*^9, 3.7260581684365644`*^9}, {
   3.7260582793509088`*^9, 3.726058279917941*^9}, {3.7260583714161744`*^9, 
   3.726058372457234*^9}, {3.7260594162219343`*^9, 3.7260594772174225`*^9}, 
   3.726059617843466*^9, {3.726059700167175*^9, 3.726059700535196*^9}, {
   3.7260597589545374`*^9, 3.726059759755583*^9}, {3.7260600282249384`*^9, 
   3.7260600285589576`*^9}, {3.7260600893294334`*^9, 
   3.7260600899404683`*^9}, {3.7260602771411753`*^9, 
   3.7260602777152085`*^9}, {3.7260604219904604`*^9, 3.726060422838509*^9}, {
   3.726060508190391*^9, 3.7260605087204213`*^9}, {3.726060652836664*^9, 
   3.7260606533436933`*^9}, {3.7260608102216663`*^9, 3.726060810935707*^9}, {
   3.726060914524632*^9, 3.726060916334736*^9}, {3.7260609710568657`*^9, 
   3.726060971432887*^9}, {3.726061042001923*^9, 3.726061042555955*^9}, {
   3.726061116813202*^9, 3.7260611194863553`*^9}, {3.726061200260975*^9, 
   3.726061200886011*^9}, {3.7260612685408807`*^9, 3.726061269093912*^9}, {
   3.7262902954771852`*^9, 3.726290363611082*^9}, {3.7262905687278147`*^9, 
   3.7262906001306105`*^9}, {3.72629063508461*^9, 3.726290653743677*^9}, {
   3.726292240913458*^9, 3.726292243126585*^9}, {3.726292432724429*^9, 
   3.7262924450541344`*^9}, {3.7262924795201054`*^9, 
   3.7262925136950607`*^9}, {3.726292556767524*^9, 3.7262925737374945`*^9}, {
   3.7262927129454565`*^9, 3.7262927153035917`*^9}, 3.7262930100034475`*^9, {
   3.726293052744892*^9, 3.7262930823925877`*^9}, {3.726293115055456*^9, 
   3.726293147592317*^9}, 3.7262937770383196`*^9, 3.7262938200467796`*^9, {
   3.726293870678675*^9, 3.726293931831173*^9}, {3.7262943537793074`*^9, 
   3.7262944365900435`*^9}, {3.726294469163907*^9, 3.7262944748602324`*^9}, 
   3.726294524048046*^9, {3.726294655753579*^9, 3.7262946684253035`*^9}, {
   3.726294799953827*^9, 3.7262948427882767`*^9}, {3.7263632385282836`*^9, 
   3.7263632393523307`*^9}, {3.7263653186102576`*^9, 3.726365332732065*^9}, 
   3.7263661799325223`*^9, {3.726366266520475*^9, 3.726366266889496*^9}, {
   3.726366331509192*^9, 3.7263663320292215`*^9}, {3.726366440639434*^9, 
   3.726366441010455*^9}, {3.726366505678154*^9, 3.7263665060581756`*^9}, {
   3.726366555859024*^9, 3.726366557779134*^9}, {3.726366649418375*^9, 
   3.726366650116415*^9}, {3.7263667114359226`*^9, 3.7263667123099723`*^9}, {
   3.726366794855694*^9, 3.7263667969478135`*^9}, {3.7263668503318667`*^9, 
   3.7263668527950077`*^9}, {3.7263669604361644`*^9, 
   3.7263669607651834`*^9}, {3.726367022608721*^9, 3.726367023278759*^9}, {
   3.726367163935804*^9, 3.7263671653368845`*^9}, {3.7263672774462967`*^9, 
   3.7263672780463305`*^9}, {3.7263673459652157`*^9, 
   3.7263673469592724`*^9}, {3.7270080784164305`*^9, 
   3.7270080820746393`*^9}, {3.7270083290857677`*^9, 
   3.7270083817237787`*^9}, {3.727008588978633*^9, 3.727008590296708*^9}, 
   3.7316425191039596`*^9, {3.731642864979742*^9, 3.731642893168355*^9}, 
   3.731644391378048*^9, 3.731644463909196*^9, 3.7316460987667046`*^9, 
   3.7316461667135906`*^9, 3.731646223639847*^9, 3.7317602384667125`*^9, 
   3.731760306317593*^9, 3.7317603626708164`*^9, 3.7317604414143205`*^9, 
   3.731760489560074*^9, 3.7317605879937043`*^9, {3.7317606930697145`*^9, 
   3.7317606935347404`*^9}, 3.7317608961453295`*^9, 3.73176097902207*^9, 
   3.731761027652851*^9, 3.7317610834880447`*^9, 3.731761230156434*^9, {
   3.731761368678357*^9, 3.731761372615582*^9}, 3.7317616044558425`*^9, 
   3.731761668974533*^9, 3.7317617296670046`*^9, 3.7317617939736824`*^9, 
   3.7317618472797313`*^9, 3.7317619133645115`*^9, 3.731761988328799*^9, 
   3.7317620277720547`*^9, 3.731762074735741*^9, {3.7317621275087595`*^9, 
   3.7317621278697805`*^9}, 3.731762181780864*^9, 3.7317622359959645`*^9, 
   3.7317622903320723`*^9, 3.7317623575019145`*^9, 3.731762416803306*^9, 
   3.7317624769557467`*^9, 3.7317625520460415`*^9, 3.7317626385539894`*^9, {
   3.731763131521186*^9, 3.731763134813374*^9}, 3.7317631773678083`*^9, 
   3.731763228886755*^9, 3.731801328541879*^9, 3.7318013775526824`*^9, 
   3.731801440649291*^9, 3.7318015000006857`*^9, 3.7318016283750286`*^9, 
   3.7318017581194496`*^9, 3.731801811964529*^9, 3.7318018702278614`*^9, 
   3.7318019917668133`*^9, 3.7318020482940464`*^9, 3.731802113061751*^9, 
   3.7318022186057878`*^9, 3.7318022834314957`*^9, 3.7318023422758613`*^9, 
   3.73180239784804*^9, {3.7318030243628745`*^9, 3.731803039880762*^9}, 
   3.731803111444855*^9, 3.7318032279225173`*^9, 3.731803305731968*^9, 
   3.731803388602708*^9, 3.731803448278121*^9, 3.731803558031399*^9, 
   3.7318036329626846`*^9, 3.731803699688501*^9, 3.731803786809484*^9, 
   3.7318038564894695`*^9, 3.731803943591451*^9, 3.731804013749464*^9, 
   3.731804083873475*^9, 3.73180415669564*^9, 3.731804218429171*^9, 
   3.7318043298045416`*^9, 3.7318044418799515`*^9, {3.7318048696654196`*^9, 
   3.7318048915356708`*^9}, 3.7318049790206747`*^9, 3.7318050467505484`*^9, 
   3.7318051142714105`*^9, 3.7318051965981193`*^9, 3.7318052554354844`*^9, 
   3.731805327624614*^9, 3.7318053881680765`*^9, 3.7318054835005293`*^9, 
   3.73180554891127*^9, 3.731805608616685*^9, 3.731805679977767*^9, 
   3.7318057932862477`*^9, 3.731805863412259*^9, {3.7318059309991245`*^9, 
   3.731805932524212*^9}, 3.7318060419684715`*^9, 3.7318060949165*^9, {
   3.7318065835024457`*^9, 3.731806604052621*^9}, 3.731807679715145*^9, 
   3.731807750907217*^9, 3.731807812272727*^9, 3.731807896390538*^9, 
   3.731807970946803*^9, 3.731808036004524*^9, 3.7318081080076427`*^9, 
   3.731808170302205*^9, 3.7318082404812193`*^9, 3.731808295226351*^9, 
   3.731808379403165*^9, 3.7318084749996333`*^9, 3.7318085520720415`*^9, 
   3.7318086290474443`*^9, 3.731808697210343*^9, 3.7318087756538296`*^9, {
   3.731809230675855*^9, 3.7318092435055895`*^9}, 3.731809312820554*^9, 
   3.7318095203804255`*^9, 3.7318095780067215`*^9, 3.731809637923148*^9, 
   3.7318096932423124`*^9, 3.7318097607641745`*^9, 3.7318098131651716`*^9, 
   3.731811691257592*^9, 3.7318117508650017`*^9, 3.731811813126563*^9, 
   3.7318118701488247`*^9, 3.7318119357675776`*^9, 3.731812028838901*^9, 
   3.731812078614748*^9, 3.731812137499116*^9, 3.731812201577781*^9, {
   3.7318128863959503`*^9, 3.7318128901031623`*^9}, 3.7318129497905765`*^9, 
   3.731813001463532*^9, 3.7318130594108467`*^9, 3.7318131367782717`*^9, 
   3.7318131934745145`*^9, 3.7318132779873486`*^9, 3.7318133824013205`*^9, 
   3.7318134524373264`*^9, 3.7318135407703786`*^9, 3.7318136048610444`*^9, 
   3.731813696854306*^9, 3.7318137680563784`*^9, 3.73181384343369*^9, 
   3.731813911747597*^9, 3.7318141976839523`*^9, 3.7318143071372128`*^9, {
   3.731814703380876*^9, 3.731814713643463*^9}, 3.7318147927869897`*^9, 
   3.731817480635726*^9, 3.731817548247593*^9, 3.731817637835717*^9, 
   3.7318177095328183`*^9, 3.7318177761166267`*^9, 3.7318178297776957`*^9, 
   3.731817898684637*^9, 3.7318179567609587`*^9, 3.7318180136122103`*^9, 
   3.7318180724375753`*^9, 3.7318181363832326`*^9, 3.7318181963296614`*^9, 
   3.7318182577241726`*^9, 3.7318183226878886`*^9, 3.7318183834033613`*^9, {
   3.7318185003300495`*^9, 3.731818514959886*^9}, 3.731819506450596*^9, 
   3.7318195879792595`*^9, 3.731819692577242*^9, 3.731819761725197*^9, 
   3.731820075017116*^9, 3.7318201332454467`*^9, 3.731820193216877*^9, 
   3.731820258277598*^9, 3.731820325186425*^9, 3.7318203769773874`*^9, 
   3.7318204249901333`*^9, 3.731820487822727*^9, 3.7318205481491776`*^9, 
   3.731820617723157*^9, 3.731820680137727*^9, 3.731820742978321*^9, 
   3.731820851734542*^9, {3.7318213415775595`*^9, 3.7318213487479696`*^9}, 
   3.7318214303456364`*^9, 3.7318215346556025`*^9, 3.7318216039865685`*^9, 
   3.7318216743305917`*^9, 3.7318217329779463`*^9, 3.731821792476349*^9, 
   3.731821854606903*^9, 3.7318219147193413`*^9, 3.7318219773039207`*^9, 
   3.7318221529839687`*^9, 3.7318222209568567`*^9, 3.731822285459546*^9, 
   3.7318223393156266`*^9, 3.731822415776*^9, 3.731822472298233*^9, 
   3.731822538075995*^9, {3.731823042768862*^9, 3.731823052249404*^9}, 
   3.7318231036233425`*^9, 3.7318231642718115`*^9, 3.731832360548808*^9, 
   3.7318332830075703`*^9, {3.7318333658273067`*^9, 3.731833366105323*^9}, 
   3.7318334438667707`*^9, 3.731833508255453*^9, 3.731833629948414*^9, 
   3.731833699317382*^9, 3.7318337579417343`*^9, 3.731833827531715*^9, 
   3.7318338909483423`*^9, 3.7318341760926514`*^9, 3.7318342296707163`*^9, 
   3.7318342846258593`*^9, 3.7318343407150674`*^9, {3.7318350283133955`*^9, 
   3.7318350399520617`*^9}, 3.7318351426309347`*^9, 3.73183595414235*^9, 
   3.7318361336546173`*^9, 3.7318361848255444`*^9, 3.7318363119798174`*^9, 
   3.7318363746133995`*^9, 3.7318364293315296`*^9, 3.731836510949198*^9, 
   3.731836564123239*^9, 3.7318366293289685`*^9, 3.73183668320405*^9, 
   3.7318367817326856`*^9, 3.731836872043851*^9, 3.7318369236028*^9, 
   3.7318369806980658`*^9, 3.731837029599863*^9, {3.7318375383669624`*^9, 
   3.731837557751071*^9}, 3.7318483500663567`*^9, 3.7318484101727943`*^9, 
   3.7318484833099775`*^9, 3.7318485339918766`*^9, 3.731848585423818*^9, 
   3.731848637659806*^9, 3.731848693361992*^9, 3.7318487529884024`*^9, 
   3.7318488158269963`*^9, 3.731848869491066*^9, 3.731848921858061*^9, 
   3.7318489738940372`*^9, 3.731849027044077*^9, 3.7318490811691732`*^9, 
   3.731849181401906*^9, 3.73184923741711*^9, {3.7318492980075755`*^9, 
   3.7318492993676534`*^9}, {3.7769501489784975`*^9, 3.7769501734025583`*^9}, 
   3.776950269171644*^9, 3.7769503792043405`*^9, {3.7769505313755817`*^9, 
   3.7769505364173913`*^9}, 3.7769506007499685`*^9, 3.7769507000346346`*^9, {
   3.801312088177555*^9, 3.8013122127453737`*^9}, {3.8013122508645616`*^9, 
   3.801312279394048*^9}, {3.8013125236168795`*^9, 3.8013125420294456`*^9}, {
   3.8013125746963367`*^9, 3.8013125998904343`*^9}}],

Cell[BoxData[
 TagBox[
  RowBox[{"{", 
   InterpretationBox["\<\"500.0000235997\"\>",
    500.00002359966646`,
    AutoDelete->True], "}"}],
  NumberForm[#, {20, 10}]& ]], "Output",
 CellChangeTimes->{3.8013126159239626`*^9}],

Cell[BoxData[
 TagBox[
  InterpretationBox["\<\"11.297\"\>",
   11.297000000000025`,
   AutoDelete->True],
  NumberForm[#, {20, 3}]& ]], "Output",
 CellChangeTimes->{3.8013126159239626`*^9}]
}, Open  ]]
},
WindowSize->{661, 634},
WindowMargins->{{67, Automatic}, {Automatic, -13}},
PrintingCopies->1,
PrintingPageRange->{32000, 32000},
PrintingOptions->{"Magnification"->1.,
"PaperOrientation"->"Portrait",
"PaperSize"->{581.04, 827.52}},
FrontEndVersion->"8.0 for Microsoft Windows (64-bit) (October 6, 2011)",
StyleDefinitions->"Default.nb"
]
(* End of Notebook Content *)

(* Internal cache information *)
(*CellTagsOutline
CellTagsIndex->{}
*)
(*CellTagsIndex
CellTagsIndex->{}
*)
(*NotebookFileOutline
Notebook[{
Cell[CellGroupData[{
Cell[579, 22, 22356, 378, 452, "Input"],
Cell[22938, 402, 170, 6, 44, "Output"],
Cell[23111, 410, 197, 6, 44, "Output"]
}, Open  ]],
Cell[CellGroupData[{
Cell[23345, 421, 21297, 433, 732, "Input"],
Cell[44645, 856, 225, 7, 44, "Output"],
Cell[44873, 865, 187, 6, 44, "Output"]
}, Open  ]],
Cell[CellGroupData[{
Cell[45097, 876, 22306, 378, 452, "Input"],
Cell[67406, 1256, 8691, 122, 44, "Output"],
Cell[76100, 1380, 8716, 122, 44, "Output"]
}, Open  ]],
Cell[CellGroupData[{
Cell[84853, 1507, 21245, 433, 732, "Input"],
Cell[106101, 1942, 6431, 93, 44, "Output"],
Cell[112535, 2037, 6395, 92, 44, "Output"]
}, Open  ]],
Cell[CellGroupData[{
Cell[118967, 2134, 22386, 378, 452, "Input"],
Cell[141356, 2514, 172, 6, 44, "Output"],
Cell[141531, 2522, 197, 6, 44, "Output"]
}, Open  ]],
Cell[CellGroupData[{
Cell[141765, 2533, 21276, 432, 732, "Input"],
Cell[163044, 2967, 221, 7, 44, "Output"],
Cell[163268, 2976, 188, 6, 44, "Output"]
}, Open  ]],
Cell[CellGroupData[{
Cell[163493, 2987, 22384, 378, 452, "Input"],
Cell[185880, 3367, 172, 6, 44, "Output"],
Cell[186055, 3375, 199, 6, 44, "Output"]
}, Open  ]],
Cell[CellGroupData[{
Cell[186291, 3386, 21329, 433, 732, "Input"],
Cell[207623, 3821, 225, 7, 44, "Output"],
Cell[207851, 3830, 190, 6, 44, "Output"]
}, Open  ]]
}
]
*)

(* End of internal cache information *)
