# Supplementary material for: The performance of a modified EWMA control chart for monitoring autocorrelated PM2.5 and carbon monoxide air pollution data
Source: PeerJ. 2020 Dec 15;8:e10467. doi: 10.7717/peerj.10467 (PMC7747693; doi:10.7717/peerj.10467)
Supplement: Supplemental Information 1 [file peerj-08-10467-s001.zip › code/Table 2_ Code for Explicit formulas and NIE on Modified EWMA chart for MA(3).nb]

(* Content-type: application/vnd.wolfram.mathematica *)

(*** Wolfram Notebook File ***)
(* http://www.wolfram.com/nb *)

(* CreatedBy='Mathematica 8.0' *)

(*CacheID: 234*)
(* Internal cache information:
NotebookFileLineBreakTest
NotebookFileLineBreakTest
NotebookDataPosition[       157,          7]
NotebookDataLength[    156319,       3245]
NotebookOptionsPosition[    154514,       3184]
NotebookOutlinePosition[    155014,       3204]
CellTagsIndexPosition[    154971,       3201]
WindowFrame->Normal*)

(* Beginning of Notebook Content *)
Notebook[{
Cell[BoxData[
 RowBox[{"(*", " ", 
  RowBox[{
   RowBox[{
   "Explicit", " ", "Formulas", " ", "on", " ", "Modifide", " ", "EWMA", " ", 
    "for", " ", "MA", 
    RowBox[{"(", "3", ")"}]}], ",", 
   RowBox[{"k", "=", "1"}], ",", " ", 
   RowBox[{"lamda", "=", "0.05"}]}], "*)"}]], "Input",
 CellChangeTimes->{{3.725543404269446*^9, 3.725543435073208*^9}, {
  3.7263757566192775`*^9, 3.7263757580333586`*^9}, {3.727013178483137*^9, 
  3.72701320021038*^9}, {3.8013108672161293`*^9, 3.8013108765269814`*^9}, {
  3.8013109495362644`*^9, 3.8013109556541777`*^9}, {3.801311033248035*^9, 
  3.8013110414254065`*^9}}],

Cell[CellGroupData[{

Cell[BoxData[{
 RowBox[{
  RowBox[{"Clear", "[", 
   RowBox[{"alpha", ",", "b", ",", "u", ",", "t0", ",", "k"}], "]"}], 
  ";"}], "\[IndentingNewLine]", 
 RowBox[{
  RowBox[{"t0", ":=", 
   RowBox[{"TimeUsed", "[", "]"}]}], ";"}], "\[IndentingNewLine]", 
 RowBox[{
  RowBox[{"b", ":=", "1.7145985314"}], ";"}], "\[IndentingNewLine]", 
 RowBox[{
  RowBox[{"k", ":=", "1"}], ";"}], "\[IndentingNewLine]", 
 RowBox[{
  RowBox[{"lamda", ":=", "0.05"}], ";"}], "\[IndentingNewLine]", 
 RowBox[{
  RowBox[{"alpha", ":=", "1.00"}], ";"}], "\[IndentingNewLine]", 
 RowBox[{
  RowBox[{"mu", ":=", "2"}], ";", 
  RowBox[{"theta1", ":=", "0.3"}], ";", " ", 
  RowBox[{"theta2", ":=", "0.5"}], ";", " ", 
  RowBox[{"theta3", ":=", "0.7"}], ";"}], "\[IndentingNewLine]", 
 RowBox[{
  RowBox[{"u", ":=", "1"}], ";", 
  RowBox[{"v", ":=", "1"}], ";", 
  RowBox[{"s", ":=", "1"}], ";", 
  RowBox[{"s2", ":=", "1"}], ";", 
  RowBox[{"s3", ":=", "1"}], ";"}], "\[IndentingNewLine]", 
 RowBox[{
  RowBox[{
   RowBox[{"ARL", ":=", 
    RowBox[{"1", "-", 
     RowBox[{"(", 
      RowBox[{
       RowBox[{"(", 
        RowBox[{"lamda", "*", 
         RowBox[{"E", "^", 
          RowBox[{"(", 
           RowBox[{
            RowBox[{"(", 
             RowBox[{
              RowBox[{"(", 
               RowBox[{"1", "-", "lamda"}], ")"}], "*", "u"}], ")"}], "/", 
            RowBox[{"(", 
             RowBox[{"alpha", "*", 
              RowBox[{"(", 
               RowBox[{"lamda", "+", "k"}], ")"}]}], ")"}]}], ")"}]}], "*", 
         RowBox[{"(", 
          RowBox[{
           RowBox[{"(", 
            RowBox[{"E", "^", 
             RowBox[{"-", 
              RowBox[{"(", 
               RowBox[{"b", "/", 
                RowBox[{"(", 
                 RowBox[{"alpha", "*", 
                  RowBox[{"(", 
                   RowBox[{"lamda", "+", "k"}], ")"}]}], ")"}]}], ")"}]}]}], 
            ")"}], "-", "1"}], ")"}]}], ")"}], "/", 
       RowBox[{"(", 
        RowBox[{"(", 
         RowBox[{
          RowBox[{"lamda", "*", 
           RowBox[{"E", "^", 
            RowBox[{"-", 
             RowBox[{"(", 
              RowBox[{"mu", "/", "alpha"}], ")"}]}]}], "*", 
           RowBox[{"E", "^", 
            RowBox[{"(", 
             RowBox[{"v", "/", 
              RowBox[{"(", 
               RowBox[{"alpha", "*", 
                RowBox[{"(", 
                 RowBox[{"lamda", "+", "k"}], ")"}]}], ")"}]}], ")"}]}], "*", 
           RowBox[{"E", "^", 
            RowBox[{"(", 
             RowBox[{
              RowBox[{"(", 
               RowBox[{
                RowBox[{"(", 
                 RowBox[{
                  RowBox[{"lamda", "*", "theta1"}], "+", 
                  RowBox[{"theta1", "*", "k"}]}], ")"}], "*", "s"}], ")"}], 
              "/", 
              RowBox[{"(", 
               RowBox[{"alpha", "*", 
                RowBox[{"(", 
                 RowBox[{"lamda", "+", "k"}], ")"}]}], ")"}]}], ")"}]}], "*", 
           RowBox[{"E", "^", 
            RowBox[{"(", 
             RowBox[{
              RowBox[{"(", 
               RowBox[{
                RowBox[{"(", 
                 RowBox[{
                  RowBox[{"lamda", "*", "theta2"}], "+", 
                  RowBox[{"theta2", "*", "k"}]}], ")"}], "*", "s2"}], ")"}], 
              "/", 
              RowBox[{"(", 
               RowBox[{"alpha", "*", 
                RowBox[{"(", 
                 RowBox[{"lamda", "+", "k"}], ")"}]}], ")"}]}], ")"}]}], "*", 
           RowBox[{"E", "^", 
            RowBox[{"(", 
             RowBox[{
              RowBox[{"(", 
               RowBox[{
                RowBox[{"(", 
                 RowBox[{
                  RowBox[{"lamda", "*", "theta3"}], "+", 
                  RowBox[{"theta3", "*", "k"}]}], ")"}], "*", "s3"}], ")"}], 
              "/", 
              RowBox[{"(", 
               RowBox[{"alpha", "*", 
                RowBox[{"(", 
                 RowBox[{"lamda", "+", "k"}], ")"}]}], ")"}]}], ")"}]}]}], 
          "+", 
          RowBox[{"E", "^", 
           RowBox[{"-", 
            RowBox[{"(", 
             RowBox[{
              RowBox[{"(", 
               RowBox[{"lamda", "*", "b"}], ")"}], "/", 
              RowBox[{"(", 
               RowBox[{"alpha", "*", 
                RowBox[{"(", 
                 RowBox[{"lamda", "+", "k"}], ")"}]}], ")"}]}], ")"}]}]}], 
          "-", "1"}], ")"}], ")"}]}], ")"}]}]}], ";"}], 
  "\[IndentingNewLine]"}], "\[IndentingNewLine]", 
 RowBox[{
  RowBox[{"NumberForm", "[", 
   RowBox[{
    RowBox[{"N", "[", "%", "]"}], ",", 
    RowBox[{"{", 
     RowBox[{"20", ",", "10"}], "}"}]}], "]"}], ";"}], "\[IndentingNewLine]", 
 RowBox[{
  RowBox[{
   RowBox[{"TimeUsed", "[", "]"}], "-", "t0"}], ";"}], "\[IndentingNewLine]", 
 RowBox[{"NumberForm", "[", 
  RowBox[{
   RowBox[{"N", "[", "%", "]"}], ",", 
   RowBox[{"{", 
    RowBox[{"20", ",", "3"}], "}"}]}], "]"}], "\[IndentingNewLine]", 
 RowBox[{"NumberForm", "[", 
  RowBox[{
   RowBox[{"N", "[", "ARL", "]"}], ",", 
   RowBox[{"{", 
    RowBox[{"20", ",", "10"}], "}"}]}], "]"}]}], "Input",
 CellChangeTimes->{{3.725494563761512*^9, 3.7254945659576373`*^9}, {
   3.725494860524485*^9, 3.7254949592351313`*^9}, {3.7254949954452024`*^9, 
   3.7254950543295703`*^9}, {3.725495126680709*^9, 3.725495144475726*^9}, {
   3.7254952826546297`*^9, 3.7254952875239086`*^9}, {3.725495430671096*^9, 
   3.7254954684482565`*^9}, {3.7254955878370852`*^9, 3.725495589823199*^9}, {
   3.725498701124155*^9, 3.725498774257338*^9}, {3.7254988778022604`*^9, 
   3.7254989044317837`*^9}, {3.725498967255377*^9, 3.7254989975461097`*^9}, {
   3.725499028992908*^9, 3.72549905193322*^9}, {3.7254991306557226`*^9, 
   3.725499216359625*^9}, {3.7254995512887816`*^9, 3.725499553615915*^9}, {
   3.725499625583031*^9, 3.7254996812252135`*^9}, {3.7254997762786503`*^9, 
   3.7254999355867624`*^9}, {3.7254999724058685`*^9, 3.725500015396327*^9}, {
   3.7255001071785765`*^9, 3.7255002144817142`*^9}, {3.725500247057577*^9, 
   3.7255002841667*^9}, {3.7255003160195217`*^9, 3.7255006730999455`*^9}, {
   3.725521533495092*^9, 3.725521583739966*^9}, {3.7255432766211452`*^9, 
   3.725543326801015*^9}, {3.7255433842893033`*^9, 3.7255433957059565`*^9}, {
   3.725544083903319*^9, 3.725544085616417*^9}, {3.7255441317670565`*^9, 
   3.725544144809802*^9}, {3.7255442033621516`*^9, 3.725544226500475*^9}, {
   3.725544278445446*^9, 3.7255442840457664`*^9}, {3.725544328253295*^9, 
   3.725544341400047*^9}, {3.725598512536376*^9, 3.725598538967888*^9}, {
   3.725598578945174*^9, 3.725598581800338*^9}, {3.725598617601385*^9, 
   3.7255986724435225`*^9}, {3.7256006977946315`*^9, 
   3.7256007042390003`*^9}, {3.7256007360368185`*^9, 3.725600789228861*^9}, {
   3.725600835178489*^9, 3.725600929797901*^9}, {3.7256012029175215`*^9, 
   3.725601248692139*^9}, {3.7256013173770676`*^9, 3.725601320160227*^9}, {
   3.725601381844755*^9, 3.7256015681484113`*^9}, {3.7256022312056828`*^9, 
   3.725602238645108*^9}, {3.725602274488158*^9, 3.725602281442556*^9}, {
   3.7256795793029776`*^9, 3.725679596798978*^9}, {3.7256796400254507`*^9, 
   3.725679643561653*^9}, {3.7256796860300817`*^9, 3.7256796912623816`*^9}, {
   3.725679899769307*^9, 3.725679934496293*^9}, {3.7256800733302345`*^9, 
   3.725680074410296*^9}, {3.7257695446396475`*^9, 3.7257695525591*^9}, {
   3.7257698150201125`*^9, 3.72576981689822*^9}, {3.7257699796255274`*^9, 
   3.7257700091732173`*^9}, {3.7257700401529894`*^9, 3.725770040848029*^9}, {
   3.725770075542013*^9, 3.725770076586073*^9}, {3.725770114784258*^9, 
   3.725770224768549*^9}, {3.725770332715723*^9, 3.725770508818795*^9}, {
   3.725770562538868*^9, 3.725770762896328*^9}, {3.7257708198505855`*^9, 
   3.7257709439686847`*^9}, {3.7257710017049866`*^9, 
   3.7257710885219526`*^9}, {3.7257716118348846`*^9, 
   3.7257716126629314`*^9}, {3.7257718898407855`*^9, 3.7257718915778847`*^9}, 
   3.72577197960992*^9, {3.725772052033062*^9, 3.725772052479088*^9}, {
   3.725772317410241*^9, 3.725772317839266*^9}, {3.7257723964007587`*^9, 
   3.7257723969197884`*^9}, {3.7257724592613544`*^9, 3.725772459792385*^9}, {
   3.7257725089251947`*^9, 3.7257725095262294`*^9}, {3.72577264241183*^9, 
   3.7257726430658674`*^9}, {3.725772825274289*^9, 3.7257728266053653`*^9}, {
   3.7257733395047016`*^9, 3.7257733402807455`*^9}, {3.7257733782529173`*^9, 
   3.7257733786839423`*^9}, {3.7257734214263873`*^9, 
   3.7257734218534117`*^9}, {3.72577345539933*^9, 3.725773541496255*^9}, {
   3.725773715285195*^9, 3.7257737157812233`*^9}, {3.7257737895324416`*^9, 
   3.725773790104474*^9}, {3.72577383723617*^9, 3.725773839963326*^9}, {
   3.7257739876277723`*^9, 3.725773987989793*^9}, {3.725774043609974*^9, 
   3.7257740439559937`*^9}, {3.7257741066975822`*^9, 3.72577410980076*^9}, {
   3.725774333431551*^9, 3.725774359314031*^9}, {3.7257744723224945`*^9, 
   3.7257744801309414`*^9}, {3.7257745486668615`*^9, 3.725774549073885*^9}, {
   3.725774706288877*^9, 3.7257747335504365`*^9}, {3.7257750656864333`*^9, 
   3.725775153864477*^9}, {3.725776199362276*^9, 3.7257764978143463`*^9}, {
   3.7257765500413337`*^9, 3.7257766073356104`*^9}, {3.7257766462348356`*^9, 
   3.7257766904413643`*^9}, {3.725776821248846*^9, 3.7257768222909055`*^9}, {
   3.7257768657803926`*^9, 3.7257768661054115`*^9}, {3.725776952011325*^9, 
   3.725776952351344*^9}, {3.7257770001450777`*^9, 3.725777000561102*^9}, {
   3.725777226013997*^9, 3.725777226436021*^9}, {3.7257772911197205`*^9, 
   3.725777291432739*^9}, {3.7257784529601746`*^9, 3.7257784534702034`*^9}, {
   3.725778547596587*^9, 3.725778548220623*^9}, {3.7257796181578197`*^9, 
   3.7257796403060865`*^9}, {3.7257796771231923`*^9, 
   3.7257796777992315`*^9}, {3.725779709821063*^9, 3.7257797200796494`*^9}, {
   3.7257797888135805`*^9, 3.7257797891756015`*^9}, {3.725779828298839*^9, 
   3.7257798289748783`*^9}, {3.725779929032601*^9, 3.7257799549920855`*^9}, {
   3.725779997631524*^9, 3.7257800267321887`*^9}, {3.7257802382532873`*^9, 
   3.7257805546743855`*^9}, {3.7257805918445115`*^9, 3.7257806218132257`*^9}, 
   3.7257808044466715`*^9, {3.725780853515478*^9, 3.72578085406551*^9}, {
   3.725780898165032*^9, 3.725780899427104*^9}, {3.7257809820618305`*^9, 
   3.7257810109864855`*^9}, {3.7257926858206463`*^9, 3.725792693458083*^9}, {
   3.7257927903356247`*^9, 3.7257929089964113`*^9}, {3.7257929809405265`*^9, 
   3.7257932315698614`*^9}, {3.725793342595212*^9, 3.7257933886148443`*^9}, {
   3.7257934743807497`*^9, 3.725793635495965*^9}, {3.7257937147905*^9, 
   3.725793862196931*^9}, {3.7257938994770637`*^9, 3.7257939226043863`*^9}, {
   3.7257940033870068`*^9, 3.7257940042390556`*^9}, {3.725794484272512*^9, 
   3.725794486013612*^9}, {3.725794761535371*^9, 3.725794762459423*^9}, {
   3.725795081930696*^9, 3.725795082609735*^9}, {3.7257952042176905`*^9, 
   3.7257952054547615`*^9}, {3.7257952752157516`*^9, 
   3.7257952773188715`*^9}, {3.7258701780234985`*^9, 
   3.7258701807366543`*^9}, {3.725870211662423*^9, 3.725870214378578*^9}, {
   3.7258702753840675`*^9, 3.725870298473388*^9}, {3.726034550743981*^9, 
   3.7260346207259836`*^9}, {3.7260347162774487`*^9, 
   3.7260347187705917`*^9}, {3.7260358431139*^9, 3.7260358549125752`*^9}, {
   3.7260359146819935`*^9, 3.726035922009413*^9}, {3.726035990875352*^9, 
   3.7260360034620714`*^9}, {3.726036053837953*^9, 3.7260360968394127`*^9}, {
   3.7260362627219005`*^9, 3.7260362852401886`*^9}, {3.7260363794065742`*^9, 
   3.726036387156018*^9}, 3.7260378018069315`*^9, {3.7260378795613785`*^9, 
   3.7260379253279963`*^9}, {3.7260470725979195`*^9, 
   3.7260470837665577`*^9}, {3.726047286542156*^9, 3.726047287397205*^9}, {
   3.726047320609104*^9, 3.726047339255171*^9}, {3.726047394579335*^9, 
   3.726047467126485*^9}, {3.7260475986860094`*^9, 3.7260476011691513`*^9}, {
   3.7260476458577075`*^9, 3.726047658581435*^9}, {3.726047689728217*^9, 
   3.726047750718705*^9}, {3.726052362893507*^9, 3.72605241592454*^9}, 
   3.7260524932099605`*^9, 3.726055938101997*^9, {3.726056000725579*^9, 
   3.726056001828642*^9}, {3.7260560610030265`*^9, 3.726056062157092*^9}, {
   3.7260561086837535`*^9, 3.726056109481799*^9}, {3.72605615041514*^9, 
   3.7260561509951735`*^9}, {3.7260562183050237`*^9, 3.726056219245077*^9}, {
   3.726056303403891*^9, 3.726056304156934*^9}, {3.726056364157366*^9, 
   3.726056364775401*^9}, {3.7260564860233364`*^9, 3.726056487783437*^9}, {
   3.726056540397446*^9, 3.7260565441646614`*^9}, {3.7260565802647266`*^9, 
   3.7260565808057575`*^9}, {3.726056634422824*^9, 3.7260566352528715`*^9}, {
   3.72605847256496*^9, 3.7260586006802874`*^9}, {3.7260586386034565`*^9, 
   3.726058639034481*^9}, {3.726058678102716*^9, 3.7260586785667424`*^9}, {
   3.7260587169079356`*^9, 3.726058729331646*^9}, {3.726058778916482*^9, 
   3.7260587794495125`*^9}, {3.726058830002404*^9, 3.7260588306534414`*^9}, {
   3.7260588671945314`*^9, 3.726058867834568*^9}, {3.7260590235444736`*^9, 
   3.7260590379823*^9}, {3.7260591349528465`*^9, 3.7260591362629213`*^9}, {
   3.7260592603460183`*^9, 3.7260592807461853`*^9}, {3.726059314191098*^9, 
   3.726059315135152*^9}, {3.726289329888957*^9, 3.726289364233921*^9}, {
   3.726289439595232*^9, 3.7262894402712708`*^9}, {3.726289655144561*^9, 
   3.7262896582677393`*^9}, 3.7262898016499405`*^9, {3.7262898709049015`*^9, 
   3.7262898714469323`*^9}, {3.726289933019454*^9, 3.7262901139068003`*^9}, 
   3.7262902404080353`*^9, {3.726294957950864*^9, 3.7262949582798824`*^9}, {
   3.726295275015999*^9, 3.7262952753240166`*^9}, {3.726295307473855*^9, 
   3.7262953830751796`*^9}, {3.7262954193612547`*^9, 
   3.7262954199292874`*^9}, {3.726295452681161*^9, 3.7262954535272093`*^9}, {
   3.726295498633789*^9, 3.7262954995348406`*^9}, {3.726295553944953*^9, 
   3.7262955556210485`*^9}, {3.7262955903310337`*^9, 
   3.7262955908320627`*^9}, {3.726295632691457*^9, 3.7262956340365334`*^9}, {
   3.7262957142321205`*^9, 3.7262957161342297`*^9}, {3.726295749314127*^9, 
   3.7262957498141556`*^9}, {3.726295818996113*^9, 3.726295819755156*^9}, {
   3.7263752287470846`*^9, 3.7263752650121593`*^9}, {3.7263753648728704`*^9, 
   3.7263753700641675`*^9}, {3.726375649946176*^9, 3.726375664981036*^9}, {
   3.7263757429044933`*^9, 3.7263757740182724`*^9}, {3.7263758287144012`*^9, 
   3.726375831949586*^9}, {3.726376607877967*^9, 3.7263767213054543`*^9}, {
   3.726376765440979*^9, 3.7263771392863617`*^9}, 3.726377192677415*^9, {
   3.7264050960735874`*^9, 3.726405096383605*^9}, {3.7264051293544908`*^9, 
   3.7264051297535133`*^9}, {3.7264052360625944`*^9, 
   3.7264052364026136`*^9}, {3.7264052730697107`*^9, 
   3.7264052737737513`*^9}, {3.7264053048495283`*^9, 3.726405305646574*^9}, {
   3.72640537236639*^9, 3.7264053730364285`*^9}, {3.726405406784359*^9, 
   3.726405407535402*^9}, {3.7264054410273175`*^9, 3.7264054717330737`*^9}, {
   3.7264055271002407`*^9, 3.7264055277222757`*^9}, {3.7264055684346046`*^9, 
   3.7264055697616806`*^9}, {3.726405603476609*^9, 3.726405605534727*^9}, {
   3.72640565298044*^9, 3.7264056540805035`*^9}, {3.726405693650767*^9, 
   3.726405694492815*^9}, 3.7270131614491634`*^9, {3.7318507442572966`*^9, 
   3.7318507761011176`*^9}, {3.7318508599769154`*^9, 3.731851115395524*^9}, {
   3.7318513246024904`*^9, 3.7318514671526437`*^9}, 3.731891341891328*^9, 
   3.7318914298683596`*^9, 3.731891491365877*^9, 3.7318915504312553`*^9, 
   3.7318916314838915`*^9, 3.7318916975246687`*^9, 3.731891798024417*^9, 
   3.7318921085381775`*^9, 3.731892248502183*^9, 3.7318924765892286`*^9, 
   3.7318925759129095`*^9, 3.7318926471769857`*^9, 3.7318927405853286`*^9, 
   3.731892801503813*^9, 3.7318928949181557`*^9, 3.7318929463590984`*^9, {
   3.7318975452481394`*^9, 3.7318975468242297`*^9}, {3.7768232958110714`*^9, 
   3.776823301055086*^9}, {3.776823340943606*^9, 3.7768236120185733`*^9}, 
   3.776823715996476*^9, {3.776823748836138*^9, 3.7768237721925817`*^9}, 
   3.776823811355125*^9, {3.7768238466524525`*^9, 3.77682386719449*^9}, {
   3.7768238983187647`*^9, 3.7768240982601614`*^9}, {3.7768241511908865`*^9, 
   3.7768242577822056`*^9}, {3.776824299052533*^9, 3.7768243715783234`*^9}, {
   3.7768244152612543`*^9, 3.7768245063905106`*^9}, {3.7768245651560774`*^9, 
   3.7768246789468203`*^9}, {3.7768247335542097`*^9, 3.776824907854907*^9}, {
   3.7768249625936704`*^9, 3.7768251548680267`*^9}, {3.7768252016713676`*^9, 
   3.776825228938224*^9}, {3.776825259581717*^9, 3.776825356492997*^9}, 
   3.7768254030899343`*^9, {3.7768282968514013`*^9, 3.7768282978810034`*^9}, {
   3.7768372610482287`*^9, 3.7768374090493126`*^9}, {3.7768374608014665`*^9, 
   3.776837482725721*^9}, 3.776837520909049*^9, 3.776837553275584*^9, {
   3.7768375863817525`*^9, 3.776837608671209*^9}, 3.7768376513133516`*^9, 
   3.776837693494257*^9, {3.7768377379777975`*^9, 3.7768377466086173`*^9}, {
   3.7768377777219343`*^9, 3.776837778780137*^9}, {3.776837814376214*^9, 
   3.7768379399096255`*^9}, {3.776907903659974*^9, 3.7769080393342714`*^9}, {
   3.7769100990181675`*^9, 3.776910190185073*^9}, {3.7769132829950275`*^9, 
   3.7769132851634316`*^9}, 3.7769134171822615`*^9, 3.7769136278489895`*^9, 
   3.776913718855034*^9, 3.7769138892510047`*^9, 3.776914322250063*^9, 
   3.776914467046298*^9, {3.776914630208457*^9, 3.776914631004058*^9}, 
   3.7769495062823467`*^9, 3.7769496306095085`*^9, 3.7769497374187803`*^9, 
   3.7769498442902837`*^9, {3.7875371627543917`*^9, 3.787537194536648*^9}, {
   3.78753730156944*^9, 3.7875373726807923`*^9}, {3.7875386940248785`*^9, 
   3.7875387209491377`*^9}, {3.7875403213366456`*^9, 
   3.7875403378855925`*^9}, {3.801310887619581*^9, 3.8013109061476917`*^9}, {
   3.801311054817028*^9, 3.8013110730121107`*^9}}],

Cell[BoxData[
 TagBox[
  InterpretationBox["\<\"0.000\"\>",
   0.,
   AutoDelete->True],
  NumberForm[#, {20, 3}]& ]], "Output",
 CellChangeTimes->{3.8013110850466986`*^9}],

Cell[BoxData[
 TagBox[
  InterpretationBox["\<\"500.0000350727\"\>",
   500.0000350727489,
   AutoDelete->True],
  NumberForm[#, {20, 10}]& ]], "Output",
 CellChangeTimes->{3.80131108504888*^9}]
}, Open  ]],

Cell[CellGroupData[{

Cell[BoxData[
 RowBox[{
  RowBox[{"(*", " ", 
   RowBox[{
    RowBox[{
    "NIE", " ", "on", " ", "Modifide", " ", "EWMA", " ", "for", " ", "MA", 
     RowBox[{"(", "3", ")"}]}], ",", 
    RowBox[{"k", "=", "1"}], ",", " ", 
    RowBox[{"lamda", "=", "0.05"}]}], " ", "*)"}], "\[IndentingNewLine]", 
  RowBox[{
   StyleBox[
    RowBox[{
     RowBox[{"Clear", "[", 
      RowBox[{"alpha", ",", "b", ",", "u", ",", "t0"}], "]"}], ";"}],
    FormatType->StandardForm,
    FontFamily->"Courier New",
    FontSize->14], "\[IndentingNewLine]", 
   RowBox[{
    RowBox[{"t0", "=", 
     RowBox[{"TimeUsed", "[", "]"}]}], ";"}], "\[IndentingNewLine]", 
   RowBox[{
    RowBox[{"b", ":=", "1.7145985314"}], ";"}], "\[IndentingNewLine]", 
   RowBox[{
    RowBox[{"k", ":=", "1"}], ";"}], "\[IndentingNewLine]", 
   RowBox[{
    RowBox[{"lamda", ":=", "0.05"}], ";"}], "\[IndentingNewLine]", 
   RowBox[{
    RowBox[{"alpha", ":=", 
     RowBox[{"1", "/", "1"}]}], ";"}], "\[IndentingNewLine]", 
   RowBox[{
    RowBox[{"mu", ":=", "2"}], ";", 
    RowBox[{"theta1", ":=", "0.3"}], ";", " ", 
    RowBox[{"theta2", ":=", "0.5"}], ";", " ", 
    RowBox[{"theta3", ":=", "0.7"}], ";"}], "\[IndentingNewLine]", 
   RowBox[{
    RowBox[{"v", ":=", "1"}], ";", 
    RowBox[{"s", ":=", "1"}], ";", 
    RowBox[{"s2", ":=", "1"}], ";", 
    RowBox[{"s3", ":=", "1"}], ";"}], "\[IndentingNewLine]", 
   StyleBox[
    RowBox[{
     RowBox[{
      RowBox[{"ff", "[", "u_", "]"}], ":=", 
      RowBox[{
       RowBox[{"(", "alpha", ")"}], "*", 
       RowBox[{"Exp", "[", 
        RowBox[{"-", 
         RowBox[{"(", 
          RowBox[{"u", " ", "alpha"}], ")"}]}], "]"}]}]}], ";"}],
    FormatType->StandardForm,
    FontFamily->"Courier New",
    FontSize->14], "\[IndentingNewLine]", 
   StyleBox[
    RowBox[{
     RowBox[{"ff", "[", "x", "]"}], ";"}],
    FormatType->StandardForm,
    FontFamily->"Courier New",
    FontSize->14], "\[IndentingNewLine]", 
   StyleBox[
    RowBox[{
     RowBox[{"m", "=", "1000"}], ";"}],
    FormatType->StandardForm,
    FontFamily->"Courier New",
    FontSize->14], "\n", 
   RowBox[{
    RowBox[{"weights", "=", 
     RowBox[{"Table", "[", 
      RowBox[{
       RowBox[{"b", "/", "m"}], ",", 
       RowBox[{"{", 
        RowBox[{"j", ",", "1", ",", "m"}], "}"}]}], "]"}]}], 
    StyleBox[";",
     FormatType->StandardForm,
     FontFamily->"Courier New",
     FontSize->14]}], "\[IndentingNewLine]", 
   RowBox[{
    RowBox[{"a", " ", "=", " ", 
     RowBox[{"Table", "[", 
      RowBox[{
       RowBox[{
        RowBox[{"(", 
         RowBox[{"b", "/", "m"}], ")"}], "*", 
        RowBox[{"(", 
         RowBox[{"j", "-", "0.5"}], ")"}]}], ",", 
       RowBox[{"{", 
        RowBox[{"j", ",", "1", ",", "m"}], "}"}]}], "]"}]}], ";"}], 
   "\[IndentingNewLine]", 
   RowBox[{
    RowBox[{
     RowBox[{"r", "[", 
      RowBox[{"i_", ",", "j_"}], "]"}], ":=", " ", 
     RowBox[{
      RowBox[{"(", 
       RowBox[{
        RowBox[{"weights", "[", 
         RowBox[{"[", "j", "]"}], "]"}], 
        RowBox[{"ff", "[", 
         RowBox[{
          RowBox[{"(", 
           RowBox[{
            RowBox[{"(", 
             RowBox[{
              RowBox[{"a", "[", 
               RowBox[{"[", "j", "]"}], "]"}], "-", 
              RowBox[{
               RowBox[{"(", 
                RowBox[{"1", "-", "lamda"}], ")"}], 
               RowBox[{"a", "[", 
                RowBox[{"[", "i", "]"}], "]"}]}], "+", "v", "+", 
              RowBox[{"(", 
               RowBox[{
                RowBox[{"(", 
                 RowBox[{
                  RowBox[{"lamda", "*", "theta1"}], "+", 
                  RowBox[{"theta1", "*", "k"}]}], ")"}], "*", "s"}], ")"}], 
              "+", 
              RowBox[{"(", 
               RowBox[{
                RowBox[{"(", 
                 RowBox[{
                  RowBox[{"lamda", "*", "theta2"}], "+", 
                  RowBox[{"theta2", "*", "k"}]}], ")"}], "*", "s2"}], ")"}], 
              "+", 
              RowBox[{"(", 
               RowBox[{
                RowBox[{"(", 
                 RowBox[{
                  RowBox[{"lamda", "*", "theta3"}], "+", 
                  RowBox[{"theta3", "*", "k"}]}], ")"}], "*", "s3"}], ")"}]}],
              ")"}], "/", 
            RowBox[{"(", 
             RowBox[{"lamda", "+", "k"}], ")"}]}], ")"}], "-", "mu"}], 
         "]"}]}], ")"}], "/", 
      RowBox[{"(", 
       RowBox[{"lamda", "+", "k"}], ")"}]}]}], ";"}], "\[IndentingNewLine]", 
   StyleBox[
    RowBox[{
     RowBox[{"R", " ", "=", " ", 
      RowBox[{"Table", "[", 
       RowBox[{
        RowBox[{"r", "[", 
         RowBox[{"i", ",", "j"}], "]"}], ",", 
        RowBox[{"{", 
         RowBox[{"i", ",", "1", ",", "m"}], "}"}], ",", 
        RowBox[{"{", 
         RowBox[{"j", ",", "1", ",", "m"}], "}"}]}], "]"}]}], ";"}],
    FormatType->StandardForm,
    FontFamily->"Courier New",
    FontSize->14], "\[IndentingNewLine]", 
   RowBox[{
    RowBox[{"M", " ", "=", " ", 
     RowBox[{
      RowBox[{"IdentityMatrix", "[", "m", "]"}], "-", "R"}]}], ";"}], 
   "\[IndentingNewLine]", 
   StyleBox[
    RowBox[{
     RowBox[{"R1", " ", "=", " ", 
      RowBox[{"Inverse", "[", "M", "]"}]}], ";"}],
    FormatType->StandardForm,
    FontFamily->"Courier New",
    FontSize->14], "\[IndentingNewLine]", 
   StyleBox[
    RowBox[{
     RowBox[{"vector1", " ", "=", " ", 
      RowBox[{"Table", "[", 
       RowBox[{"1", ",", 
        RowBox[{"{", 
         RowBox[{"i", ",", "1", ",", "m"}], "}"}]}], "]"}]}], ";"}],
    FormatType->StandardForm,
    FontFamily->"Courier New",
    FontSize->14], "\[IndentingNewLine]", 
   RowBox[{
    RowBox[{"La", "=", " ", 
     RowBox[{"R1", ".", "vector1"}]}], ";"}], "\[IndentingNewLine]", 
   StyleBox[
    RowBox[{
     RowBox[{
      RowBox[{"L", "[", "u_", "]"}], "=", " ", 
      RowBox[{"1", "+", 
       RowBox[{
        RowBox[{"(", 
         RowBox[{"1", "/", 
          RowBox[{"(", 
           RowBox[{"lamda", "+", "1"}], ")"}]}], ")"}], "*", 
        RowBox[{"Sum", "[", 
         RowBox[{
          RowBox[{
           RowBox[{"weights", "[", 
            RowBox[{"[", "j", "]"}], "]"}], 
           RowBox[{"La", "[", 
            RowBox[{"[", "j", "]"}], "]"}], 
           RowBox[{"ff", "[", 
            RowBox[{
             RowBox[{"(", 
              RowBox[{
               RowBox[{"(", 
                RowBox[{
                 RowBox[{"a", "[", 
                  RowBox[{"[", "j", "]"}], "]"}], "-", 
                 RowBox[{"(", 
                  RowBox[{
                   RowBox[{"(", 
                    RowBox[{"1", "-", "lamda"}], ")"}], "*", "u"}], ")"}], 
                 "+", "v", "+", 
                 RowBox[{"(", 
                  RowBox[{
                   RowBox[{"(", 
                    RowBox[{
                    RowBox[{"lamda", "*", "theta1"}], "+", 
                    RowBox[{"theta1", "*", "k"}]}], ")"}], "*", "s"}], ")"}], 
                 "+", 
                 RowBox[{"(", 
                  RowBox[{
                   RowBox[{"(", 
                    RowBox[{
                    RowBox[{"lamda", "*", "theta2"}], "+", 
                    RowBox[{"theta2", "*", "k"}]}], ")"}], "*", "s2"}], ")"}],
                  "+", 
                 RowBox[{"(", 
                  RowBox[{
                   RowBox[{"(", 
                    RowBox[{
                    RowBox[{"lamda", "*", "theta3"}], "+", 
                    RowBox[{"theta3", "*", "k"}]}], ")"}], "*", "s3"}], 
                  ")"}]}], ")"}], "/", 
               RowBox[{"(", 
                RowBox[{"lamda", "+", "k"}], ")"}]}], ")"}], "-", "mu"}], 
            "]"}]}], ",", 
          RowBox[{"{", 
           RowBox[{"j", ",", "1", ",", "m"}], "}"}]}], "]"}]}]}]}], ";"}],
    FormatType->StandardForm,
    FontFamily->"Courier New",
    FontSize->14], "\[IndentingNewLine]", 
   RowBox[{
    RowBox[{"L", "[", "u", "]"}], ";"}], "\[IndentingNewLine]", 
   StyleBox[
    RowBox[{
     RowBox[{"t2", "=", 
      RowBox[{"Table", "[", 
       RowBox[{
        RowBox[{"L", "[", "u", "]"}], ",", 
        RowBox[{"{", 
         RowBox[{"u", ",", "1", ",", "1", ",", "1"}], "}"}]}], "]"}]}], ";"}],
    FormatType->StandardForm,
    FontFamily->"Courier New",
    FontSize->14], "\[IndentingNewLine]", 
   StyleBox[
    RowBox[{"NumberForm", "[", 
     RowBox[{
      RowBox[{"N", "[", "%", "]"}], ",", 
      RowBox[{"{", 
       RowBox[{"20", ",", "10"}], "}"}]}], "]"}],
    FormatType->StandardForm,
    FontFamily->"Courier New",
    FontSize->14], "\[IndentingNewLine]", 
   RowBox[{
    RowBox[{"Time", "=", 
     StyleBox[
      RowBox[{
       RowBox[{"TimeUsed", "[", "]"}], "-", "t0"}],
      FormatType->StandardForm,
      FontFamily->"Courier New",
      FontSize->14]}], 
    StyleBox[";",
     FormatType->StandardForm,
     FontFamily->"Courier New",
     FontSize->14]}], "\[IndentingNewLine]", 
   RowBox[{"NumberForm", "[", 
    RowBox[{
     RowBox[{"N", "[", "%", "]"}], ",", 
     RowBox[{"{", 
      RowBox[{"20", ",", "3"}], "}"}]}], "]"}]}]}]], "Input",
 CellChangeTimes->{{3.7260346891558976`*^9, 3.7260346947312164`*^9}, {
   3.7260348108148565`*^9, 3.7260348116319027`*^9}, {3.726035043184147*^9, 
   3.7260350441522026`*^9}, {3.7260351397536707`*^9, 
   3.7260351404877124`*^9}, {3.726035279140643*^9, 3.7260352805227222`*^9}, {
   3.7260354504924436`*^9, 3.726035506862668*^9}, {3.7260364589771256`*^9, 
   3.726036462405322*^9}, {3.726036597047023*^9, 3.72603662182944*^9}, {
   3.726036672402333*^9, 3.7260366878782177`*^9}, {3.7260367711049786`*^9, 
   3.7260367855118027`*^9}, {3.7260368231179533`*^9, 
   3.7260368257661047`*^9}, {3.7260369083998313`*^9, 3.726036917980379*^9}, {
   3.726036963065958*^9, 3.726036967966238*^9}, 3.726037081411727*^9, 
   3.726037115955703*^9, 3.7260372039167337`*^9, {3.726037304532489*^9, 
   3.7260373055545473`*^9}, {3.7260373925405226`*^9, 
   3.7260373932255616`*^9}, {3.72603745928734*^9, 3.7260374599153757`*^9}, {
   3.726037534149622*^9, 3.7260375349646688`*^9}, {3.726037595722144*^9, 
   3.7260375962671747`*^9}, {3.7260376661751738`*^9, 
   3.7260376672072325`*^9}, {3.7260377467377815`*^9, 3.726037747336816*^9}, {
   3.7260379634651775`*^9, 3.72603796403421*^9}, {3.726038065283001*^9, 
   3.7260380657440276`*^9}, {3.7260381373981256`*^9, 
   3.7260381390532207`*^9}, {3.726038291810958*^9, 3.7260382925940027`*^9}, {
   3.7260383856563253`*^9, 3.7260383870344048`*^9}, {3.726038468443061*^9, 
   3.726038470684189*^9}, {3.7260457923786945`*^9, 3.7260457938297777`*^9}, {
   3.726045907234264*^9, 3.726045908176318*^9}, {3.7260525302770805`*^9, 
   3.7260525765567274`*^9}, {3.7260526761894264`*^9, 
   3.7260526779655275`*^9}, {3.726052734336752*^9, 3.726052735084795*^9}, {
   3.726052870111518*^9, 3.726052870446537*^9}, {3.7260529831719847`*^9, 
   3.7260529841140385`*^9}, {3.7260531050339546`*^9, 3.726053105954007*^9}, {
   3.7260531919899282`*^9, 3.726053192454955*^9}, {3.7260534094843683`*^9, 
   3.7260534104654245`*^9}, {3.7260536131360164`*^9, 3.72605361424008*^9}, {
   3.726053697068817*^9, 3.726053731892809*^9}, {3.726053878715207*^9, 
   3.7260538798622723`*^9}, {3.726054025040576*^9, 3.7260540256996136`*^9}, {
   3.726054105201161*^9, 3.726054108120328*^9}, {3.7260542022947145`*^9, 
   3.7260542026827364`*^9}, {3.7260543729024725`*^9, 
   3.7260543738375263`*^9}, {3.7260556153245354`*^9, 
   3.7260556178886814`*^9}, {3.726055710294967*^9, 3.7260557116880465`*^9}, {
   3.7260557880964174`*^9, 3.726055789007469*^9}, {3.726056836796399*^9, 
   3.7260568553234587`*^9}, {3.7260568932376275`*^9, 
   3.7260569128917513`*^9}, {3.7260570439612484`*^9, 3.726057045000308*^9}, {
   3.7260571549255953`*^9, 3.7260571555286293`*^9}, {3.726057246656842*^9, 
   3.72605724785091*^9}, {3.726057321383116*^9, 3.7260573224931793`*^9}, {
   3.7260574087561135`*^9, 3.7260574093031445`*^9}, {3.726057523129655*^9, 
   3.7260575239147005`*^9}, {3.726057634426021*^9, 3.7260576351230607`*^9}, {
   3.7260577267142997`*^9, 3.7260577274783435`*^9}, {3.7260578019486027`*^9, 
   3.7260578026556435`*^9}, {3.7260578917747407`*^9, 3.726057894054871*^9}, {
   3.726058005327235*^9, 3.7260580064753013`*^9}, {3.726058097240493*^9, 
   3.726058097948533*^9}, {3.726058165838416*^9, 3.7260581684365644`*^9}, {
   3.7260582793509088`*^9, 3.726058279917941*^9}, {3.7260583714161744`*^9, 
   3.726058372457234*^9}, {3.7260594162219343`*^9, 3.7260594772174225`*^9}, 
   3.726059617843466*^9, {3.726059700167175*^9, 3.726059700535196*^9}, {
   3.7260597589545374`*^9, 3.726059759755583*^9}, {3.7260600282249384`*^9, 
   3.7260600285589576`*^9}, {3.7260600893294334`*^9, 
   3.7260600899404683`*^9}, {3.7260602771411753`*^9, 
   3.7260602777152085`*^9}, {3.7260604219904604`*^9, 3.726060422838509*^9}, {
   3.726060508190391*^9, 3.7260605087204213`*^9}, {3.726060652836664*^9, 
   3.7260606533436933`*^9}, {3.7260608102216663`*^9, 3.726060810935707*^9}, {
   3.726060914524632*^9, 3.726060916334736*^9}, {3.7260609710568657`*^9, 
   3.726060971432887*^9}, {3.726061042001923*^9, 3.726061042555955*^9}, {
   3.726061116813202*^9, 3.7260611194863553`*^9}, {3.726061200260975*^9, 
   3.726061200886011*^9}, {3.7260612685408807`*^9, 3.726061269093912*^9}, {
   3.7262902954771852`*^9, 3.726290363611082*^9}, {3.7262905687278147`*^9, 
   3.7262906001306105`*^9}, {3.72629063508461*^9, 3.726290653743677*^9}, {
   3.726292240913458*^9, 3.726292243126585*^9}, {3.726292432724429*^9, 
   3.7262924450541344`*^9}, {3.7262924795201054`*^9, 
   3.7262925136950607`*^9}, {3.726292556767524*^9, 3.7262925737374945`*^9}, {
   3.7262927129454565`*^9, 3.7262927153035917`*^9}, 3.7262930100034475`*^9, {
   3.726293052744892*^9, 3.7262930823925877`*^9}, {3.726293115055456*^9, 
   3.726293147592317*^9}, 3.7262937770383196`*^9, 3.7262938200467796`*^9, {
   3.726293870678675*^9, 3.726293931831173*^9}, {3.7262943537793074`*^9, 
   3.7262944365900435`*^9}, {3.726294469163907*^9, 3.7262944748602324`*^9}, 
   3.726294524048046*^9, {3.726294655753579*^9, 3.7262946684253035`*^9}, {
   3.726294799953827*^9, 3.7262948427882767`*^9}, {3.7263632385282836`*^9, 
   3.7263632393523307`*^9}, {3.7263653186102576`*^9, 3.726365332732065*^9}, 
   3.7263661799325223`*^9, {3.726366266520475*^9, 3.726366266889496*^9}, {
   3.726366331509192*^9, 3.7263663320292215`*^9}, {3.726366440639434*^9, 
   3.726366441010455*^9}, {3.726366505678154*^9, 3.7263665060581756`*^9}, {
   3.726366555859024*^9, 3.726366557779134*^9}, {3.726366649418375*^9, 
   3.726366650116415*^9}, {3.7263667114359226`*^9, 3.7263667123099723`*^9}, {
   3.726366794855694*^9, 3.7263667969478135`*^9}, {3.7263668503318667`*^9, 
   3.7263668527950077`*^9}, {3.7263669604361644`*^9, 
   3.7263669607651834`*^9}, {3.726367022608721*^9, 3.726367023278759*^9}, {
   3.726367163935804*^9, 3.7263671653368845`*^9}, {3.7263672774462967`*^9, 
   3.7263672780463305`*^9}, {3.7263673459652157`*^9, 
   3.7263673469592724`*^9}, {3.726377310632162*^9, 3.7263773739267817`*^9}, {
   3.7263774553604403`*^9, 3.726377531888817*^9}, {3.7263775922312684`*^9, 
   3.7263775926352916`*^9}, 3.726377667488573*^9, {3.7264058124955645`*^9, 
   3.726405813052596*^9}, {3.7264058972564125`*^9, 3.7264058976954374`*^9}, {
   3.726405976578949*^9, 3.72640597780602*^9}, {3.7264060462529345`*^9, 
   3.726406046766964*^9}, {3.726406139422263*^9, 3.726406140046299*^9}, {
   3.7264062293254056`*^9, 3.7264062299004383`*^9}, {3.726406346904131*^9, 
   3.726406347486164*^9}, {3.726406448779958*^9, 3.726406449640007*^9}, {
   3.726406551258819*^9, 3.7264065529329147`*^9}, {3.726406657910919*^9, 
   3.726406658479952*^9}, {3.726406736576419*^9, 3.726406737092448*^9}, {
   3.7264068373841844`*^9, 3.72640683853625*^9}, {3.7264069800353436`*^9, 
   3.7264069803903637`*^9}, {3.7264070732396746`*^9, 
   3.7264070744267426`*^9}, {3.727008692932578*^9, 3.7270087211511927`*^9}, {
   3.731851168220546*^9, 3.7318511924689326`*^9}, 3.7318512342133203`*^9, 
   3.731851547091216*^9, 3.731851618605306*^9, 3.7318913449815044`*^9, 
   3.731891424668062*^9, 3.7318914878696775`*^9, 3.7318915457809896`*^9, 
   3.7318916289027443`*^9, 3.7318916933294287`*^9, 3.7318917914780426`*^9, 
   3.731892104835966*^9, 3.7318922450899878`*^9, 3.7318924732460375`*^9, 
   3.7318925719486833`*^9, 3.73189264305275*^9, 3.73189273694312*^9, 
   3.731892797343575*^9, 3.731892891631968*^9, 3.7318929434079294`*^9, {
   3.7769133005416746`*^9, 3.7769133140534415`*^9}, 3.7769134227839785`*^9, {
   3.776913634559803*^9, 3.776913634934204*^9}, 3.7769137158558283`*^9, 
   3.7769138859105988`*^9, 3.7769143178040547`*^9, 3.776914458325883*^9, {
   3.7769495167149673`*^9, 3.77694951841537*^9}, 3.776949627293496*^9, 
   3.7769497308743596`*^9, {3.7875374878602*^9, 3.7875375113412414`*^9}, {
   3.787537903271882*^9, 3.7875379679670362`*^9}, {3.787538617334118*^9, 
   3.7875386451577687`*^9}, {3.7875386759656286`*^9, 3.7875386808962374`*^9}, 
   3.787538732010557*^9, {3.7875387679354243`*^9, 3.7875387682630253`*^9}, 
   3.787539092285348*^9, 3.7875391681576877`*^9, 3.7875397168430705`*^9, 
   3.7875397755534286`*^9, 3.787539829885536*^9, 3.7875398988864827`*^9, 
   3.787539955724734*^9, {3.7875400341352186`*^9, 3.7875400347602544`*^9}, 
   3.7875401095885344`*^9, 3.787540173538192*^9, 3.7875402312804947`*^9, {
   3.7875402960812016`*^9, 3.7875403049597087`*^9}, 3.78754035812875*^9, 
   3.7875404859450607`*^9, 3.787540551195793*^9, 3.7875412245493064`*^9, 
   3.7875413142684383`*^9, 3.787541412716069*^9, 3.7875414805269475`*^9, 
   3.787541598897718*^9, 3.7875416865237303`*^9, 3.7875417506623983`*^9, 
   3.7875418645309114`*^9, 3.7875420249500866`*^9, {3.801310963097186*^9, 
   3.8013109742160993`*^9}, {3.8013110166919975`*^9, 
   3.8013110219813433`*^9}, {3.8013111101027737`*^9, 3.8013111252798414`*^9}}],

Cell[BoxData[
 TagBox[
  RowBox[{"{", 
   InterpretationBox["\<\"499.9999250929\"\>",
    499.9999250928804,
    AutoDelete->True], "}"}],
  NumberForm[#, {20, 10}]& ]], "Output",
 CellChangeTimes->{3.801311139774576*^9}],

Cell[BoxData[
 TagBox[
  InterpretationBox["\<\"10.844\"\>",
   10.844000000000008`,
   AutoDelete->True],
  NumberForm[#, {20, 3}]& ]], "Output",
 CellChangeTimes->{3.8013111397785783`*^9}]
}, Open  ]],

Cell[BoxData[
 RowBox[{"(*", " ", 
  RowBox[{
   RowBox[{
   "Explicit", " ", "Formulas", " ", "on", " ", "Modifide", " ", "EWMA", " ", 
    "for", " ", "MA", 
    RowBox[{"(", "3", ")"}]}], ",", 
   RowBox[{"k", "=", "1"}], ",", " ", 
   RowBox[{"lamda", "=", "0.1"}]}], "*)"}]], "Input",
 CellChangeTimes->{{3.725543404269446*^9, 3.725543435073208*^9}, {
   3.7263757566192775`*^9, 3.7263757580333586`*^9}, {3.727013178483137*^9, 
   3.72701320021038*^9}, {3.8013108672161293`*^9, 3.8013108765269814`*^9}, {
   3.8013109495362644`*^9, 3.8013109556541777`*^9}, 3.801311033248035*^9}],

Cell[CellGroupData[{

Cell[BoxData[{
 RowBox[{
  RowBox[{"Clear", "[", 
   RowBox[{"alpha", ",", "b", ",", "u", ",", "t0", ",", "k"}], "]"}], 
  ";"}], "\[IndentingNewLine]", 
 RowBox[{
  RowBox[{"t0", ":=", 
   RowBox[{"TimeUsed", "[", "]"}]}], ";"}], "\[IndentingNewLine]", 
 RowBox[{
  RowBox[{"b", ":=", "1.790036614"}], ";"}], "\[IndentingNewLine]", 
 RowBox[{
  RowBox[{"k", ":=", "1"}], ";"}], "\[IndentingNewLine]", 
 RowBox[{
  RowBox[{"lamda", ":=", "0.1"}], ";"}], "\[IndentingNewLine]", 
 RowBox[{
  RowBox[{"alpha", ":=", "1.00"}], ";"}], "\[IndentingNewLine]", 
 RowBox[{
  RowBox[{"mu", ":=", "2"}], ";", 
  RowBox[{"theta1", ":=", "0.3"}], ";", " ", 
  RowBox[{"theta2", ":=", "0.5"}], ";", " ", 
  RowBox[{"theta3", ":=", "0.7"}], ";"}], "\[IndentingNewLine]", 
 RowBox[{
  RowBox[{"u", ":=", "1"}], ";", 
  RowBox[{"v", ":=", "1"}], ";", 
  RowBox[{"s", ":=", "1"}], ";", 
  RowBox[{"s2", ":=", "1"}], ";", 
  RowBox[{"s3", ":=", "1"}], ";"}], "\[IndentingNewLine]", 
 RowBox[{
  RowBox[{
   RowBox[{"ARL", ":=", 
    RowBox[{"1", "-", 
     RowBox[{"(", 
      RowBox[{
       RowBox[{"(", 
        RowBox[{"lamda", "*", 
         RowBox[{"E", "^", 
          RowBox[{"(", 
           RowBox[{
            RowBox[{"(", 
             RowBox[{
              RowBox[{"(", 
               RowBox[{"1", "-", "lamda"}], ")"}], "*", "u"}], ")"}], "/", 
            RowBox[{"(", 
             RowBox[{"alpha", "*", 
              RowBox[{"(", 
               RowBox[{"lamda", "+", "k"}], ")"}]}], ")"}]}], ")"}]}], "*", 
         RowBox[{"(", 
          RowBox[{
           RowBox[{"(", 
            RowBox[{"E", "^", 
             RowBox[{"-", 
              RowBox[{"(", 
               RowBox[{"b", "/", 
                RowBox[{"(", 
                 RowBox[{"alpha", "*", 
                  RowBox[{"(", 
                   RowBox[{"lamda", "+", "k"}], ")"}]}], ")"}]}], ")"}]}]}], 
            ")"}], "-", "1"}], ")"}]}], ")"}], "/", 
       RowBox[{"(", 
        RowBox[{"(", 
         RowBox[{
          RowBox[{"lamda", "*", 
           RowBox[{"E", "^", 
            RowBox[{"-", 
             RowBox[{"(", 
              RowBox[{"mu", "/", "alpha"}], ")"}]}]}], "*", 
           RowBox[{"E", "^", 
            RowBox[{"(", 
             RowBox[{"v", "/", 
              RowBox[{"(", 
               RowBox[{"alpha", "*", 
                RowBox[{"(", 
                 RowBox[{"lamda", "+", "k"}], ")"}]}], ")"}]}], ")"}]}], "*", 
           RowBox[{"E", "^", 
            RowBox[{"(", 
             RowBox[{
              RowBox[{"(", 
               RowBox[{
                RowBox[{"(", 
                 RowBox[{
                  RowBox[{"lamda", "*", "theta1"}], "+", 
                  RowBox[{"theta1", "*", "k"}]}], ")"}], "*", "s"}], ")"}], 
              "/", 
              RowBox[{"(", 
               RowBox[{"alpha", "*", 
                RowBox[{"(", 
                 RowBox[{"lamda", "+", "k"}], ")"}]}], ")"}]}], ")"}]}], "*", 
           RowBox[{"E", "^", 
            RowBox[{"(", 
             RowBox[{
              RowBox[{"(", 
               RowBox[{
                RowBox[{"(", 
                 RowBox[{
                  RowBox[{"lamda", "*", "theta2"}], "+", 
                  RowBox[{"theta2", "*", "k"}]}], ")"}], "*", "s2"}], ")"}], 
              "/", 
              RowBox[{"(", 
               RowBox[{"alpha", "*", 
                RowBox[{"(", 
                 RowBox[{"lamda", "+", "k"}], ")"}]}], ")"}]}], ")"}]}], "*", 
           RowBox[{"E", "^", 
            RowBox[{"(", 
             RowBox[{
              RowBox[{"(", 
               RowBox[{
                RowBox[{"(", 
                 RowBox[{
                  RowBox[{"lamda", "*", "theta3"}], "+", 
                  RowBox[{"theta3", "*", "k"}]}], ")"}], "*", "s3"}], ")"}], 
              "/", 
              RowBox[{"(", 
               RowBox[{"alpha", "*", 
                RowBox[{"(", 
                 RowBox[{"lamda", "+", "k"}], ")"}]}], ")"}]}], ")"}]}]}], 
          "+", 
          RowBox[{"E", "^", 
           RowBox[{"-", 
            RowBox[{"(", 
             RowBox[{
              RowBox[{"(", 
               RowBox[{"lamda", "*", "b"}], ")"}], "/", 
              RowBox[{"(", 
               RowBox[{"alpha", "*", 
                RowBox[{"(", 
                 RowBox[{"lamda", "+", "k"}], ")"}]}], ")"}]}], ")"}]}]}], 
          "-", "1"}], ")"}], ")"}]}], ")"}]}]}], ";"}], 
  "\[IndentingNewLine]"}], "\[IndentingNewLine]", 
 RowBox[{
  RowBox[{"NumberForm", "[", 
   RowBox[{
    RowBox[{"N", "[", "%", "]"}], ",", 
    RowBox[{"{", 
     RowBox[{"20", ",", "10"}], "}"}]}], "]"}], ";"}], "\[IndentingNewLine]", 
 RowBox[{
  RowBox[{
   RowBox[{"TimeUsed", "[", "]"}], "-", "t0"}], ";"}], "\[IndentingNewLine]", 
 RowBox[{"NumberForm", "[", 
  RowBox[{
   RowBox[{"N", "[", "%", "]"}], ",", 
   RowBox[{"{", 
    RowBox[{"20", ",", "3"}], "}"}]}], "]"}], "\[IndentingNewLine]", 
 RowBox[{"NumberForm", "[", 
  RowBox[{
   RowBox[{"N", "[", "ARL", "]"}], ",", 
   RowBox[{"{", 
    RowBox[{"20", ",", "10"}], "}"}]}], "]"}]}], "Input",
 CellChangeTimes->{{3.725494563761512*^9, 3.7254945659576373`*^9}, {
   3.725494860524485*^9, 3.7254949592351313`*^9}, {3.7254949954452024`*^9, 
   3.7254950543295703`*^9}, {3.725495126680709*^9, 3.725495144475726*^9}, {
   3.7254952826546297`*^9, 3.7254952875239086`*^9}, {3.725495430671096*^9, 
   3.7254954684482565`*^9}, {3.7254955878370852`*^9, 3.725495589823199*^9}, {
   3.725498701124155*^9, 3.725498774257338*^9}, {3.7254988778022604`*^9, 
   3.7254989044317837`*^9}, {3.725498967255377*^9, 3.7254989975461097`*^9}, {
   3.725499028992908*^9, 3.72549905193322*^9}, {3.7254991306557226`*^9, 
   3.725499216359625*^9}, {3.7254995512887816`*^9, 3.725499553615915*^9}, {
   3.725499625583031*^9, 3.7254996812252135`*^9}, {3.7254997762786503`*^9, 
   3.7254999355867624`*^9}, {3.7254999724058685`*^9, 3.725500015396327*^9}, {
   3.7255001071785765`*^9, 3.7255002144817142`*^9}, {3.725500247057577*^9, 
   3.7255002841667*^9}, {3.7255003160195217`*^9, 3.7255006730999455`*^9}, {
   3.725521533495092*^9, 3.725521583739966*^9}, {3.7255432766211452`*^9, 
   3.725543326801015*^9}, {3.7255433842893033`*^9, 3.7255433957059565`*^9}, {
   3.725544083903319*^9, 3.725544085616417*^9}, {3.7255441317670565`*^9, 
   3.725544144809802*^9}, {3.7255442033621516`*^9, 3.725544226500475*^9}, {
   3.725544278445446*^9, 3.7255442840457664`*^9}, {3.725544328253295*^9, 
   3.725544341400047*^9}, {3.725598512536376*^9, 3.725598538967888*^9}, {
   3.725598578945174*^9, 3.725598581800338*^9}, {3.725598617601385*^9, 
   3.7255986724435225`*^9}, {3.7256006977946315`*^9, 
   3.7256007042390003`*^9}, {3.7256007360368185`*^9, 3.725600789228861*^9}, {
   3.725600835178489*^9, 3.725600929797901*^9}, {3.7256012029175215`*^9, 
   3.725601248692139*^9}, {3.7256013173770676`*^9, 3.725601320160227*^9}, {
   3.725601381844755*^9, 3.7256015681484113`*^9}, {3.7256022312056828`*^9, 
   3.725602238645108*^9}, {3.725602274488158*^9, 3.725602281442556*^9}, {
   3.7256795793029776`*^9, 3.725679596798978*^9}, {3.7256796400254507`*^9, 
   3.725679643561653*^9}, {3.7256796860300817`*^9, 3.7256796912623816`*^9}, {
   3.725679899769307*^9, 3.725679934496293*^9}, {3.7256800733302345`*^9, 
   3.725680074410296*^9}, {3.7257695446396475`*^9, 3.7257695525591*^9}, {
   3.7257698150201125`*^9, 3.72576981689822*^9}, {3.7257699796255274`*^9, 
   3.7257700091732173`*^9}, {3.7257700401529894`*^9, 3.725770040848029*^9}, {
   3.725770075542013*^9, 3.725770076586073*^9}, {3.725770114784258*^9, 
   3.725770224768549*^9}, {3.725770332715723*^9, 3.725770508818795*^9}, {
   3.725770562538868*^9, 3.725770762896328*^9}, {3.7257708198505855`*^9, 
   3.7257709439686847`*^9}, {3.7257710017049866`*^9, 
   3.7257710885219526`*^9}, {3.7257716118348846`*^9, 
   3.7257716126629314`*^9}, {3.7257718898407855`*^9, 3.7257718915778847`*^9}, 
   3.72577197960992*^9, {3.725772052033062*^9, 3.725772052479088*^9}, {
   3.725772317410241*^9, 3.725772317839266*^9}, {3.7257723964007587`*^9, 
   3.7257723969197884`*^9}, {3.7257724592613544`*^9, 3.725772459792385*^9}, {
   3.7257725089251947`*^9, 3.7257725095262294`*^9}, {3.72577264241183*^9, 
   3.7257726430658674`*^9}, {3.725772825274289*^9, 3.7257728266053653`*^9}, {
   3.7257733395047016`*^9, 3.7257733402807455`*^9}, {3.7257733782529173`*^9, 
   3.7257733786839423`*^9}, {3.7257734214263873`*^9, 
   3.7257734218534117`*^9}, {3.72577345539933*^9, 3.725773541496255*^9}, {
   3.725773715285195*^9, 3.7257737157812233`*^9}, {3.7257737895324416`*^9, 
   3.725773790104474*^9}, {3.72577383723617*^9, 3.725773839963326*^9}, {
   3.7257739876277723`*^9, 3.725773987989793*^9}, {3.725774043609974*^9, 
   3.7257740439559937`*^9}, {3.7257741066975822`*^9, 3.72577410980076*^9}, {
   3.725774333431551*^9, 3.725774359314031*^9}, {3.7257744723224945`*^9, 
   3.7257744801309414`*^9}, {3.7257745486668615`*^9, 3.725774549073885*^9}, {
   3.725774706288877*^9, 3.7257747335504365`*^9}, {3.7257750656864333`*^9, 
   3.725775153864477*^9}, {3.725776199362276*^9, 3.7257764978143463`*^9}, {
   3.7257765500413337`*^9, 3.7257766073356104`*^9}, {3.7257766462348356`*^9, 
   3.7257766904413643`*^9}, {3.725776821248846*^9, 3.7257768222909055`*^9}, {
   3.7257768657803926`*^9, 3.7257768661054115`*^9}, {3.725776952011325*^9, 
   3.725776952351344*^9}, {3.7257770001450777`*^9, 3.725777000561102*^9}, {
   3.725777226013997*^9, 3.725777226436021*^9}, {3.7257772911197205`*^9, 
   3.725777291432739*^9}, {3.7257784529601746`*^9, 3.7257784534702034`*^9}, {
   3.725778547596587*^9, 3.725778548220623*^9}, {3.7257796181578197`*^9, 
   3.7257796403060865`*^9}, {3.7257796771231923`*^9, 
   3.7257796777992315`*^9}, {3.725779709821063*^9, 3.7257797200796494`*^9}, {
   3.7257797888135805`*^9, 3.7257797891756015`*^9}, {3.725779828298839*^9, 
   3.7257798289748783`*^9}, {3.725779929032601*^9, 3.7257799549920855`*^9}, {
   3.725779997631524*^9, 3.7257800267321887`*^9}, {3.7257802382532873`*^9, 
   3.7257805546743855`*^9}, {3.7257805918445115`*^9, 3.7257806218132257`*^9}, 
   3.7257808044466715`*^9, {3.725780853515478*^9, 3.72578085406551*^9}, {
   3.725780898165032*^9, 3.725780899427104*^9}, {3.7257809820618305`*^9, 
   3.7257810109864855`*^9}, {3.7257926858206463`*^9, 3.725792693458083*^9}, {
   3.7257927903356247`*^9, 3.7257929089964113`*^9}, {3.7257929809405265`*^9, 
   3.7257932315698614`*^9}, {3.725793342595212*^9, 3.7257933886148443`*^9}, {
   3.7257934743807497`*^9, 3.725793635495965*^9}, {3.7257937147905*^9, 
   3.725793862196931*^9}, {3.7257938994770637`*^9, 3.7257939226043863`*^9}, {
   3.7257940033870068`*^9, 3.7257940042390556`*^9}, {3.725794484272512*^9, 
   3.725794486013612*^9}, {3.725794761535371*^9, 3.725794762459423*^9}, {
   3.725795081930696*^9, 3.725795082609735*^9}, {3.7257952042176905`*^9, 
   3.7257952054547615`*^9}, {3.7257952752157516`*^9, 
   3.7257952773188715`*^9}, {3.7258701780234985`*^9, 
   3.7258701807366543`*^9}, {3.725870211662423*^9, 3.725870214378578*^9}, {
   3.7258702753840675`*^9, 3.725870298473388*^9}, {3.726034550743981*^9, 
   3.7260346207259836`*^9}, {3.7260347162774487`*^9, 
   3.7260347187705917`*^9}, {3.7260358431139*^9, 3.7260358549125752`*^9}, {
   3.7260359146819935`*^9, 3.726035922009413*^9}, {3.726035990875352*^9, 
   3.7260360034620714`*^9}, {3.726036053837953*^9, 3.7260360968394127`*^9}, {
   3.7260362627219005`*^9, 3.7260362852401886`*^9}, {3.7260363794065742`*^9, 
   3.726036387156018*^9}, 3.7260378018069315`*^9, {3.7260378795613785`*^9, 
   3.7260379253279963`*^9}, {3.7260470725979195`*^9, 
   3.7260470837665577`*^9}, {3.726047286542156*^9, 3.726047287397205*^9}, {
   3.726047320609104*^9, 3.726047339255171*^9}, {3.726047394579335*^9, 
   3.726047467126485*^9}, {3.7260475986860094`*^9, 3.7260476011691513`*^9}, {
   3.7260476458577075`*^9, 3.726047658581435*^9}, {3.726047689728217*^9, 
   3.726047750718705*^9}, {3.726052362893507*^9, 3.72605241592454*^9}, 
   3.7260524932099605`*^9, 3.726055938101997*^9, {3.726056000725579*^9, 
   3.726056001828642*^9}, {3.7260560610030265`*^9, 3.726056062157092*^9}, {
   3.7260561086837535`*^9, 3.726056109481799*^9}, {3.72605615041514*^9, 
   3.7260561509951735`*^9}, {3.7260562183050237`*^9, 3.726056219245077*^9}, {
   3.726056303403891*^9, 3.726056304156934*^9}, {3.726056364157366*^9, 
   3.726056364775401*^9}, {3.7260564860233364`*^9, 3.726056487783437*^9}, {
   3.726056540397446*^9, 3.7260565441646614`*^9}, {3.7260565802647266`*^9, 
   3.7260565808057575`*^9}, {3.726056634422824*^9, 3.7260566352528715`*^9}, {
   3.72605847256496*^9, 3.7260586006802874`*^9}, {3.7260586386034565`*^9, 
   3.726058639034481*^9}, {3.726058678102716*^9, 3.7260586785667424`*^9}, {
   3.7260587169079356`*^9, 3.726058729331646*^9}, {3.726058778916482*^9, 
   3.7260587794495125`*^9}, {3.726058830002404*^9, 3.7260588306534414`*^9}, {
   3.7260588671945314`*^9, 3.726058867834568*^9}, {3.7260590235444736`*^9, 
   3.7260590379823*^9}, {3.7260591349528465`*^9, 3.7260591362629213`*^9}, {
   3.7260592603460183`*^9, 3.7260592807461853`*^9}, {3.726059314191098*^9, 
   3.726059315135152*^9}, {3.726289329888957*^9, 3.726289364233921*^9}, {
   3.726289439595232*^9, 3.7262894402712708`*^9}, {3.726289655144561*^9, 
   3.7262896582677393`*^9}, 3.7262898016499405`*^9, {3.7262898709049015`*^9, 
   3.7262898714469323`*^9}, {3.726289933019454*^9, 3.7262901139068003`*^9}, 
   3.7262902404080353`*^9, {3.726294957950864*^9, 3.7262949582798824`*^9}, {
   3.726295275015999*^9, 3.7262952753240166`*^9}, {3.726295307473855*^9, 
   3.7262953830751796`*^9}, {3.7262954193612547`*^9, 
   3.7262954199292874`*^9}, {3.726295452681161*^9, 3.7262954535272093`*^9}, {
   3.726295498633789*^9, 3.7262954995348406`*^9}, {3.726295553944953*^9, 
   3.7262955556210485`*^9}, {3.7262955903310337`*^9, 
   3.7262955908320627`*^9}, {3.726295632691457*^9, 3.7262956340365334`*^9}, {
   3.7262957142321205`*^9, 3.7262957161342297`*^9}, {3.726295749314127*^9, 
   3.7262957498141556`*^9}, {3.726295818996113*^9, 3.726295819755156*^9}, {
   3.7263752287470846`*^9, 3.7263752650121593`*^9}, {3.7263753648728704`*^9, 
   3.7263753700641675`*^9}, {3.726375649946176*^9, 3.726375664981036*^9}, {
   3.7263757429044933`*^9, 3.7263757740182724`*^9}, {3.7263758287144012`*^9, 
   3.726375831949586*^9}, {3.726376607877967*^9, 3.7263767213054543`*^9}, {
   3.726376765440979*^9, 3.7263771392863617`*^9}, 3.726377192677415*^9, {
   3.7264050960735874`*^9, 3.726405096383605*^9}, {3.7264051293544908`*^9, 
   3.7264051297535133`*^9}, {3.7264052360625944`*^9, 
   3.7264052364026136`*^9}, {3.7264052730697107`*^9, 
   3.7264052737737513`*^9}, {3.7264053048495283`*^9, 3.726405305646574*^9}, {
   3.72640537236639*^9, 3.7264053730364285`*^9}, {3.726405406784359*^9, 
   3.726405407535402*^9}, {3.7264054410273175`*^9, 3.7264054717330737`*^9}, {
   3.7264055271002407`*^9, 3.7264055277222757`*^9}, {3.7264055684346046`*^9, 
   3.7264055697616806`*^9}, {3.726405603476609*^9, 3.726405605534727*^9}, {
   3.72640565298044*^9, 3.7264056540805035`*^9}, {3.726405693650767*^9, 
   3.726405694492815*^9}, 3.7270131614491634`*^9, {3.7318507442572966`*^9, 
   3.7318507761011176`*^9}, {3.7318508599769154`*^9, 3.731851115395524*^9}, {
   3.7318513246024904`*^9, 3.7318514671526437`*^9}, 3.731891341891328*^9, 
   3.7318914298683596`*^9, 3.731891491365877*^9, 3.7318915504312553`*^9, 
   3.7318916314838915`*^9, 3.7318916975246687`*^9, 3.731891798024417*^9, 
   3.7318921085381775`*^9, 3.731892248502183*^9, 3.7318924765892286`*^9, 
   3.7318925759129095`*^9, 3.7318926471769857`*^9, 3.7318927405853286`*^9, 
   3.731892801503813*^9, 3.7318928949181557`*^9, 3.7318929463590984`*^9, {
   3.7318975452481394`*^9, 3.7318975468242297`*^9}, {3.7768232958110714`*^9, 
   3.776823301055086*^9}, {3.776823340943606*^9, 3.7768236120185733`*^9}, 
   3.776823715996476*^9, {3.776823748836138*^9, 3.7768237721925817`*^9}, 
   3.776823811355125*^9, {3.7768238466524525`*^9, 3.77682386719449*^9}, {
   3.7768238983187647`*^9, 3.7768240982601614`*^9}, {3.7768241511908865`*^9, 
   3.7768242577822056`*^9}, {3.776824299052533*^9, 3.7768243715783234`*^9}, {
   3.7768244152612543`*^9, 3.7768245063905106`*^9}, {3.7768245651560774`*^9, 
   3.7768246789468203`*^9}, {3.7768247335542097`*^9, 3.776824907854907*^9}, {
   3.7768249625936704`*^9, 3.7768251548680267`*^9}, {3.7768252016713676`*^9, 
   3.776825228938224*^9}, {3.776825259581717*^9, 3.776825356492997*^9}, 
   3.7768254030899343`*^9, {3.7768282968514013`*^9, 3.7768282978810034`*^9}, {
   3.7768372610482287`*^9, 3.7768374090493126`*^9}, {3.7768374608014665`*^9, 
   3.776837482725721*^9}, 3.776837520909049*^9, 3.776837553275584*^9, {
   3.7768375863817525`*^9, 3.776837608671209*^9}, 3.7768376513133516`*^9, 
   3.776837693494257*^9, {3.7768377379777975`*^9, 3.7768377466086173`*^9}, {
   3.7768377777219343`*^9, 3.776837778780137*^9}, {3.776837814376214*^9, 
   3.7768379399096255`*^9}, {3.776907903659974*^9, 3.7769080393342714`*^9}, {
   3.7769100990181675`*^9, 3.776910190185073*^9}, {3.7769132829950275`*^9, 
   3.7769132851634316`*^9}, 3.7769134171822615`*^9, 3.7769136278489895`*^9, 
   3.776913718855034*^9, 3.7769138892510047`*^9, 3.776914322250063*^9, 
   3.776914467046298*^9, {3.776914630208457*^9, 3.776914631004058*^9}, 
   3.7769495062823467`*^9, 3.7769496306095085`*^9, 3.7769497374187803`*^9, 
   3.7769498442902837`*^9, {3.7875371627543917`*^9, 3.787537194536648*^9}, {
   3.78753730156944*^9, 3.7875373726807923`*^9}, {3.7875386940248785`*^9, 
   3.7875387209491377`*^9}, {3.7875403213366456`*^9, 
   3.7875403378855925`*^9}, {3.801310887619581*^9, 3.8013109061476917`*^9}}],

Cell[BoxData[
 TagBox[
  InterpretationBox["\<\"0.000\"\>",
   0.,
   AutoDelete->True],
  NumberForm[#, {20, 3}]& ]], "Output",
 CellChangeTimes->{
  3.7263758405580783`*^9, {3.726376618269561*^9, 3.726376725295683*^9}, {
   3.726376769023184*^9, 3.72637714327759*^9}, 3.7263772022109604`*^9, 
   3.726405100132819*^9, 3.7264051329016933`*^9, 3.7264052397118025`*^9, 
   3.7264052777249775`*^9, 3.726405309300783*^9, 3.7264053767356405`*^9, 
   3.726405411385622*^9, 3.7264054456745834`*^9, 3.7264054772683907`*^9, 
   3.7264055330375805`*^9, 3.726405574247937*^9, 3.726405609484953*^9, 
   3.7264056572636857`*^9, 3.7264057075645623`*^9, {3.7318508363275623`*^9, 
   3.7318511173076334`*^9}, {3.731851327619663*^9, 3.7318514694747763`*^9}, 
   3.731891369097884*^9, 3.7318914327245235`*^9, 3.7318914945170574`*^9, 
   3.7318915528463936`*^9, 3.731891633923031*^9, 3.7318916999988103`*^9, 
   3.7318918008705797`*^9, 3.7318921127104163`*^9, 3.731892250919321*^9, 
   3.7318924798394146`*^9, 3.7318925784410543`*^9, 3.73189264934411*^9, 
   3.73189274271245*^9, 3.7318928108593483`*^9, 3.7318928974483004`*^9, 
   3.7318929487292337`*^9, 3.7318975520835304`*^9, 3.776823303697702*^9, {
   3.7768233430652094`*^9, 3.7768236146275883`*^9}, 3.7768237182840815`*^9, {
   3.776823750801741*^9, 3.7768237743383894`*^9}, 3.77682381410073*^9, {
   3.776823849054857*^9, 3.7768238699088945`*^9}, {3.77682390111117*^9, 
   3.7768239276490755`*^9}, {3.776823959083143*^9, 3.776824100490965*^9}, {
   3.776824153954091*^9, 3.7768242598258095`*^9}, {3.7768243022973385`*^9, 
   3.776824373887128*^9}, {3.7768244192188635`*^9, 3.7768245084185143`*^9}, {
   3.776824567542282*^9, 3.776824680974824*^9}, {3.776824735653614*^9, 
   3.776824910241711*^9}, {3.7768249735598907`*^9, 3.77682515669823*^9}, {
   3.776825203792971*^9, 3.776825230997428*^9}, {3.7768252627641225`*^9, 
   3.7768253593790026`*^9}, 3.7768254053519382`*^9, 3.7768283009074087`*^9, {
   3.7768372713568554`*^9, 3.7768374111085167`*^9}, {3.7768374631882706`*^9, 
   3.776837485505927*^9}, 3.7768375230618525`*^9, 3.776837555194789*^9, {
   3.776837588519357*^9, 3.776837610469014*^9}, 3.776837653403755*^9, 
   3.776837695871091*^9, {3.7768377405306025`*^9, 3.776837748938422*^9}, 
   3.776837783226546*^9, {3.776837817850033*^9, 3.77683794228083*^9}, {
   3.7769079345160437`*^9, 3.776908041502675*^9}, {3.7769101027621737`*^9, 
   3.7769101925718765`*^9}, 3.776913287628236*^9, 3.7769134191233726`*^9, 
   3.7769136401520143`*^9, 3.776913720976638*^9, 3.7769138923086104`*^9, 
   3.776914324792867*^9, 3.776914470292104*^9, 3.776914633860074*^9, 
   3.776949512257157*^9, 3.776949633105513*^9, 3.776949740297988*^9, 
   3.7769498466412888`*^9, 3.787537377798601*^9, {3.787538713843715*^9, 
   3.7875387232735415`*^9}, 3.78754034484099*^9, 3.801310909528373*^9}],

Cell[BoxData[
 TagBox[
  InterpretationBox["\<\"500.0000934069\"\>",
   500.00009340687336`,
   AutoDelete->True],
  NumberForm[#, {20, 10}]& ]], "Output",
 CellChangeTimes->{
  3.7263758405580783`*^9, {3.726376618269561*^9, 3.726376725295683*^9}, {
   3.726376769023184*^9, 3.72637714327759*^9}, 3.7263772022109604`*^9, 
   3.726405100132819*^9, 3.7264051329016933`*^9, 3.7264052397118025`*^9, 
   3.7264052777249775`*^9, 3.726405309300783*^9, 3.7264053767356405`*^9, 
   3.726405411385622*^9, 3.7264054456745834`*^9, 3.7264054772683907`*^9, 
   3.7264055330375805`*^9, 3.726405574247937*^9, 3.726405609484953*^9, 
   3.7264056572636857`*^9, 3.7264057075645623`*^9, {3.7318508363275623`*^9, 
   3.7318511173076334`*^9}, {3.731851327619663*^9, 3.7318514694747763`*^9}, 
   3.731891369097884*^9, 3.7318914327245235`*^9, 3.7318914945170574`*^9, 
   3.7318915528463936`*^9, 3.731891633923031*^9, 3.7318916999988103`*^9, 
   3.7318918008705797`*^9, 3.7318921127104163`*^9, 3.731892250919321*^9, 
   3.7318924798394146`*^9, 3.7318925784410543`*^9, 3.73189264934411*^9, 
   3.73189274271245*^9, 3.7318928108593483`*^9, 3.7318928974483004`*^9, 
   3.7318929487292337`*^9, 3.7318975520835304`*^9, 3.776823303697702*^9, {
   3.7768233430652094`*^9, 3.7768236146275883`*^9}, 3.7768237182840815`*^9, {
   3.776823750801741*^9, 3.7768237743383894`*^9}, 3.77682381410073*^9, {
   3.776823849054857*^9, 3.7768238699088945`*^9}, {3.77682390111117*^9, 
   3.7768239276490755`*^9}, {3.776823959083143*^9, 3.776824100490965*^9}, {
   3.776824153954091*^9, 3.7768242598258095`*^9}, {3.7768243022973385`*^9, 
   3.776824373887128*^9}, {3.7768244192188635`*^9, 3.7768245084185143`*^9}, {
   3.776824567542282*^9, 3.776824680974824*^9}, {3.776824735653614*^9, 
   3.776824910241711*^9}, {3.7768249735598907`*^9, 3.77682515669823*^9}, {
   3.776825203792971*^9, 3.776825230997428*^9}, {3.7768252627641225`*^9, 
   3.7768253593790026`*^9}, 3.7768254053519382`*^9, 3.7768283009074087`*^9, {
   3.7768372713568554`*^9, 3.7768374111085167`*^9}, {3.7768374631882706`*^9, 
   3.776837485505927*^9}, 3.7768375230618525`*^9, 3.776837555194789*^9, {
   3.776837588519357*^9, 3.776837610469014*^9}, 3.776837653403755*^9, 
   3.776837695871091*^9, {3.7768377405306025`*^9, 3.776837748938422*^9}, 
   3.776837783226546*^9, {3.776837817850033*^9, 3.77683794228083*^9}, {
   3.7769079345160437`*^9, 3.776908041502675*^9}, {3.7769101027621737`*^9, 
   3.7769101925718765`*^9}, 3.776913287628236*^9, 3.7769134191233726`*^9, 
   3.7769136401520143`*^9, 3.776913720976638*^9, 3.7769138923086104`*^9, 
   3.776914324792867*^9, 3.776914470292104*^9, 3.776914633860074*^9, 
   3.776949512257157*^9, 3.776949633105513*^9, 3.776949740297988*^9, 
   3.7769498466412888`*^9, 3.787537377798601*^9, {3.787538713843715*^9, 
   3.7875387232735415`*^9}, 3.78754034484099*^9, 3.801310909534174*^9}]
}, Open  ]],

Cell[CellGroupData[{

Cell[BoxData[
 RowBox[{
  RowBox[{"(*", " ", 
   RowBox[{
    RowBox[{
    "NIE", " ", "on", " ", "Modifide", " ", "EWMA", " ", "for", " ", "MA", 
     RowBox[{"(", "3", ")"}]}], ",", 
    RowBox[{"k", "=", "1"}], ",", " ", 
    RowBox[{"lamda", "=", "0.1"}]}], " ", "*)"}], "\[IndentingNewLine]", 
  RowBox[{
   StyleBox[
    RowBox[{
     RowBox[{"Clear", "[", 
      RowBox[{"alpha", ",", "b", ",", "u", ",", "t0"}], "]"}], ";"}],
    FormatType->StandardForm,
    FontFamily->"Courier New",
    FontSize->14], "\[IndentingNewLine]", 
   RowBox[{
    RowBox[{"t0", "=", 
     RowBox[{"TimeUsed", "[", "]"}]}], ";"}], "\[IndentingNewLine]", 
   RowBox[{
    RowBox[{"b", ":=", "1.790036614"}], ";"}], "\[IndentingNewLine]", 
   RowBox[{
    RowBox[{"k", ":=", "1"}], ";"}], "\[IndentingNewLine]", 
   RowBox[{
    RowBox[{"lamda", ":=", "0.1"}], ";"}], "\[IndentingNewLine]", 
   RowBox[{
    RowBox[{"alpha", ":=", 
     RowBox[{"1", "/", "1"}]}], ";"}], "\[IndentingNewLine]", 
   RowBox[{
    RowBox[{"mu", ":=", "2"}], ";", 
    RowBox[{"theta1", ":=", "0.3"}], ";", " ", 
    RowBox[{"theta2", ":=", "0.5"}], ";", " ", 
    RowBox[{"theta3", ":=", "0.7"}], ";"}], "\[IndentingNewLine]", 
   RowBox[{
    RowBox[{"v", ":=", "1"}], ";", 
    RowBox[{"s", ":=", "1"}], ";", 
    RowBox[{"s2", ":=", "1"}], ";", 
    RowBox[{"s3", ":=", "1"}], ";"}], "\[IndentingNewLine]", 
   StyleBox[
    RowBox[{
     RowBox[{
      RowBox[{"ff", "[", "u_", "]"}], ":=", 
      RowBox[{
       RowBox[{"(", "alpha", ")"}], "*", 
       RowBox[{"Exp", "[", 
        RowBox[{"-", 
         RowBox[{"(", 
          RowBox[{"u", " ", "alpha"}], ")"}]}], "]"}]}]}], ";"}],
    FormatType->StandardForm,
    FontFamily->"Courier New",
    FontSize->14], "\[IndentingNewLine]", 
   StyleBox[
    RowBox[{
     RowBox[{"ff", "[", "x", "]"}], ";"}],
    FormatType->StandardForm,
    FontFamily->"Courier New",
    FontSize->14], "\[IndentingNewLine]", 
   StyleBox[
    RowBox[{
     RowBox[{"m", "=", "1000"}], ";"}],
    FormatType->StandardForm,
    FontFamily->"Courier New",
    FontSize->14], "\n", 
   RowBox[{
    RowBox[{"weights", "=", 
     RowBox[{"Table", "[", 
      RowBox[{
       RowBox[{"b", "/", "m"}], ",", 
       RowBox[{"{", 
        RowBox[{"j", ",", "1", ",", "m"}], "}"}]}], "]"}]}], 
    StyleBox[";",
     FormatType->StandardForm,
     FontFamily->"Courier New",
     FontSize->14]}], "\[IndentingNewLine]", 
   RowBox[{
    RowBox[{"a", " ", "=", " ", 
     RowBox[{"Table", "[", 
      RowBox[{
       RowBox[{
        RowBox[{"(", 
         RowBox[{"b", "/", "m"}], ")"}], "*", 
        RowBox[{"(", 
         RowBox[{"j", "-", "0.5"}], ")"}]}], ",", 
       RowBox[{"{", 
        RowBox[{"j", ",", "1", ",", "m"}], "}"}]}], "]"}]}], ";"}], 
   "\[IndentingNewLine]", 
   RowBox[{
    RowBox[{
     RowBox[{"r", "[", 
      RowBox[{"i_", ",", "j_"}], "]"}], ":=", " ", 
     RowBox[{
      RowBox[{"(", 
       RowBox[{
        RowBox[{"weights", "[", 
         RowBox[{"[", "j", "]"}], "]"}], 
        RowBox[{"ff", "[", 
         RowBox[{
          RowBox[{"(", 
           RowBox[{
            RowBox[{"(", 
             RowBox[{
              RowBox[{"a", "[", 
               RowBox[{"[", "j", "]"}], "]"}], "-", 
              RowBox[{
               RowBox[{"(", 
                RowBox[{"1", "-", "lamda"}], ")"}], 
               RowBox[{"a", "[", 
                RowBox[{"[", "i", "]"}], "]"}]}], "+", "v", "+", 
              RowBox[{"(", 
               RowBox[{
                RowBox[{"(", 
                 RowBox[{
                  RowBox[{"lamda", "*", "theta1"}], "+", 
                  RowBox[{"theta1", "*", "k"}]}], ")"}], "*", "s"}], ")"}], 
              "+", 
              RowBox[{"(", 
               RowBox[{
                RowBox[{"(", 
                 RowBox[{
                  RowBox[{"lamda", "*", "theta2"}], "+", 
                  RowBox[{"theta2", "*", "k"}]}], ")"}], "*", "s2"}], ")"}], 
              "+", 
              RowBox[{"(", 
               RowBox[{
                RowBox[{"(", 
                 RowBox[{
                  RowBox[{"lamda", "*", "theta3"}], "+", 
                  RowBox[{"theta3", "*", "k"}]}], ")"}], "*", "s3"}], ")"}]}],
              ")"}], "/", 
            RowBox[{"(", 
             RowBox[{"lamda", "+", "k"}], ")"}]}], ")"}], "-", "mu"}], 
         "]"}]}], ")"}], "/", 
      RowBox[{"(", 
       RowBox[{"lamda", "+", "k"}], ")"}]}]}], ";"}], "\[IndentingNewLine]", 
   StyleBox[
    RowBox[{
     RowBox[{"R", " ", "=", " ", 
      RowBox[{"Table", "[", 
       RowBox[{
        RowBox[{"r", "[", 
         RowBox[{"i", ",", "j"}], "]"}], ",", 
        RowBox[{"{", 
         RowBox[{"i", ",", "1", ",", "m"}], "}"}], ",", 
        RowBox[{"{", 
         RowBox[{"j", ",", "1", ",", "m"}], "}"}]}], "]"}]}], ";"}],
    FormatType->StandardForm,
    FontFamily->"Courier New",
    FontSize->14], "\[IndentingNewLine]", 
   RowBox[{
    RowBox[{"M", " ", "=", " ", 
     RowBox[{
      RowBox[{"IdentityMatrix", "[", "m", "]"}], "-", "R"}]}], ";"}], 
   "\[IndentingNewLine]", 
   StyleBox[
    RowBox[{
     RowBox[{"R1", " ", "=", " ", 
      RowBox[{"Inverse", "[", "M", "]"}]}], ";"}],
    FormatType->StandardForm,
    FontFamily->"Courier New",
    FontSize->14], "\[IndentingNewLine]", 
   StyleBox[
    RowBox[{
     RowBox[{"vector1", " ", "=", " ", 
      RowBox[{"Table", "[", 
       RowBox[{"1", ",", 
        RowBox[{"{", 
         RowBox[{"i", ",", "1", ",", "m"}], "}"}]}], "]"}]}], ";"}],
    FormatType->StandardForm,
    FontFamily->"Courier New",
    FontSize->14], "\[IndentingNewLine]", 
   RowBox[{
    RowBox[{"La", "=", " ", 
     RowBox[{"R1", ".", "vector1"}]}], ";"}], "\[IndentingNewLine]", 
   StyleBox[
    RowBox[{
     RowBox[{
      RowBox[{"L", "[", "u_", "]"}], "=", " ", 
      RowBox[{"1", "+", 
       RowBox[{
        RowBox[{"(", 
         RowBox[{"1", "/", 
          RowBox[{"(", 
           RowBox[{"lamda", "+", "1"}], ")"}]}], ")"}], "*", 
        RowBox[{"Sum", "[", 
         RowBox[{
          RowBox[{
           RowBox[{"weights", "[", 
            RowBox[{"[", "j", "]"}], "]"}], 
           RowBox[{"La", "[", 
            RowBox[{"[", "j", "]"}], "]"}], 
           RowBox[{"ff", "[", 
            RowBox[{
             RowBox[{"(", 
              RowBox[{
               RowBox[{"(", 
                RowBox[{
                 RowBox[{"a", "[", 
                  RowBox[{"[", "j", "]"}], "]"}], "-", 
                 RowBox[{"(", 
                  RowBox[{
                   RowBox[{"(", 
                    RowBox[{"1", "-", "lamda"}], ")"}], "*", "u"}], ")"}], 
                 "+", "v", "+", 
                 RowBox[{"(", 
                  RowBox[{
                   RowBox[{"(", 
                    RowBox[{
                    RowBox[{"lamda", "*", "theta1"}], "+", 
                    RowBox[{"theta1", "*", "k"}]}], ")"}], "*", "s"}], ")"}], 
                 "+", 
                 RowBox[{"(", 
                  RowBox[{
                   RowBox[{"(", 
                    RowBox[{
                    RowBox[{"lamda", "*", "theta2"}], "+", 
                    RowBox[{"theta2", "*", "k"}]}], ")"}], "*", "s2"}], ")"}],
                  "+", 
                 RowBox[{"(", 
                  RowBox[{
                   RowBox[{"(", 
                    RowBox[{
                    RowBox[{"lamda", "*", "theta3"}], "+", 
                    RowBox[{"theta3", "*", "k"}]}], ")"}], "*", "s3"}], 
                  ")"}]}], ")"}], "/", 
               RowBox[{"(", 
                RowBox[{"lamda", "+", "k"}], ")"}]}], ")"}], "-", "mu"}], 
            "]"}]}], ",", 
          RowBox[{"{", 
           RowBox[{"j", ",", "1", ",", "m"}], "}"}]}], "]"}]}]}]}], ";"}],
    FormatType->StandardForm,
    FontFamily->"Courier New",
    FontSize->14], "\[IndentingNewLine]", 
   RowBox[{
    RowBox[{"L", "[", "u", "]"}], ";"}], "\[IndentingNewLine]", 
   StyleBox[
    RowBox[{
     RowBox[{"t2", "=", 
      RowBox[{"Table", "[", 
       RowBox[{
        RowBox[{"L", "[", "u", "]"}], ",", 
        RowBox[{"{", 
         RowBox[{"u", ",", "1", ",", "1", ",", "1"}], "}"}]}], "]"}]}], ";"}],
    FormatType->StandardForm,
    FontFamily->"Courier New",
    FontSize->14], "\[IndentingNewLine]", 
   StyleBox[
    RowBox[{"NumberForm", "[", 
     RowBox[{
      RowBox[{"N", "[", "%", "]"}], ",", 
      RowBox[{"{", 
       RowBox[{"20", ",", "10"}], "}"}]}], "]"}],
    FormatType->StandardForm,
    FontFamily->"Courier New",
    FontSize->14], "\[IndentingNewLine]", 
   RowBox[{
    RowBox[{"Time", "=", 
     StyleBox[
      RowBox[{
       RowBox[{"TimeUsed", "[", "]"}], "-", "t0"}],
      FormatType->StandardForm,
      FontFamily->"Courier New",
      FontSize->14]}], 
    StyleBox[";",
     FormatType->StandardForm,
     FontFamily->"Courier New",
     FontSize->14]}], "\[IndentingNewLine]", 
   RowBox[{"NumberForm", "[", 
    RowBox[{
     RowBox[{"N", "[", "%", "]"}], ",", 
     RowBox[{"{", 
      RowBox[{"20", ",", "3"}], "}"}]}], "]"}]}]}]], "Input",
 CellChangeTimes->{{3.7260346891558976`*^9, 3.7260346947312164`*^9}, {
   3.7260348108148565`*^9, 3.7260348116319027`*^9}, {3.726035043184147*^9, 
   3.7260350441522026`*^9}, {3.7260351397536707`*^9, 
   3.7260351404877124`*^9}, {3.726035279140643*^9, 3.7260352805227222`*^9}, {
   3.7260354504924436`*^9, 3.726035506862668*^9}, {3.7260364589771256`*^9, 
   3.726036462405322*^9}, {3.726036597047023*^9, 3.72603662182944*^9}, {
   3.726036672402333*^9, 3.7260366878782177`*^9}, {3.7260367711049786`*^9, 
   3.7260367855118027`*^9}, {3.7260368231179533`*^9, 
   3.7260368257661047`*^9}, {3.7260369083998313`*^9, 3.726036917980379*^9}, {
   3.726036963065958*^9, 3.726036967966238*^9}, 3.726037081411727*^9, 
   3.726037115955703*^9, 3.7260372039167337`*^9, {3.726037304532489*^9, 
   3.7260373055545473`*^9}, {3.7260373925405226`*^9, 
   3.7260373932255616`*^9}, {3.72603745928734*^9, 3.7260374599153757`*^9}, {
   3.726037534149622*^9, 3.7260375349646688`*^9}, {3.726037595722144*^9, 
   3.7260375962671747`*^9}, {3.7260376661751738`*^9, 
   3.7260376672072325`*^9}, {3.7260377467377815`*^9, 3.726037747336816*^9}, {
   3.7260379634651775`*^9, 3.72603796403421*^9}, {3.726038065283001*^9, 
   3.7260380657440276`*^9}, {3.7260381373981256`*^9, 
   3.7260381390532207`*^9}, {3.726038291810958*^9, 3.7260382925940027`*^9}, {
   3.7260383856563253`*^9, 3.7260383870344048`*^9}, {3.726038468443061*^9, 
   3.726038470684189*^9}, {3.7260457923786945`*^9, 3.7260457938297777`*^9}, {
   3.726045907234264*^9, 3.726045908176318*^9}, {3.7260525302770805`*^9, 
   3.7260525765567274`*^9}, {3.7260526761894264`*^9, 
   3.7260526779655275`*^9}, {3.726052734336752*^9, 3.726052735084795*^9}, {
   3.726052870111518*^9, 3.726052870446537*^9}, {3.7260529831719847`*^9, 
   3.7260529841140385`*^9}, {3.7260531050339546`*^9, 3.726053105954007*^9}, {
   3.7260531919899282`*^9, 3.726053192454955*^9}, {3.7260534094843683`*^9, 
   3.7260534104654245`*^9}, {3.7260536131360164`*^9, 3.72605361424008*^9}, {
   3.726053697068817*^9, 3.726053731892809*^9}, {3.726053878715207*^9, 
   3.7260538798622723`*^9}, {3.726054025040576*^9, 3.7260540256996136`*^9}, {
   3.726054105201161*^9, 3.726054108120328*^9}, {3.7260542022947145`*^9, 
   3.7260542026827364`*^9}, {3.7260543729024725`*^9, 
   3.7260543738375263`*^9}, {3.7260556153245354`*^9, 
   3.7260556178886814`*^9}, {3.726055710294967*^9, 3.7260557116880465`*^9}, {
   3.7260557880964174`*^9, 3.726055789007469*^9}, {3.726056836796399*^9, 
   3.7260568553234587`*^9}, {3.7260568932376275`*^9, 
   3.7260569128917513`*^9}, {3.7260570439612484`*^9, 3.726057045000308*^9}, {
   3.7260571549255953`*^9, 3.7260571555286293`*^9}, {3.726057246656842*^9, 
   3.72605724785091*^9}, {3.726057321383116*^9, 3.7260573224931793`*^9}, {
   3.7260574087561135`*^9, 3.7260574093031445`*^9}, {3.726057523129655*^9, 
   3.7260575239147005`*^9}, {3.726057634426021*^9, 3.7260576351230607`*^9}, {
   3.7260577267142997`*^9, 3.7260577274783435`*^9}, {3.7260578019486027`*^9, 
   3.7260578026556435`*^9}, {3.7260578917747407`*^9, 3.726057894054871*^9}, {
   3.726058005327235*^9, 3.7260580064753013`*^9}, {3.726058097240493*^9, 
   3.726058097948533*^9}, {3.726058165838416*^9, 3.7260581684365644`*^9}, {
   3.7260582793509088`*^9, 3.726058279917941*^9}, {3.7260583714161744`*^9, 
   3.726058372457234*^9}, {3.7260594162219343`*^9, 3.7260594772174225`*^9}, 
   3.726059617843466*^9, {3.726059700167175*^9, 3.726059700535196*^9}, {
   3.7260597589545374`*^9, 3.726059759755583*^9}, {3.7260600282249384`*^9, 
   3.7260600285589576`*^9}, {3.7260600893294334`*^9, 
   3.7260600899404683`*^9}, {3.7260602771411753`*^9, 
   3.7260602777152085`*^9}, {3.7260604219904604`*^9, 3.726060422838509*^9}, {
   3.726060508190391*^9, 3.7260605087204213`*^9}, {3.726060652836664*^9, 
   3.7260606533436933`*^9}, {3.7260608102216663`*^9, 3.726060810935707*^9}, {
   3.726060914524632*^9, 3.726060916334736*^9}, {3.7260609710568657`*^9, 
   3.726060971432887*^9}, {3.726061042001923*^9, 3.726061042555955*^9}, {
   3.726061116813202*^9, 3.7260611194863553`*^9}, {3.726061200260975*^9, 
   3.726061200886011*^9}, {3.7260612685408807`*^9, 3.726061269093912*^9}, {
   3.7262902954771852`*^9, 3.726290363611082*^9}, {3.7262905687278147`*^9, 
   3.7262906001306105`*^9}, {3.72629063508461*^9, 3.726290653743677*^9}, {
   3.726292240913458*^9, 3.726292243126585*^9}, {3.726292432724429*^9, 
   3.7262924450541344`*^9}, {3.7262924795201054`*^9, 
   3.7262925136950607`*^9}, {3.726292556767524*^9, 3.7262925737374945`*^9}, {
   3.7262927129454565`*^9, 3.7262927153035917`*^9}, 3.7262930100034475`*^9, {
   3.726293052744892*^9, 3.7262930823925877`*^9}, {3.726293115055456*^9, 
   3.726293147592317*^9}, 3.7262937770383196`*^9, 3.7262938200467796`*^9, {
   3.726293870678675*^9, 3.726293931831173*^9}, {3.7262943537793074`*^9, 
   3.7262944365900435`*^9}, {3.726294469163907*^9, 3.7262944748602324`*^9}, 
   3.726294524048046*^9, {3.726294655753579*^9, 3.7262946684253035`*^9}, {
   3.726294799953827*^9, 3.7262948427882767`*^9}, {3.7263632385282836`*^9, 
   3.7263632393523307`*^9}, {3.7263653186102576`*^9, 3.726365332732065*^9}, 
   3.7263661799325223`*^9, {3.726366266520475*^9, 3.726366266889496*^9}, {
   3.726366331509192*^9, 3.7263663320292215`*^9}, {3.726366440639434*^9, 
   3.726366441010455*^9}, {3.726366505678154*^9, 3.7263665060581756`*^9}, {
   3.726366555859024*^9, 3.726366557779134*^9}, {3.726366649418375*^9, 
   3.726366650116415*^9}, {3.7263667114359226`*^9, 3.7263667123099723`*^9}, {
   3.726366794855694*^9, 3.7263667969478135`*^9}, {3.7263668503318667`*^9, 
   3.7263668527950077`*^9}, {3.7263669604361644`*^9, 
   3.7263669607651834`*^9}, {3.726367022608721*^9, 3.726367023278759*^9}, {
   3.726367163935804*^9, 3.7263671653368845`*^9}, {3.7263672774462967`*^9, 
   3.7263672780463305`*^9}, {3.7263673459652157`*^9, 
   3.7263673469592724`*^9}, {3.726377310632162*^9, 3.7263773739267817`*^9}, {
   3.7263774553604403`*^9, 3.726377531888817*^9}, {3.7263775922312684`*^9, 
   3.7263775926352916`*^9}, 3.726377667488573*^9, {3.7264058124955645`*^9, 
   3.726405813052596*^9}, {3.7264058972564125`*^9, 3.7264058976954374`*^9}, {
   3.726405976578949*^9, 3.72640597780602*^9}, {3.7264060462529345`*^9, 
   3.726406046766964*^9}, {3.726406139422263*^9, 3.726406140046299*^9}, {
   3.7264062293254056`*^9, 3.7264062299004383`*^9}, {3.726406346904131*^9, 
   3.726406347486164*^9}, {3.726406448779958*^9, 3.726406449640007*^9}, {
   3.726406551258819*^9, 3.7264065529329147`*^9}, {3.726406657910919*^9, 
   3.726406658479952*^9}, {3.726406736576419*^9, 3.726406737092448*^9}, {
   3.7264068373841844`*^9, 3.72640683853625*^9}, {3.7264069800353436`*^9, 
   3.7264069803903637`*^9}, {3.7264070732396746`*^9, 
   3.7264070744267426`*^9}, {3.727008692932578*^9, 3.7270087211511927`*^9}, {
   3.731851168220546*^9, 3.7318511924689326`*^9}, 3.7318512342133203`*^9, 
   3.731851547091216*^9, 3.731851618605306*^9, 3.7318913449815044`*^9, 
   3.731891424668062*^9, 3.7318914878696775`*^9, 3.7318915457809896`*^9, 
   3.7318916289027443`*^9, 3.7318916933294287`*^9, 3.7318917914780426`*^9, 
   3.731892104835966*^9, 3.7318922450899878`*^9, 3.7318924732460375`*^9, 
   3.7318925719486833`*^9, 3.73189264305275*^9, 3.73189273694312*^9, 
   3.731892797343575*^9, 3.731892891631968*^9, 3.7318929434079294`*^9, {
   3.7769133005416746`*^9, 3.7769133140534415`*^9}, 3.7769134227839785`*^9, {
   3.776913634559803*^9, 3.776913634934204*^9}, 3.7769137158558283`*^9, 
   3.7769138859105988`*^9, 3.7769143178040547`*^9, 3.776914458325883*^9, {
   3.7769495167149673`*^9, 3.77694951841537*^9}, 3.776949627293496*^9, 
   3.7769497308743596`*^9, {3.7875374878602*^9, 3.7875375113412414`*^9}, {
   3.787537903271882*^9, 3.7875379679670362`*^9}, {3.787538617334118*^9, 
   3.7875386451577687`*^9}, {3.7875386759656286`*^9, 3.7875386808962374`*^9}, 
   3.787538732010557*^9, {3.7875387679354243`*^9, 3.7875387682630253`*^9}, 
   3.787539092285348*^9, 3.7875391681576877`*^9, 3.7875397168430705`*^9, 
   3.7875397755534286`*^9, 3.787539829885536*^9, 3.7875398988864827`*^9, 
   3.787539955724734*^9, {3.7875400341352186`*^9, 3.7875400347602544`*^9}, 
   3.7875401095885344`*^9, 3.787540173538192*^9, 3.7875402312804947`*^9, {
   3.7875402960812016`*^9, 3.7875403049597087`*^9}, 3.78754035812875*^9, 
   3.7875404859450607`*^9, 3.787540551195793*^9, 3.7875412245493064`*^9, 
   3.7875413142684383`*^9, 3.787541412716069*^9, 3.7875414805269475`*^9, 
   3.787541598897718*^9, 3.7875416865237303`*^9, 3.7875417506623983`*^9, 
   3.7875418645309114`*^9, 3.7875420249500866`*^9, {3.801310963097186*^9, 
   3.8013109742160993`*^9}, {3.8013110166919975`*^9, 3.8013110219813433`*^9}}],

Cell[BoxData[
 TagBox[
  RowBox[{"{", 
   InterpretationBox["\<\"499.9998117793\"\>",
    499.9998117792569,
    AutoDelete->True], "}"}],
  NumberForm[#, {20, 10}]& ]], "Output",
 CellChangeTimes->CompressedData["
1:eJwdyUsowwEAx/GpbWhxkEctpTXtUdowZlLqr7ksp1G2hdqE1Dx2QGzKtkir
1VpeISnNIzN5HMhBw0jZksmBNTVEbXmP0tr8fzv8+tTvy9L0yNtSKBRKJbmj
ptjI7kmYuP4y/717w0S76SQBX5lXnA/SQvr6DNUXJpZDrkWoOxatwqGi/k2Y
nTO/D8XiZzd8lY37YBazIwqr3Bt0Gmlc3MyG+YeCYmgL2iWwYq9UCtsN/jpo
YWw3QqM3rwVKraPxB3aEMFjfGI+kDxM8NqRr+kvg/EJZTVLh/TB8kzMtsMEq
ckZJHycS+zDw4zuDqafcC64kQnj0dD6PVPc5JYBUv1IBf1/0arjAkTmg3Tzr
hOljtTtwTv9zkPyN1GOYq2V5Yeet4ga2FrQE4aXe8gSd5aoYzPQ4aHzSgbXJ
DGgK36lhtzutC+qm6wfhrdFjTPY+kw3yzpVz8PuydwkGWJEtGKx2eeCKShjS
yiPEP6bs4zE=
  "]],

Cell[BoxData[
 TagBox[
  InterpretationBox["\<\"13.203\"\>",
   13.202999999999996`,
   AutoDelete->True],
  NumberForm[#, {20, 3}]& ]], "Output",
 CellChangeTimes->CompressedData["
1:eJwdyVkowwEAx/GpmWPxIEctpTXtKM0xhpT6a16Wp1E2oUZI5tiDiU3ZRFqt
1pojW0tpIkOOB8uDhpGytZCHWVM2UVtzU5L5//bw61O/L7NjUNKVRKFQqskd
tf5O7J1EiOv3yZ8XT4To1p3EYYxxyX4lLaStL1C9EWLlfnMJKo8Fq3CsSLUF
s3OsTigUPrpgTDzjhVmMnk9Y49qgJZP+CdtYMP+QXwKNQVMVrNwvE8FuzVUD
1NN3mqHWk9cORYapvxArSmgMz/QwacjMZUFah6oUWm3ldQmL78bhs4Shh00G
geOTNGyOO2Hgy3sGU045F5yqKOFW03hcUuXbHB9Sr2RS+P2klkMbW2yHpslF
B0ybrt+FFvXXQeLXUo9hroLpgb1+6Q3sLGgPQp9a/wAdFS2/MNNtT+aRjqzN
ZkBd5FYOB1yp/VA53zgK/Vq3NtGHdUbIPZdZ4IdvaBkGmNFtGKzddMP0vuJ7
hSRK/AOie+Kl
  "]]
}, Open  ]],

Cell[BoxData[
 RowBox[{"(*", " ", 
  RowBox[{
   RowBox[{
   "Explicit", " ", "Formulas", " ", "on", " ", "Modifide", " ", "EWMA", " ", 
    "for", " ", "MA", 
    RowBox[{"(", "3", ")"}]}], ",", 
   RowBox[{"k", "=", "1"}], ",", " ", 
   RowBox[{"lamda", "=", "0.15"}]}], "*)"}]], "Input",
 CellChangeTimes->{{3.725543404269446*^9, 3.725543435073208*^9}, {
   3.7263757566192775`*^9, 3.7263757580333586`*^9}, {3.727013178483137*^9, 
   3.72701320021038*^9}, {3.8013108672161293`*^9, 3.8013108765269814`*^9}, {
   3.8013109495362644`*^9, 3.8013109556541777`*^9}, 3.801311033248035*^9, 
   3.801311171429041*^9}],

Cell[CellGroupData[{

Cell[BoxData[{
 RowBox[{
  RowBox[{"Clear", "[", 
   RowBox[{"alpha", ",", "b", ",", "u", ",", "t0", ",", "k"}], "]"}], 
  ";"}], "\[IndentingNewLine]", 
 RowBox[{
  RowBox[{"t0", ":=", 
   RowBox[{"TimeUsed", "[", "]"}]}], ";"}], "\[IndentingNewLine]", 
 RowBox[{
  RowBox[{"b", ":=", "0.10145919916"}], ";"}], "\[IndentingNewLine]", 
 RowBox[{
  RowBox[{"k", ":=", "1"}], ";"}], "\[IndentingNewLine]", 
 RowBox[{
  RowBox[{"lamda", ":=", "0.15"}], ";"}], "\[IndentingNewLine]", 
 RowBox[{
  RowBox[{"alpha", ":=", "1.00"}], ";"}], "\[IndentingNewLine]", 
 RowBox[{
  RowBox[{"mu", ":=", "2"}], ";", 
  RowBox[{"theta1", ":=", 
   RowBox[{"-", "0.5"}]}], ";", " ", 
  RowBox[{"theta2", ":=", 
   RowBox[{"-", "0.3"}]}], ";", " ", 
  RowBox[{"theta3", ":=", 
   RowBox[{"-", "0.5"}]}], ";"}], "\[IndentingNewLine]", 
 RowBox[{
  RowBox[{"u", ":=", "1"}], ";", 
  RowBox[{"v", ":=", "1"}], ";", 
  RowBox[{"s", ":=", "1"}], ";", 
  RowBox[{"s2", ":=", "1"}], ";", 
  RowBox[{"s3", ":=", "1"}], ";"}], "\[IndentingNewLine]", 
 RowBox[{
  RowBox[{
   RowBox[{"ARL", ":=", 
    RowBox[{"1", "-", 
     RowBox[{"(", 
      RowBox[{
       RowBox[{"(", 
        RowBox[{"lamda", "*", 
         RowBox[{"E", "^", 
          RowBox[{"(", 
           RowBox[{
            RowBox[{"(", 
             RowBox[{
              RowBox[{"(", 
               RowBox[{"1", "-", "lamda"}], ")"}], "*", "u"}], ")"}], "/", 
            RowBox[{"(", 
             RowBox[{"alpha", "*", 
              RowBox[{"(", 
               RowBox[{"lamda", "+", "k"}], ")"}]}], ")"}]}], ")"}]}], "*", 
         RowBox[{"(", 
          RowBox[{
           RowBox[{"(", 
            RowBox[{"E", "^", 
             RowBox[{"-", 
              RowBox[{"(", 
               RowBox[{"b", "/", 
                RowBox[{"(", 
                 RowBox[{"alpha", "*", 
                  RowBox[{"(", 
                   RowBox[{"lamda", "+", "k"}], ")"}]}], ")"}]}], ")"}]}]}], 
            ")"}], "-", "1"}], ")"}]}], ")"}], "/", 
       RowBox[{"(", 
        RowBox[{"(", 
         RowBox[{
          RowBox[{"lamda", "*", 
           RowBox[{"E", "^", 
            RowBox[{"-", 
             RowBox[{"(", 
              RowBox[{"mu", "/", "alpha"}], ")"}]}]}], "*", 
           RowBox[{"E", "^", 
            RowBox[{"(", 
             RowBox[{"v", "/", 
              RowBox[{"(", 
               RowBox[{"alpha", "*", 
                RowBox[{"(", 
                 RowBox[{"lamda", "+", "k"}], ")"}]}], ")"}]}], ")"}]}], "*", 
           RowBox[{"E", "^", 
            RowBox[{"(", 
             RowBox[{
              RowBox[{"(", 
               RowBox[{
                RowBox[{"(", 
                 RowBox[{
                  RowBox[{"lamda", "*", "theta1"}], "+", 
                  RowBox[{"theta1", "*", "k"}]}], ")"}], "*", "s"}], ")"}], 
              "/", 
              RowBox[{"(", 
               RowBox[{"alpha", "*", 
                RowBox[{"(", 
                 RowBox[{"lamda", "+", "k"}], ")"}]}], ")"}]}], ")"}]}], "*", 
           RowBox[{"E", "^", 
            RowBox[{"(", 
             RowBox[{
              RowBox[{"(", 
               RowBox[{
                RowBox[{"(", 
                 RowBox[{
                  RowBox[{"lamda", "*", "theta2"}], "+", 
                  RowBox[{"theta2", "*", "k"}]}], ")"}], "*", "s2"}], ")"}], 
              "/", 
              RowBox[{"(", 
               RowBox[{"alpha", "*", 
                RowBox[{"(", 
                 RowBox[{"lamda", "+", "k"}], ")"}]}], ")"}]}], ")"}]}], "*", 
           RowBox[{"E", "^", 
            RowBox[{"(", 
             RowBox[{
              RowBox[{"(", 
               RowBox[{
                RowBox[{"(", 
                 RowBox[{
                  RowBox[{"lamda", "*", "theta3"}], "+", 
                  RowBox[{"theta3", "*", "k"}]}], ")"}], "*", "s3"}], ")"}], 
              "/", 
              RowBox[{"(", 
               RowBox[{"alpha", "*", 
                RowBox[{"(", 
                 RowBox[{"lamda", "+", "k"}], ")"}]}], ")"}]}], ")"}]}]}], 
          "+", 
          RowBox[{"E", "^", 
           RowBox[{"-", 
            RowBox[{"(", 
             RowBox[{
              RowBox[{"(", 
               RowBox[{"lamda", "*", "b"}], ")"}], "/", 
              RowBox[{"(", 
               RowBox[{"alpha", "*", 
                RowBox[{"(", 
                 RowBox[{"lamda", "+", "k"}], ")"}]}], ")"}]}], ")"}]}]}], 
          "-", "1"}], ")"}], ")"}]}], ")"}]}]}], ";"}], 
  "\[IndentingNewLine]"}], "\[IndentingNewLine]", 
 RowBox[{
  RowBox[{"NumberForm", "[", 
   RowBox[{
    RowBox[{"N", "[", "%", "]"}], ",", 
    RowBox[{"{", 
     RowBox[{"20", ",", "10"}], "}"}]}], "]"}], ";"}], "\[IndentingNewLine]", 
 RowBox[{
  RowBox[{
   RowBox[{"TimeUsed", "[", "]"}], "-", "t0"}], ";"}], "\[IndentingNewLine]", 
 RowBox[{"NumberForm", "[", 
  RowBox[{
   RowBox[{"N", "[", "%", "]"}], ",", 
   RowBox[{"{", 
    RowBox[{"20", ",", "3"}], "}"}]}], "]"}], "\[IndentingNewLine]", 
 RowBox[{"NumberForm", "[", 
  RowBox[{
   RowBox[{"N", "[", "ARL", "]"}], ",", 
   RowBox[{"{", 
    RowBox[{"20", ",", "10"}], "}"}]}], "]"}]}], "Input",
 CellChangeTimes->{{3.725494563761512*^9, 3.7254945659576373`*^9}, {
   3.725494860524485*^9, 3.7254949592351313`*^9}, {3.7254949954452024`*^9, 
   3.7254950543295703`*^9}, {3.725495126680709*^9, 3.725495144475726*^9}, {
   3.7254952826546297`*^9, 3.7254952875239086`*^9}, {3.725495430671096*^9, 
   3.7254954684482565`*^9}, {3.7254955878370852`*^9, 3.725495589823199*^9}, {
   3.725498701124155*^9, 3.725498774257338*^9}, {3.7254988778022604`*^9, 
   3.7254989044317837`*^9}, {3.725498967255377*^9, 3.7254989975461097`*^9}, {
   3.725499028992908*^9, 3.72549905193322*^9}, {3.7254991306557226`*^9, 
   3.725499216359625*^9}, {3.7254995512887816`*^9, 3.725499553615915*^9}, {
   3.725499625583031*^9, 3.7254996812252135`*^9}, {3.7254997762786503`*^9, 
   3.7254999355867624`*^9}, {3.7254999724058685`*^9, 3.725500015396327*^9}, {
   3.7255001071785765`*^9, 3.7255002144817142`*^9}, {3.725500247057577*^9, 
   3.7255002841667*^9}, {3.7255003160195217`*^9, 3.7255006730999455`*^9}, {
   3.725521533495092*^9, 3.725521583739966*^9}, {3.7255432766211452`*^9, 
   3.725543326801015*^9}, {3.7255433842893033`*^9, 3.7255433957059565`*^9}, {
   3.725544083903319*^9, 3.725544085616417*^9}, {3.7255441317670565`*^9, 
   3.725544144809802*^9}, {3.7255442033621516`*^9, 3.725544226500475*^9}, {
   3.725544278445446*^9, 3.7255442840457664`*^9}, {3.725544328253295*^9, 
   3.725544341400047*^9}, {3.725598512536376*^9, 3.725598538967888*^9}, {
   3.725598578945174*^9, 3.725598581800338*^9}, {3.725598617601385*^9, 
   3.7255986724435225`*^9}, {3.7256006977946315`*^9, 
   3.7256007042390003`*^9}, {3.7256007360368185`*^9, 3.725600789228861*^9}, {
   3.725600835178489*^9, 3.725600929797901*^9}, {3.7256012029175215`*^9, 
   3.725601248692139*^9}, {3.7256013173770676`*^9, 3.725601320160227*^9}, {
   3.725601381844755*^9, 3.7256015681484113`*^9}, {3.7256022312056828`*^9, 
   3.725602238645108*^9}, {3.725602274488158*^9, 3.725602281442556*^9}, {
   3.7256795793029776`*^9, 3.725679596798978*^9}, {3.7256796400254507`*^9, 
   3.725679643561653*^9}, {3.7256796860300817`*^9, 3.7256796912623816`*^9}, {
   3.725679899769307*^9, 3.725679934496293*^9}, {3.7256800733302345`*^9, 
   3.725680074410296*^9}, {3.7257695446396475`*^9, 3.7257695525591*^9}, {
   3.7257698150201125`*^9, 3.72576981689822*^9}, {3.7257699796255274`*^9, 
   3.7257700091732173`*^9}, {3.7257700401529894`*^9, 3.725770040848029*^9}, {
   3.725770075542013*^9, 3.725770076586073*^9}, {3.725770114784258*^9, 
   3.725770224768549*^9}, {3.725770332715723*^9, 3.725770508818795*^9}, {
   3.725770562538868*^9, 3.725770762896328*^9}, {3.7257708198505855`*^9, 
   3.7257709439686847`*^9}, {3.7257710017049866`*^9, 
   3.7257710885219526`*^9}, {3.7257716118348846`*^9, 
   3.7257716126629314`*^9}, {3.7257718898407855`*^9, 3.7257718915778847`*^9}, 
   3.72577197960992*^9, {3.725772052033062*^9, 3.725772052479088*^9}, {
   3.725772317410241*^9, 3.725772317839266*^9}, {3.7257723964007587`*^9, 
   3.7257723969197884`*^9}, {3.7257724592613544`*^9, 3.725772459792385*^9}, {
   3.7257725089251947`*^9, 3.7257725095262294`*^9}, {3.72577264241183*^9, 
   3.7257726430658674`*^9}, {3.725772825274289*^9, 3.7257728266053653`*^9}, {
   3.7257733395047016`*^9, 3.7257733402807455`*^9}, {3.7257733782529173`*^9, 
   3.7257733786839423`*^9}, {3.7257734214263873`*^9, 
   3.7257734218534117`*^9}, {3.72577345539933*^9, 3.725773541496255*^9}, {
   3.725773715285195*^9, 3.7257737157812233`*^9}, {3.7257737895324416`*^9, 
   3.725773790104474*^9}, {3.72577383723617*^9, 3.725773839963326*^9}, {
   3.7257739876277723`*^9, 3.725773987989793*^9}, {3.725774043609974*^9, 
   3.7257740439559937`*^9}, {3.7257741066975822`*^9, 3.72577410980076*^9}, {
   3.725774333431551*^9, 3.725774359314031*^9}, {3.7257744723224945`*^9, 
   3.7257744801309414`*^9}, {3.7257745486668615`*^9, 3.725774549073885*^9}, {
   3.725774706288877*^9, 3.7257747335504365`*^9}, {3.7257750656864333`*^9, 
   3.725775153864477*^9}, {3.725776199362276*^9, 3.7257764978143463`*^9}, {
   3.7257765500413337`*^9, 3.7257766073356104`*^9}, {3.7257766462348356`*^9, 
   3.7257766904413643`*^9}, {3.725776821248846*^9, 3.7257768222909055`*^9}, {
   3.7257768657803926`*^9, 3.7257768661054115`*^9}, {3.725776952011325*^9, 
   3.725776952351344*^9}, {3.7257770001450777`*^9, 3.725777000561102*^9}, {
   3.725777226013997*^9, 3.725777226436021*^9}, {3.7257772911197205`*^9, 
   3.725777291432739*^9}, {3.7257784529601746`*^9, 3.7257784534702034`*^9}, {
   3.725778547596587*^9, 3.725778548220623*^9}, {3.7257796181578197`*^9, 
   3.7257796403060865`*^9}, {3.7257796771231923`*^9, 
   3.7257796777992315`*^9}, {3.725779709821063*^9, 3.7257797200796494`*^9}, {
   3.7257797888135805`*^9, 3.7257797891756015`*^9}, {3.725779828298839*^9, 
   3.7257798289748783`*^9}, {3.725779929032601*^9, 3.7257799549920855`*^9}, {
   3.725779997631524*^9, 3.7257800267321887`*^9}, {3.7257802382532873`*^9, 
   3.7257805546743855`*^9}, {3.7257805918445115`*^9, 3.7257806218132257`*^9}, 
   3.7257808044466715`*^9, {3.725780853515478*^9, 3.72578085406551*^9}, {
   3.725780898165032*^9, 3.725780899427104*^9}, {3.7257809820618305`*^9, 
   3.7257810109864855`*^9}, {3.7257926858206463`*^9, 3.725792693458083*^9}, {
   3.7257927903356247`*^9, 3.7257929089964113`*^9}, {3.7257929809405265`*^9, 
   3.7257932315698614`*^9}, {3.725793342595212*^9, 3.7257933886148443`*^9}, {
   3.7257934743807497`*^9, 3.725793635495965*^9}, {3.7257937147905*^9, 
   3.725793862196931*^9}, {3.7257938994770637`*^9, 3.7257939226043863`*^9}, {
   3.7257940033870068`*^9, 3.7257940042390556`*^9}, {3.725794484272512*^9, 
   3.725794486013612*^9}, {3.725794761535371*^9, 3.725794762459423*^9}, {
   3.725795081930696*^9, 3.725795082609735*^9}, {3.7257952042176905`*^9, 
   3.7257952054547615`*^9}, {3.7257952752157516`*^9, 
   3.7257952773188715`*^9}, {3.7258701780234985`*^9, 
   3.7258701807366543`*^9}, {3.725870211662423*^9, 3.725870214378578*^9}, {
   3.7258702753840675`*^9, 3.725870298473388*^9}, {3.726034550743981*^9, 
   3.7260346207259836`*^9}, {3.7260347162774487`*^9, 
   3.7260347187705917`*^9}, {3.7260358431139*^9, 3.7260358549125752`*^9}, {
   3.7260359146819935`*^9, 3.726035922009413*^9}, {3.726035990875352*^9, 
   3.7260360034620714`*^9}, {3.726036053837953*^9, 3.7260360968394127`*^9}, {
   3.7260362627219005`*^9, 3.7260362852401886`*^9}, {3.7260363794065742`*^9, 
   3.726036387156018*^9}, 3.7260378018069315`*^9, {3.7260378795613785`*^9, 
   3.7260379253279963`*^9}, {3.7260470725979195`*^9, 
   3.7260470837665577`*^9}, {3.726047286542156*^9, 3.726047287397205*^9}, {
   3.726047320609104*^9, 3.726047339255171*^9}, {3.726047394579335*^9, 
   3.726047467126485*^9}, {3.7260475986860094`*^9, 3.7260476011691513`*^9}, {
   3.7260476458577075`*^9, 3.726047658581435*^9}, {3.726047689728217*^9, 
   3.726047750718705*^9}, {3.726052362893507*^9, 3.72605241592454*^9}, 
   3.7260524932099605`*^9, 3.726055938101997*^9, {3.726056000725579*^9, 
   3.726056001828642*^9}, {3.7260560610030265`*^9, 3.726056062157092*^9}, {
   3.7260561086837535`*^9, 3.726056109481799*^9}, {3.72605615041514*^9, 
   3.7260561509951735`*^9}, {3.7260562183050237`*^9, 3.726056219245077*^9}, {
   3.726056303403891*^9, 3.726056304156934*^9}, {3.726056364157366*^9, 
   3.726056364775401*^9}, {3.7260564860233364`*^9, 3.726056487783437*^9}, {
   3.726056540397446*^9, 3.7260565441646614`*^9}, {3.7260565802647266`*^9, 
   3.7260565808057575`*^9}, {3.726056634422824*^9, 3.7260566352528715`*^9}, {
   3.72605847256496*^9, 3.7260586006802874`*^9}, {3.7260586386034565`*^9, 
   3.726058639034481*^9}, {3.726058678102716*^9, 3.7260586785667424`*^9}, {
   3.7260587169079356`*^9, 3.726058729331646*^9}, {3.726058778916482*^9, 
   3.7260587794495125`*^9}, {3.726058830002404*^9, 3.7260588306534414`*^9}, {
   3.7260588671945314`*^9, 3.726058867834568*^9}, {3.7260590235444736`*^9, 
   3.7260590379823*^9}, {3.7260591349528465`*^9, 3.7260591362629213`*^9}, {
   3.7260592603460183`*^9, 3.7260592807461853`*^9}, {3.726059314191098*^9, 
   3.726059315135152*^9}, {3.726289329888957*^9, 3.726289364233921*^9}, {
   3.726289439595232*^9, 3.7262894402712708`*^9}, {3.726289655144561*^9, 
   3.7262896582677393`*^9}, 3.7262898016499405`*^9, {3.7262898709049015`*^9, 
   3.7262898714469323`*^9}, {3.726289933019454*^9, 3.7262901139068003`*^9}, 
   3.7262902404080353`*^9, {3.726294957950864*^9, 3.7262949582798824`*^9}, {
   3.726295275015999*^9, 3.7262952753240166`*^9}, {3.726295307473855*^9, 
   3.7262953830751796`*^9}, {3.7262954193612547`*^9, 
   3.7262954199292874`*^9}, {3.726295452681161*^9, 3.7262954535272093`*^9}, {
   3.726295498633789*^9, 3.7262954995348406`*^9}, {3.726295553944953*^9, 
   3.7262955556210485`*^9}, {3.7262955903310337`*^9, 
   3.7262955908320627`*^9}, {3.726295632691457*^9, 3.7262956340365334`*^9}, {
   3.7262957142321205`*^9, 3.7262957161342297`*^9}, {3.726295749314127*^9, 
   3.7262957498141556`*^9}, {3.726295818996113*^9, 3.726295819755156*^9}, {
   3.7263752287470846`*^9, 3.7263752650121593`*^9}, {3.7263753648728704`*^9, 
   3.7263753700641675`*^9}, {3.726375649946176*^9, 3.726375664981036*^9}, {
   3.7263757429044933`*^9, 3.7263757740182724`*^9}, {3.7263758287144012`*^9, 
   3.726375831949586*^9}, {3.726376607877967*^9, 3.7263767213054543`*^9}, {
   3.726376765440979*^9, 3.7263771392863617`*^9}, 3.726377192677415*^9, {
   3.7264050960735874`*^9, 3.726405096383605*^9}, {3.7264051293544908`*^9, 
   3.7264051297535133`*^9}, {3.7264052360625944`*^9, 
   3.7264052364026136`*^9}, {3.7264052730697107`*^9, 
   3.7264052737737513`*^9}, {3.7264053048495283`*^9, 3.726405305646574*^9}, {
   3.72640537236639*^9, 3.7264053730364285`*^9}, {3.726405406784359*^9, 
   3.726405407535402*^9}, {3.7264054410273175`*^9, 3.7264054717330737`*^9}, {
   3.7264055271002407`*^9, 3.7264055277222757`*^9}, {3.7264055684346046`*^9, 
   3.7264055697616806`*^9}, {3.726405603476609*^9, 3.726405605534727*^9}, {
   3.72640565298044*^9, 3.7264056540805035`*^9}, {3.726405693650767*^9, 
   3.726405694492815*^9}, 3.7270131614491634`*^9, {3.7318507442572966`*^9, 
   3.7318507761011176`*^9}, {3.7318508599769154`*^9, 3.731851115395524*^9}, {
   3.7318513246024904`*^9, 3.7318514671526437`*^9}, 3.731891341891328*^9, 
   3.7318914298683596`*^9, 3.731891491365877*^9, 3.7318915504312553`*^9, 
   3.7318916314838915`*^9, 3.7318916975246687`*^9, 3.731891798024417*^9, 
   3.7318921085381775`*^9, 3.731892248502183*^9, 3.7318924765892286`*^9, 
   3.7318925759129095`*^9, 3.7318926471769857`*^9, 3.7318927405853286`*^9, 
   3.731892801503813*^9, 3.7318928949181557`*^9, 3.7318929463590984`*^9, {
   3.7318975452481394`*^9, 3.7318975468242297`*^9}, {3.7768232958110714`*^9, 
   3.776823301055086*^9}, {3.776823340943606*^9, 3.7768236120185733`*^9}, 
   3.776823715996476*^9, {3.776823748836138*^9, 3.7768237721925817`*^9}, 
   3.776823811355125*^9, {3.7768238466524525`*^9, 3.77682386719449*^9}, {
   3.7768238983187647`*^9, 3.7768240982601614`*^9}, {3.7768241511908865`*^9, 
   3.7768242577822056`*^9}, {3.776824299052533*^9, 3.7768243715783234`*^9}, {
   3.7768244152612543`*^9, 3.7768245063905106`*^9}, {3.7768245651560774`*^9, 
   3.7768246789468203`*^9}, {3.7768247335542097`*^9, 3.776824907854907*^9}, {
   3.7768249625936704`*^9, 3.7768251548680267`*^9}, {3.7768252016713676`*^9, 
   3.776825228938224*^9}, {3.776825259581717*^9, 3.776825356492997*^9}, 
   3.7768254030899343`*^9, {3.7768282968514013`*^9, 3.7768282978810034`*^9}, {
   3.7768372610482287`*^9, 3.7768374090493126`*^9}, {3.7768374608014665`*^9, 
   3.776837482725721*^9}, 3.776837520909049*^9, 3.776837553275584*^9, {
   3.7768375863817525`*^9, 3.776837608671209*^9}, 3.7768376513133516`*^9, 
   3.776837693494257*^9, {3.7768377379777975`*^9, 3.7768377466086173`*^9}, {
   3.7768377777219343`*^9, 3.776837778780137*^9}, {3.776837814376214*^9, 
   3.7768379399096255`*^9}, {3.776907903659974*^9, 3.7769080393342714`*^9}, {
   3.7769100990181675`*^9, 3.776910190185073*^9}, {3.7769132829950275`*^9, 
   3.7769132851634316`*^9}, 3.7769134171822615`*^9, 3.7769136278489895`*^9, 
   3.776913718855034*^9, 3.7769138892510047`*^9, 3.776914322250063*^9, 
   3.776914467046298*^9, {3.776914630208457*^9, 3.776914631004058*^9}, 
   3.7769495062823467`*^9, 3.7769496306095085`*^9, 3.7769497374187803`*^9, 
   3.7769498442902837`*^9, {3.7875371627543917`*^9, 3.787537194536648*^9}, {
   3.78753730156944*^9, 3.7875373726807923`*^9}, {3.7875386940248785`*^9, 
   3.7875387209491377`*^9}, {3.7875403213366456`*^9, 
   3.7875403378855925`*^9}, {3.801310887619581*^9, 3.8013109061476917`*^9}, {
   3.8013111934325385`*^9, 3.80131120910707*^9}, {3.8013113296314173`*^9, 
   3.801311345565765*^9}}],

Cell[BoxData[
 TagBox[
  InterpretationBox["\<\"0.000\"\>",
   0.,
   AutoDelete->True],
  NumberForm[#, {20, 3}]& ]], "Output",
 CellChangeTimes->{3.8013112137352147`*^9, 3.8013113474668584`*^9}],

Cell[BoxData[
 TagBox[
  InterpretationBox["\<\"500.0000739421\"\>",
   500.0000739420906,
   AutoDelete->True],
  NumberForm[#, {20, 10}]& ]], "Output",
 CellChangeTimes->{3.8013112137352147`*^9, 3.8013113474688797`*^9}]
}, Open  ]],

Cell[CellGroupData[{

Cell[BoxData[
 RowBox[{
  RowBox[{"(*", " ", 
   RowBox[{
    RowBox[{
    "NIE", " ", "on", " ", "Modifide", " ", "EWMA", " ", "for", " ", "MA", 
     RowBox[{"(", "3", ")"}]}], ",", 
    RowBox[{"k", "=", "1"}], ",", " ", 
    RowBox[{"lamda", "=", "0.15"}]}], " ", "*)"}], "\[IndentingNewLine]", 
  RowBox[{
   StyleBox[
    RowBox[{
     RowBox[{"Clear", "[", 
      RowBox[{"alpha", ",", "b", ",", "u", ",", "t0"}], "]"}], ";"}],
    FormatType->StandardForm,
    FontFamily->"Courier New",
    FontSize->14], "\[IndentingNewLine]", 
   RowBox[{
    RowBox[{"t0", "=", 
     RowBox[{"TimeUsed", "[", "]"}]}], ";"}], "\[IndentingNewLine]", 
   RowBox[{
    RowBox[{"b", ":=", "0.10145919916"}], ";"}], "\[IndentingNewLine]", 
   RowBox[{
    RowBox[{"k", ":=", "1"}], ";"}], "\[IndentingNewLine]", 
   RowBox[{
    RowBox[{"lamda", ":=", "0.15"}], ";"}], "\[IndentingNewLine]", 
   RowBox[{
    RowBox[{"alpha", ":=", 
     RowBox[{"1", "/", "1"}]}], ";"}], "\[IndentingNewLine]", 
   RowBox[{
    RowBox[{"mu", ":=", "2"}], ";", 
    RowBox[{"theta1", ":=", 
     RowBox[{"-", "0.5"}]}], ";", " ", 
    RowBox[{"theta2", ":=", 
     RowBox[{"-", "0.3"}]}], ";", " ", 
    RowBox[{"theta3", ":=", 
     RowBox[{"-", "0.5"}]}], ";"}], "\[IndentingNewLine]", 
   RowBox[{
    RowBox[{"v", ":=", "1"}], ";", 
    RowBox[{"s", ":=", "1"}], ";", 
    RowBox[{"s2", ":=", "1"}], ";", 
    RowBox[{"s3", ":=", "1"}], ";"}], "\[IndentingNewLine]", 
   StyleBox[
    RowBox[{
     RowBox[{
      RowBox[{"ff", "[", "u_", "]"}], ":=", 
      RowBox[{
       RowBox[{"(", "alpha", ")"}], "*", 
       RowBox[{"Exp", "[", 
        RowBox[{"-", 
         RowBox[{"(", 
          RowBox[{"u", " ", "alpha"}], ")"}]}], "]"}]}]}], ";"}],
    FormatType->StandardForm,
    FontFamily->"Courier New",
    FontSize->14], "\[IndentingNewLine]", 
   StyleBox[
    RowBox[{
     RowBox[{"ff", "[", "x", "]"}], ";"}],
    FormatType->StandardForm,
    FontFamily->"Courier New",
    FontSize->14], "\[IndentingNewLine]", 
   StyleBox[
    RowBox[{
     RowBox[{"m", "=", "1000"}], ";"}],
    FormatType->StandardForm,
    FontFamily->"Courier New",
    FontSize->14], "\n", 
   RowBox[{
    RowBox[{"weights", "=", 
     RowBox[{"Table", "[", 
      RowBox[{
       RowBox[{"b", "/", "m"}], ",", 
       RowBox[{"{", 
        RowBox[{"j", ",", "1", ",", "m"}], "}"}]}], "]"}]}], 
    StyleBox[";",
     FormatType->StandardForm,
     FontFamily->"Courier New",
     FontSize->14]}], "\[IndentingNewLine]", 
   RowBox[{
    RowBox[{"a", " ", "=", " ", 
     RowBox[{"Table", "[", 
      RowBox[{
       RowBox[{
        RowBox[{"(", 
         RowBox[{"b", "/", "m"}], ")"}], "*", 
        RowBox[{"(", 
         RowBox[{"j", "-", "0.5"}], ")"}]}], ",", 
       RowBox[{"{", 
        RowBox[{"j", ",", "1", ",", "m"}], "}"}]}], "]"}]}], ";"}], 
   "\[IndentingNewLine]", 
   RowBox[{
    RowBox[{
     RowBox[{"r", "[", 
      RowBox[{"i_", ",", "j_"}], "]"}], ":=", " ", 
     RowBox[{
      RowBox[{"(", 
       RowBox[{
        RowBox[{"weights", "[", 
         RowBox[{"[", "j", "]"}], "]"}], 
        RowBox[{"ff", "[", 
         RowBox[{
          RowBox[{"(", 
           RowBox[{
            RowBox[{"(", 
             RowBox[{
              RowBox[{"a", "[", 
               RowBox[{"[", "j", "]"}], "]"}], "-", 
              RowBox[{
               RowBox[{"(", 
                RowBox[{"1", "-", "lamda"}], ")"}], 
               RowBox[{"a", "[", 
                RowBox[{"[", "i", "]"}], "]"}]}], "+", "v", "+", 
              RowBox[{"(", 
               RowBox[{
                RowBox[{"(", 
                 RowBox[{
                  RowBox[{"lamda", "*", "theta1"}], "+", 
                  RowBox[{"theta1", "*", "k"}]}], ")"}], "*", "s"}], ")"}], 
              "+", 
              RowBox[{"(", 
               RowBox[{
                RowBox[{"(", 
                 RowBox[{
                  RowBox[{"lamda", "*", "theta2"}], "+", 
                  RowBox[{"theta2", "*", "k"}]}], ")"}], "*", "s2"}], ")"}], 
              "+", 
              RowBox[{"(", 
               RowBox[{
                RowBox[{"(", 
                 RowBox[{
                  RowBox[{"lamda", "*", "theta3"}], "+", 
                  RowBox[{"theta3", "*", "k"}]}], ")"}], "*", "s3"}], ")"}]}],
              ")"}], "/", 
            RowBox[{"(", 
             RowBox[{"lamda", "+", "k"}], ")"}]}], ")"}], "-", "mu"}], 
         "]"}]}], ")"}], "/", 
      RowBox[{"(", 
       RowBox[{"lamda", "+", "k"}], ")"}]}]}], ";"}], "\[IndentingNewLine]", 
   StyleBox[
    RowBox[{
     RowBox[{"R", " ", "=", " ", 
      RowBox[{"Table", "[", 
       RowBox[{
        RowBox[{"r", "[", 
         RowBox[{"i", ",", "j"}], "]"}], ",", 
        RowBox[{"{", 
         RowBox[{"i", ",", "1", ",", "m"}], "}"}], ",", 
        RowBox[{"{", 
         RowBox[{"j", ",", "1", ",", "m"}], "}"}]}], "]"}]}], ";"}],
    FormatType->StandardForm,
    FontFamily->"Courier New",
    FontSize->14], "\[IndentingNewLine]", 
   RowBox[{
    RowBox[{"M", " ", "=", " ", 
     RowBox[{
      RowBox[{"IdentityMatrix", "[", "m", "]"}], "-", "R"}]}], ";"}], 
   "\[IndentingNewLine]", 
   StyleBox[
    RowBox[{
     RowBox[{"R1", " ", "=", " ", 
      RowBox[{"Inverse", "[", "M", "]"}]}], ";"}],
    FormatType->StandardForm,
    FontFamily->"Courier New",
    FontSize->14], "\[IndentingNewLine]", 
   StyleBox[
    RowBox[{
     RowBox[{"vector1", " ", "=", " ", 
      RowBox[{"Table", "[", 
       RowBox[{"1", ",", 
        RowBox[{"{", 
         RowBox[{"i", ",", "1", ",", "m"}], "}"}]}], "]"}]}], ";"}],
    FormatType->StandardForm,
    FontFamily->"Courier New",
    FontSize->14], "\[IndentingNewLine]", 
   RowBox[{
    RowBox[{"La", "=", " ", 
     RowBox[{"R1", ".", "vector1"}]}], ";"}], "\[IndentingNewLine]", 
   StyleBox[
    RowBox[{
     RowBox[{
      RowBox[{"L", "[", "u_", "]"}], "=", " ", 
      RowBox[{"1", "+", 
       RowBox[{
        RowBox[{"(", 
         RowBox[{"1", "/", 
          RowBox[{"(", 
           RowBox[{"lamda", "+", "1"}], ")"}]}], ")"}], "*", 
        RowBox[{"Sum", "[", 
         RowBox[{
          RowBox[{
           RowBox[{"weights", "[", 
            RowBox[{"[", "j", "]"}], "]"}], 
           RowBox[{"La", "[", 
            RowBox[{"[", "j", "]"}], "]"}], 
           RowBox[{"ff", "[", 
            RowBox[{
             RowBox[{"(", 
              RowBox[{
               RowBox[{"(", 
                RowBox[{
                 RowBox[{"a", "[", 
                  RowBox[{"[", "j", "]"}], "]"}], "-", 
                 RowBox[{"(", 
                  RowBox[{
                   RowBox[{"(", 
                    RowBox[{"1", "-", "lamda"}], ")"}], "*", "u"}], ")"}], 
                 "+", "v", "+", 
                 RowBox[{"(", 
                  RowBox[{
                   RowBox[{"(", 
                    RowBox[{
                    RowBox[{"lamda", "*", "theta1"}], "+", 
                    RowBox[{"theta1", "*", "k"}]}], ")"}], "*", "s"}], ")"}], 
                 "+", 
                 RowBox[{"(", 
                  RowBox[{
                   RowBox[{"(", 
                    RowBox[{
                    RowBox[{"lamda", "*", "theta2"}], "+", 
                    RowBox[{"theta2", "*", "k"}]}], ")"}], "*", "s2"}], ")"}],
                  "+", 
                 RowBox[{"(", 
                  RowBox[{
                   RowBox[{"(", 
                    RowBox[{
                    RowBox[{"lamda", "*", "theta3"}], "+", 
                    RowBox[{"theta3", "*", "k"}]}], ")"}], "*", "s3"}], 
                  ")"}]}], ")"}], "/", 
               RowBox[{"(", 
                RowBox[{"lamda", "+", "k"}], ")"}]}], ")"}], "-", "mu"}], 
            "]"}]}], ",", 
          RowBox[{"{", 
           RowBox[{"j", ",", "1", ",", "m"}], "}"}]}], "]"}]}]}]}], ";"}],
    FormatType->StandardForm,
    FontFamily->"Courier New",
    FontSize->14], "\[IndentingNewLine]", 
   RowBox[{
    RowBox[{"L", "[", "u", "]"}], ";"}], "\[IndentingNewLine]", 
   StyleBox[
    RowBox[{
     RowBox[{"t2", "=", 
      RowBox[{"Table", "[", 
       RowBox[{
        RowBox[{"L", "[", "u", "]"}], ",", 
        RowBox[{"{", 
         RowBox[{"u", ",", "1", ",", "1", ",", "1"}], "}"}]}], "]"}]}], ";"}],
    FormatType->StandardForm,
    FontFamily->"Courier New",
    FontSize->14], "\[IndentingNewLine]", 
   StyleBox[
    RowBox[{"NumberForm", "[", 
     RowBox[{
      RowBox[{"N", "[", "%", "]"}], ",", 
      RowBox[{"{", 
       RowBox[{"20", ",", "10"}], "}"}]}], "]"}],
    FormatType->StandardForm,
    FontFamily->"Courier New",
    FontSize->14], "\[IndentingNewLine]", 
   RowBox[{
    RowBox[{"Time", "=", 
     StyleBox[
      RowBox[{
       RowBox[{"TimeUsed", "[", "]"}], "-", "t0"}],
      FormatType->StandardForm,
      FontFamily->"Courier New",
      FontSize->14]}], 
    StyleBox[";",
     FormatType->StandardForm,
     FontFamily->"Courier New",
     FontSize->14]}], "\[IndentingNewLine]", 
   RowBox[{"NumberForm", "[", 
    RowBox[{
     RowBox[{"N", "[", "%", "]"}], ",", 
     RowBox[{"{", 
      RowBox[{"20", ",", "3"}], "}"}]}], "]"}]}]}]], "Input",
 CellChangeTimes->{{3.7260346891558976`*^9, 3.7260346947312164`*^9}, {
   3.7260348108148565`*^9, 3.7260348116319027`*^9}, {3.726035043184147*^9, 
   3.7260350441522026`*^9}, {3.7260351397536707`*^9, 
   3.7260351404877124`*^9}, {3.726035279140643*^9, 3.7260352805227222`*^9}, {
   3.7260354504924436`*^9, 3.726035506862668*^9}, {3.7260364589771256`*^9, 
   3.726036462405322*^9}, {3.726036597047023*^9, 3.72603662182944*^9}, {
   3.726036672402333*^9, 3.7260366878782177`*^9}, {3.7260367711049786`*^9, 
   3.7260367855118027`*^9}, {3.7260368231179533`*^9, 
   3.7260368257661047`*^9}, {3.7260369083998313`*^9, 3.726036917980379*^9}, {
   3.726036963065958*^9, 3.726036967966238*^9}, 3.726037081411727*^9, 
   3.726037115955703*^9, 3.7260372039167337`*^9, {3.726037304532489*^9, 
   3.7260373055545473`*^9}, {3.7260373925405226`*^9, 
   3.7260373932255616`*^9}, {3.72603745928734*^9, 3.7260374599153757`*^9}, {
   3.726037534149622*^9, 3.7260375349646688`*^9}, {3.726037595722144*^9, 
   3.7260375962671747`*^9}, {3.7260376661751738`*^9, 
   3.7260376672072325`*^9}, {3.7260377467377815`*^9, 3.726037747336816*^9}, {
   3.7260379634651775`*^9, 3.72603796403421*^9}, {3.726038065283001*^9, 
   3.7260380657440276`*^9}, {3.7260381373981256`*^9, 
   3.7260381390532207`*^9}, {3.726038291810958*^9, 3.7260382925940027`*^9}, {
   3.7260383856563253`*^9, 3.7260383870344048`*^9}, {3.726038468443061*^9, 
   3.726038470684189*^9}, {3.7260457923786945`*^9, 3.7260457938297777`*^9}, {
   3.726045907234264*^9, 3.726045908176318*^9}, {3.7260525302770805`*^9, 
   3.7260525765567274`*^9}, {3.7260526761894264`*^9, 
   3.7260526779655275`*^9}, {3.726052734336752*^9, 3.726052735084795*^9}, {
   3.726052870111518*^9, 3.726052870446537*^9}, {3.7260529831719847`*^9, 
   3.7260529841140385`*^9}, {3.7260531050339546`*^9, 3.726053105954007*^9}, {
   3.7260531919899282`*^9, 3.726053192454955*^9}, {3.7260534094843683`*^9, 
   3.7260534104654245`*^9}, {3.7260536131360164`*^9, 3.72605361424008*^9}, {
   3.726053697068817*^9, 3.726053731892809*^9}, {3.726053878715207*^9, 
   3.7260538798622723`*^9}, {3.726054025040576*^9, 3.7260540256996136`*^9}, {
   3.726054105201161*^9, 3.726054108120328*^9}, {3.7260542022947145`*^9, 
   3.7260542026827364`*^9}, {3.7260543729024725`*^9, 
   3.7260543738375263`*^9}, {3.7260556153245354`*^9, 
   3.7260556178886814`*^9}, {3.726055710294967*^9, 3.7260557116880465`*^9}, {
   3.7260557880964174`*^9, 3.726055789007469*^9}, {3.726056836796399*^9, 
   3.7260568553234587`*^9}, {3.7260568932376275`*^9, 
   3.7260569128917513`*^9}, {3.7260570439612484`*^9, 3.726057045000308*^9}, {
   3.7260571549255953`*^9, 3.7260571555286293`*^9}, {3.726057246656842*^9, 
   3.72605724785091*^9}, {3.726057321383116*^9, 3.7260573224931793`*^9}, {
   3.7260574087561135`*^9, 3.7260574093031445`*^9}, {3.726057523129655*^9, 
   3.7260575239147005`*^9}, {3.726057634426021*^9, 3.7260576351230607`*^9}, {
   3.7260577267142997`*^9, 3.7260577274783435`*^9}, {3.7260578019486027`*^9, 
   3.7260578026556435`*^9}, {3.7260578917747407`*^9, 3.726057894054871*^9}, {
   3.726058005327235*^9, 3.7260580064753013`*^9}, {3.726058097240493*^9, 
   3.726058097948533*^9}, {3.726058165838416*^9, 3.7260581684365644`*^9}, {
   3.7260582793509088`*^9, 3.726058279917941*^9}, {3.7260583714161744`*^9, 
   3.726058372457234*^9}, {3.7260594162219343`*^9, 3.7260594772174225`*^9}, 
   3.726059617843466*^9, {3.726059700167175*^9, 3.726059700535196*^9}, {
   3.7260597589545374`*^9, 3.726059759755583*^9}, {3.7260600282249384`*^9, 
   3.7260600285589576`*^9}, {3.7260600893294334`*^9, 
   3.7260600899404683`*^9}, {3.7260602771411753`*^9, 
   3.7260602777152085`*^9}, {3.7260604219904604`*^9, 3.726060422838509*^9}, {
   3.726060508190391*^9, 3.7260605087204213`*^9}, {3.726060652836664*^9, 
   3.7260606533436933`*^9}, {3.7260608102216663`*^9, 3.726060810935707*^9}, {
   3.726060914524632*^9, 3.726060916334736*^9}, {3.7260609710568657`*^9, 
   3.726060971432887*^9}, {3.726061042001923*^9, 3.726061042555955*^9}, {
   3.726061116813202*^9, 3.7260611194863553`*^9}, {3.726061200260975*^9, 
   3.726061200886011*^9}, {3.7260612685408807`*^9, 3.726061269093912*^9}, {
   3.7262902954771852`*^9, 3.726290363611082*^9}, {3.7262905687278147`*^9, 
   3.7262906001306105`*^9}, {3.72629063508461*^9, 3.726290653743677*^9}, {
   3.726292240913458*^9, 3.726292243126585*^9}, {3.726292432724429*^9, 
   3.7262924450541344`*^9}, {3.7262924795201054`*^9, 
   3.7262925136950607`*^9}, {3.726292556767524*^9, 3.7262925737374945`*^9}, {
   3.7262927129454565`*^9, 3.7262927153035917`*^9}, 3.7262930100034475`*^9, {
   3.726293052744892*^9, 3.7262930823925877`*^9}, {3.726293115055456*^9, 
   3.726293147592317*^9}, 3.7262937770383196`*^9, 3.7262938200467796`*^9, {
   3.726293870678675*^9, 3.726293931831173*^9}, {3.7262943537793074`*^9, 
   3.7262944365900435`*^9}, {3.726294469163907*^9, 3.7262944748602324`*^9}, 
   3.726294524048046*^9, {3.726294655753579*^9, 3.7262946684253035`*^9}, {
   3.726294799953827*^9, 3.7262948427882767`*^9}, {3.7263632385282836`*^9, 
   3.7263632393523307`*^9}, {3.7263653186102576`*^9, 3.726365332732065*^9}, 
   3.7263661799325223`*^9, {3.726366266520475*^9, 3.726366266889496*^9}, {
   3.726366331509192*^9, 3.7263663320292215`*^9}, {3.726366440639434*^9, 
   3.726366441010455*^9}, {3.726366505678154*^9, 3.7263665060581756`*^9}, {
   3.726366555859024*^9, 3.726366557779134*^9}, {3.726366649418375*^9, 
   3.726366650116415*^9}, {3.7263667114359226`*^9, 3.7263667123099723`*^9}, {
   3.726366794855694*^9, 3.7263667969478135`*^9}, {3.7263668503318667`*^9, 
   3.7263668527950077`*^9}, {3.7263669604361644`*^9, 
   3.7263669607651834`*^9}, {3.726367022608721*^9, 3.726367023278759*^9}, {
   3.726367163935804*^9, 3.7263671653368845`*^9}, {3.7263672774462967`*^9, 
   3.7263672780463305`*^9}, {3.7263673459652157`*^9, 
   3.7263673469592724`*^9}, {3.726377310632162*^9, 3.7263773739267817`*^9}, {
   3.7263774553604403`*^9, 3.726377531888817*^9}, {3.7263775922312684`*^9, 
   3.7263775926352916`*^9}, 3.726377667488573*^9, {3.7264058124955645`*^9, 
   3.726405813052596*^9}, {3.7264058972564125`*^9, 3.7264058976954374`*^9}, {
   3.726405976578949*^9, 3.72640597780602*^9}, {3.7264060462529345`*^9, 
   3.726406046766964*^9}, {3.726406139422263*^9, 3.726406140046299*^9}, {
   3.7264062293254056`*^9, 3.7264062299004383`*^9}, {3.726406346904131*^9, 
   3.726406347486164*^9}, {3.726406448779958*^9, 3.726406449640007*^9}, {
   3.726406551258819*^9, 3.7264065529329147`*^9}, {3.726406657910919*^9, 
   3.726406658479952*^9}, {3.726406736576419*^9, 3.726406737092448*^9}, {
   3.7264068373841844`*^9, 3.72640683853625*^9}, {3.7264069800353436`*^9, 
   3.7264069803903637`*^9}, {3.7264070732396746`*^9, 
   3.7264070744267426`*^9}, {3.727008692932578*^9, 3.7270087211511927`*^9}, {
   3.731851168220546*^9, 3.7318511924689326`*^9}, 3.7318512342133203`*^9, 
   3.731851547091216*^9, 3.731851618605306*^9, 3.7318913449815044`*^9, 
   3.731891424668062*^9, 3.7318914878696775`*^9, 3.7318915457809896`*^9, 
   3.7318916289027443`*^9, 3.7318916933294287`*^9, 3.7318917914780426`*^9, 
   3.731892104835966*^9, 3.7318922450899878`*^9, 3.7318924732460375`*^9, 
   3.7318925719486833`*^9, 3.73189264305275*^9, 3.73189273694312*^9, 
   3.731892797343575*^9, 3.731892891631968*^9, 3.7318929434079294`*^9, {
   3.7769133005416746`*^9, 3.7769133140534415`*^9}, 3.7769134227839785`*^9, {
   3.776913634559803*^9, 3.776913634934204*^9}, 3.7769137158558283`*^9, 
   3.7769138859105988`*^9, 3.7769143178040547`*^9, 3.776914458325883*^9, {
   3.7769495167149673`*^9, 3.77694951841537*^9}, 3.776949627293496*^9, 
   3.7769497308743596`*^9, {3.7875374878602*^9, 3.7875375113412414`*^9}, {
   3.787537903271882*^9, 3.7875379679670362`*^9}, {3.787538617334118*^9, 
   3.7875386451577687`*^9}, {3.7875386759656286`*^9, 3.7875386808962374`*^9}, 
   3.787538732010557*^9, {3.7875387679354243`*^9, 3.7875387682630253`*^9}, 
   3.787539092285348*^9, 3.7875391681576877`*^9, 3.7875397168430705`*^9, 
   3.7875397755534286`*^9, 3.787539829885536*^9, 3.7875398988864827`*^9, 
   3.787539955724734*^9, {3.7875400341352186`*^9, 3.7875400347602544`*^9}, 
   3.7875401095885344`*^9, 3.787540173538192*^9, 3.7875402312804947`*^9, {
   3.7875402960812016`*^9, 3.7875403049597087`*^9}, 3.78754035812875*^9, 
   3.7875404859450607`*^9, 3.787540551195793*^9, 3.7875412245493064`*^9, 
   3.7875413142684383`*^9, 3.787541412716069*^9, 3.7875414805269475`*^9, 
   3.787541598897718*^9, 3.7875416865237303`*^9, 3.7875417506623983`*^9, 
   3.7875418645309114`*^9, 3.7875420249500866`*^9, {3.801310963097186*^9, 
   3.8013109742160993`*^9}, {3.8013110166919975`*^9, 
   3.8013110219813433`*^9}, {3.801311409232061*^9, 3.8013114473377237`*^9}}],

Cell[BoxData[
 TagBox[
  RowBox[{"{", 
   InterpretationBox["\<\"500.0000728800\"\>",
    500.00007287998983`,
    AutoDelete->True], "}"}],
  NumberForm[#, {20, 10}]& ]], "Output",
 CellChangeTimes->{3.801311460851061*^9}],

Cell[BoxData[
 TagBox[
  InterpretationBox["\<\"10.610\"\>",
   10.61,
   AutoDelete->True],
  NumberForm[#, {20, 3}]& ]], "Output",
 CellChangeTimes->{3.8013114608530607`*^9}]
}, Open  ]],

Cell[BoxData[
 RowBox[{"(*", " ", 
  RowBox[{
   RowBox[{
   "Explicit", " ", "Formulas", " ", "on", " ", "Modifide", " ", "EWMA", " ", 
    "for", " ", "MA", 
    RowBox[{"(", "3", ")"}]}], ",", 
   RowBox[{"k", "=", "1"}], ",", " ", 
   RowBox[{"lamda", "=", "0.2"}]}], "*)"}]], "Input",
 CellChangeTimes->{{3.725543404269446*^9, 3.725543435073208*^9}, {
   3.7263757566192775`*^9, 3.7263757580333586`*^9}, {3.727013178483137*^9, 
   3.72701320021038*^9}, {3.8013108672161293`*^9, 3.8013108765269814`*^9}, {
   3.8013109495362644`*^9, 3.8013109556541777`*^9}, 3.801311033248035*^9, 
   3.80131117386899*^9}],

Cell[CellGroupData[{

Cell[BoxData[{
 RowBox[{
  RowBox[{"Clear", "[", 
   RowBox[{"alpha", ",", "b", ",", "u", ",", "t0", ",", "k"}], "]"}], 
  ";"}], "\[IndentingNewLine]", 
 RowBox[{
  RowBox[{"t0", ":=", 
   RowBox[{"TimeUsed", "[", "]"}]}], ";"}], "\[IndentingNewLine]", 
 RowBox[{
  RowBox[{"b", ":=", "0.1023254883"}], ";"}], "\[IndentingNewLine]", 
 RowBox[{
  RowBox[{"k", ":=", "1"}], ";"}], "\[IndentingNewLine]", 
 RowBox[{
  RowBox[{"lamda", ":=", "0.2"}], ";"}], "\[IndentingNewLine]", 
 RowBox[{
  RowBox[{"alpha", ":=", "1.00"}], ";"}], "\[IndentingNewLine]", 
 RowBox[{
  RowBox[{"mu", ":=", "2"}], ";", 
  RowBox[{"theta1", ":=", 
   RowBox[{"-", "0.5"}]}], ";", " ", 
  RowBox[{"theta2", ":=", 
   RowBox[{"-", "0.3"}]}], ";", " ", 
  RowBox[{"theta3", ":=", 
   RowBox[{"-", "0.5"}]}], ";"}], "\[IndentingNewLine]", 
 RowBox[{
  RowBox[{"u", ":=", "1"}], ";", 
  RowBox[{"v", ":=", "1"}], ";", 
  RowBox[{"s", ":=", "1"}], ";", 
  RowBox[{"s2", ":=", "1"}], ";", 
  RowBox[{"s3", ":=", "1"}], ";"}], "\[IndentingNewLine]", 
 RowBox[{
  RowBox[{
   RowBox[{"ARL", ":=", 
    RowBox[{"1", "-", 
     RowBox[{"(", 
      RowBox[{
       RowBox[{"(", 
        RowBox[{"lamda", "*", 
         RowBox[{"E", "^", 
          RowBox[{"(", 
           RowBox[{
            RowBox[{"(", 
             RowBox[{
              RowBox[{"(", 
               RowBox[{"1", "-", "lamda"}], ")"}], "*", "u"}], ")"}], "/", 
            RowBox[{"(", 
             RowBox[{"alpha", "*", 
              RowBox[{"(", 
               RowBox[{"lamda", "+", "k"}], ")"}]}], ")"}]}], ")"}]}], "*", 
         RowBox[{"(", 
          RowBox[{
           RowBox[{"(", 
            RowBox[{"E", "^", 
             RowBox[{"-", 
              RowBox[{"(", 
               RowBox[{"b", "/", 
                RowBox[{"(", 
                 RowBox[{"alpha", "*", 
                  RowBox[{"(", 
                   RowBox[{"lamda", "+", "k"}], ")"}]}], ")"}]}], ")"}]}]}], 
            ")"}], "-", "1"}], ")"}]}], ")"}], "/", 
       RowBox[{"(", 
        RowBox[{"(", 
         RowBox[{
          RowBox[{"lamda", "*", 
           RowBox[{"E", "^", 
            RowBox[{"-", 
             RowBox[{"(", 
              RowBox[{"mu", "/", "alpha"}], ")"}]}]}], "*", 
           RowBox[{"E", "^", 
            RowBox[{"(", 
             RowBox[{"v", "/", 
              RowBox[{"(", 
               RowBox[{"alpha", "*", 
                RowBox[{"(", 
                 RowBox[{"lamda", "+", "k"}], ")"}]}], ")"}]}], ")"}]}], "*", 
           RowBox[{"E", "^", 
            RowBox[{"(", 
             RowBox[{
              RowBox[{"(", 
               RowBox[{
                RowBox[{"(", 
                 RowBox[{
                  RowBox[{"lamda", "*", "theta1"}], "+", 
                  RowBox[{"theta1", "*", "k"}]}], ")"}], "*", "s"}], ")"}], 
              "/", 
              RowBox[{"(", 
               RowBox[{"alpha", "*", 
                RowBox[{"(", 
                 RowBox[{"lamda", "+", "k"}], ")"}]}], ")"}]}], ")"}]}], "*", 
           RowBox[{"E", "^", 
            RowBox[{"(", 
             RowBox[{
              RowBox[{"(", 
               RowBox[{
                RowBox[{"(", 
                 RowBox[{
                  RowBox[{"lamda", "*", "theta2"}], "+", 
                  RowBox[{"theta2", "*", "k"}]}], ")"}], "*", "s2"}], ")"}], 
              "/", 
              RowBox[{"(", 
               RowBox[{"alpha", "*", 
                RowBox[{"(", 
                 RowBox[{"lamda", "+", "k"}], ")"}]}], ")"}]}], ")"}]}], "*", 
           RowBox[{"E", "^", 
            RowBox[{"(", 
             RowBox[{
              RowBox[{"(", 
               RowBox[{
                RowBox[{"(", 
                 RowBox[{
                  RowBox[{"lamda", "*", "theta3"}], "+", 
                  RowBox[{"theta3", "*", "k"}]}], ")"}], "*", "s3"}], ")"}], 
              "/", 
              RowBox[{"(", 
               RowBox[{"alpha", "*", 
                RowBox[{"(", 
                 RowBox[{"lamda", "+", "k"}], ")"}]}], ")"}]}], ")"}]}]}], 
          "+", 
          RowBox[{"E", "^", 
           RowBox[{"-", 
            RowBox[{"(", 
             RowBox[{
              RowBox[{"(", 
               RowBox[{"lamda", "*", "b"}], ")"}], "/", 
              RowBox[{"(", 
               RowBox[{"alpha", "*", 
                RowBox[{"(", 
                 RowBox[{"lamda", "+", "k"}], ")"}]}], ")"}]}], ")"}]}]}], 
          "-", "1"}], ")"}], ")"}]}], ")"}]}]}], ";"}], 
  "\[IndentingNewLine]"}], "\[IndentingNewLine]", 
 RowBox[{
  RowBox[{"NumberForm", "[", 
   RowBox[{
    RowBox[{"N", "[", "%", "]"}], ",", 
    RowBox[{"{", 
     RowBox[{"20", ",", "10"}], "}"}]}], "]"}], ";"}], "\[IndentingNewLine]", 
 RowBox[{
  RowBox[{
   RowBox[{"TimeUsed", "[", "]"}], "-", "t0"}], ";"}], "\[IndentingNewLine]", 
 RowBox[{"NumberForm", "[", 
  RowBox[{
   RowBox[{"N", "[", "%", "]"}], ",", 
   RowBox[{"{", 
    RowBox[{"20", ",", "3"}], "}"}]}], "]"}], "\[IndentingNewLine]", 
 RowBox[{"NumberForm", "[", 
  RowBox[{
   RowBox[{"N", "[", "ARL", "]"}], ",", 
   RowBox[{"{", 
    RowBox[{"20", ",", "10"}], "}"}]}], "]"}]}], "Input",
 CellChangeTimes->{{3.725494563761512*^9, 3.7254945659576373`*^9}, {
   3.725494860524485*^9, 3.7254949592351313`*^9}, {3.7254949954452024`*^9, 
   3.7254950543295703`*^9}, {3.725495126680709*^9, 3.725495144475726*^9}, {
   3.7254952826546297`*^9, 3.7254952875239086`*^9}, {3.725495430671096*^9, 
   3.7254954684482565`*^9}, {3.7254955878370852`*^9, 3.725495589823199*^9}, {
   3.725498701124155*^9, 3.725498774257338*^9}, {3.7254988778022604`*^9, 
   3.7254989044317837`*^9}, {3.725498967255377*^9, 3.7254989975461097`*^9}, {
   3.725499028992908*^9, 3.72549905193322*^9}, {3.7254991306557226`*^9, 
   3.725499216359625*^9}, {3.7254995512887816`*^9, 3.725499553615915*^9}, {
   3.725499625583031*^9, 3.7254996812252135`*^9}, {3.7254997762786503`*^9, 
   3.7254999355867624`*^9}, {3.7254999724058685`*^9, 3.725500015396327*^9}, {
   3.7255001071785765`*^9, 3.7255002144817142`*^9}, {3.725500247057577*^9, 
   3.7255002841667*^9}, {3.7255003160195217`*^9, 3.7255006730999455`*^9}, {
   3.725521533495092*^9, 3.725521583739966*^9}, {3.7255432766211452`*^9, 
   3.725543326801015*^9}, {3.7255433842893033`*^9, 3.7255433957059565`*^9}, {
   3.725544083903319*^9, 3.725544085616417*^9}, {3.7255441317670565`*^9, 
   3.725544144809802*^9}, {3.7255442033621516`*^9, 3.725544226500475*^9}, {
   3.725544278445446*^9, 3.7255442840457664`*^9}, {3.725544328253295*^9, 
   3.725544341400047*^9}, {3.725598512536376*^9, 3.725598538967888*^9}, {
   3.725598578945174*^9, 3.725598581800338*^9}, {3.725598617601385*^9, 
   3.7255986724435225`*^9}, {3.7256006977946315`*^9, 
   3.7256007042390003`*^9}, {3.7256007360368185`*^9, 3.725600789228861*^9}, {
   3.725600835178489*^9, 3.725600929797901*^9}, {3.7256012029175215`*^9, 
   3.725601248692139*^9}, {3.7256013173770676`*^9, 3.725601320160227*^9}, {
   3.725601381844755*^9, 3.7256015681484113`*^9}, {3.7256022312056828`*^9, 
   3.725602238645108*^9}, {3.725602274488158*^9, 3.725602281442556*^9}, {
   3.7256795793029776`*^9, 3.725679596798978*^9}, {3.7256796400254507`*^9, 
   3.725679643561653*^9}, {3.7256796860300817`*^9, 3.7256796912623816`*^9}, {
   3.725679899769307*^9, 3.725679934496293*^9}, {3.7256800733302345`*^9, 
   3.725680074410296*^9}, {3.7257695446396475`*^9, 3.7257695525591*^9}, {
   3.7257698150201125`*^9, 3.72576981689822*^9}, {3.7257699796255274`*^9, 
   3.7257700091732173`*^9}, {3.7257700401529894`*^9, 3.725770040848029*^9}, {
   3.725770075542013*^9, 3.725770076586073*^9}, {3.725770114784258*^9, 
   3.725770224768549*^9}, {3.725770332715723*^9, 3.725770508818795*^9}, {
   3.725770562538868*^9, 3.725770762896328*^9}, {3.7257708198505855`*^9, 
   3.7257709439686847`*^9}, {3.7257710017049866`*^9, 
   3.7257710885219526`*^9}, {3.7257716118348846`*^9, 
   3.7257716126629314`*^9}, {3.7257718898407855`*^9, 3.7257718915778847`*^9}, 
   3.72577197960992*^9, {3.725772052033062*^9, 3.725772052479088*^9}, {
   3.725772317410241*^9, 3.725772317839266*^9}, {3.7257723964007587`*^9, 
   3.7257723969197884`*^9}, {3.7257724592613544`*^9, 3.725772459792385*^9}, {
   3.7257725089251947`*^9, 3.7257725095262294`*^9}, {3.72577264241183*^9, 
   3.7257726430658674`*^9}, {3.725772825274289*^9, 3.7257728266053653`*^9}, {
   3.7257733395047016`*^9, 3.7257733402807455`*^9}, {3.7257733782529173`*^9, 
   3.7257733786839423`*^9}, {3.7257734214263873`*^9, 
   3.7257734218534117`*^9}, {3.72577345539933*^9, 3.725773541496255*^9}, {
   3.725773715285195*^9, 3.7257737157812233`*^9}, {3.7257737895324416`*^9, 
   3.725773790104474*^9}, {3.72577383723617*^9, 3.725773839963326*^9}, {
   3.7257739876277723`*^9, 3.725773987989793*^9}, {3.725774043609974*^9, 
   3.7257740439559937`*^9}, {3.7257741066975822`*^9, 3.72577410980076*^9}, {
   3.725774333431551*^9, 3.725774359314031*^9}, {3.7257744723224945`*^9, 
   3.7257744801309414`*^9}, {3.7257745486668615`*^9, 3.725774549073885*^9}, {
   3.725774706288877*^9, 3.7257747335504365`*^9}, {3.7257750656864333`*^9, 
   3.725775153864477*^9}, {3.725776199362276*^9, 3.7257764978143463`*^9}, {
   3.7257765500413337`*^9, 3.7257766073356104`*^9}, {3.7257766462348356`*^9, 
   3.7257766904413643`*^9}, {3.725776821248846*^9, 3.7257768222909055`*^9}, {
   3.7257768657803926`*^9, 3.7257768661054115`*^9}, {3.725776952011325*^9, 
   3.725776952351344*^9}, {3.7257770001450777`*^9, 3.725777000561102*^9}, {
   3.725777226013997*^9, 3.725777226436021*^9}, {3.7257772911197205`*^9, 
   3.725777291432739*^9}, {3.7257784529601746`*^9, 3.7257784534702034`*^9}, {
   3.725778547596587*^9, 3.725778548220623*^9}, {3.7257796181578197`*^9, 
   3.7257796403060865`*^9}, {3.7257796771231923`*^9, 
   3.7257796777992315`*^9}, {3.725779709821063*^9, 3.7257797200796494`*^9}, {
   3.7257797888135805`*^9, 3.7257797891756015`*^9}, {3.725779828298839*^9, 
   3.7257798289748783`*^9}, {3.725779929032601*^9, 3.7257799549920855`*^9}, {
   3.725779997631524*^9, 3.7257800267321887`*^9}, {3.7257802382532873`*^9, 
   3.7257805546743855`*^9}, {3.7257805918445115`*^9, 3.7257806218132257`*^9}, 
   3.7257808044466715`*^9, {3.725780853515478*^9, 3.72578085406551*^9}, {
   3.725780898165032*^9, 3.725780899427104*^9}, {3.7257809820618305`*^9, 
   3.7257810109864855`*^9}, {3.7257926858206463`*^9, 3.725792693458083*^9}, {
   3.7257927903356247`*^9, 3.7257929089964113`*^9}, {3.7257929809405265`*^9, 
   3.7257932315698614`*^9}, {3.725793342595212*^9, 3.7257933886148443`*^9}, {
   3.7257934743807497`*^9, 3.725793635495965*^9}, {3.7257937147905*^9, 
   3.725793862196931*^9}, {3.7257938994770637`*^9, 3.7257939226043863`*^9}, {
   3.7257940033870068`*^9, 3.7257940042390556`*^9}, {3.725794484272512*^9, 
   3.725794486013612*^9}, {3.725794761535371*^9, 3.725794762459423*^9}, {
   3.725795081930696*^9, 3.725795082609735*^9}, {3.7257952042176905`*^9, 
   3.7257952054547615`*^9}, {3.7257952752157516`*^9, 
   3.7257952773188715`*^9}, {3.7258701780234985`*^9, 
   3.7258701807366543`*^9}, {3.725870211662423*^9, 3.725870214378578*^9}, {
   3.7258702753840675`*^9, 3.725870298473388*^9}, {3.726034550743981*^9, 
   3.7260346207259836`*^9}, {3.7260347162774487`*^9, 
   3.7260347187705917`*^9}, {3.7260358431139*^9, 3.7260358549125752`*^9}, {
   3.7260359146819935`*^9, 3.726035922009413*^9}, {3.726035990875352*^9, 
   3.7260360034620714`*^9}, {3.726036053837953*^9, 3.7260360968394127`*^9}, {
   3.7260362627219005`*^9, 3.7260362852401886`*^9}, {3.7260363794065742`*^9, 
   3.726036387156018*^9}, 3.7260378018069315`*^9, {3.7260378795613785`*^9, 
   3.7260379253279963`*^9}, {3.7260470725979195`*^9, 
   3.7260470837665577`*^9}, {3.726047286542156*^9, 3.726047287397205*^9}, {
   3.726047320609104*^9, 3.726047339255171*^9}, {3.726047394579335*^9, 
   3.726047467126485*^9}, {3.7260475986860094`*^9, 3.7260476011691513`*^9}, {
   3.7260476458577075`*^9, 3.726047658581435*^9}, {3.726047689728217*^9, 
   3.726047750718705*^9}, {3.726052362893507*^9, 3.72605241592454*^9}, 
   3.7260524932099605`*^9, 3.726055938101997*^9, {3.726056000725579*^9, 
   3.726056001828642*^9}, {3.7260560610030265`*^9, 3.726056062157092*^9}, {
   3.7260561086837535`*^9, 3.726056109481799*^9}, {3.72605615041514*^9, 
   3.7260561509951735`*^9}, {3.7260562183050237`*^9, 3.726056219245077*^9}, {
   3.726056303403891*^9, 3.726056304156934*^9}, {3.726056364157366*^9, 
   3.726056364775401*^9}, {3.7260564860233364`*^9, 3.726056487783437*^9}, {
   3.726056540397446*^9, 3.7260565441646614`*^9}, {3.7260565802647266`*^9, 
   3.7260565808057575`*^9}, {3.726056634422824*^9, 3.7260566352528715`*^9}, {
   3.72605847256496*^9, 3.7260586006802874`*^9}, {3.7260586386034565`*^9, 
   3.726058639034481*^9}, {3.726058678102716*^9, 3.7260586785667424`*^9}, {
   3.7260587169079356`*^9, 3.726058729331646*^9}, {3.726058778916482*^9, 
   3.7260587794495125`*^9}, {3.726058830002404*^9, 3.7260588306534414`*^9}, {
   3.7260588671945314`*^9, 3.726058867834568*^9}, {3.7260590235444736`*^9, 
   3.7260590379823*^9}, {3.7260591349528465`*^9, 3.7260591362629213`*^9}, {
   3.7260592603460183`*^9, 3.7260592807461853`*^9}, {3.726059314191098*^9, 
   3.726059315135152*^9}, {3.726289329888957*^9, 3.726289364233921*^9}, {
   3.726289439595232*^9, 3.7262894402712708`*^9}, {3.726289655144561*^9, 
   3.7262896582677393`*^9}, 3.7262898016499405`*^9, {3.7262898709049015`*^9, 
   3.7262898714469323`*^9}, {3.726289933019454*^9, 3.7262901139068003`*^9}, 
   3.7262902404080353`*^9, {3.726294957950864*^9, 3.7262949582798824`*^9}, {
   3.726295275015999*^9, 3.7262952753240166`*^9}, {3.726295307473855*^9, 
   3.7262953830751796`*^9}, {3.7262954193612547`*^9, 
   3.7262954199292874`*^9}, {3.726295452681161*^9, 3.7262954535272093`*^9}, {
   3.726295498633789*^9, 3.7262954995348406`*^9}, {3.726295553944953*^9, 
   3.7262955556210485`*^9}, {3.7262955903310337`*^9, 
   3.7262955908320627`*^9}, {3.726295632691457*^9, 3.7262956340365334`*^9}, {
   3.7262957142321205`*^9, 3.7262957161342297`*^9}, {3.726295749314127*^9, 
   3.7262957498141556`*^9}, {3.726295818996113*^9, 3.726295819755156*^9}, {
   3.7263752287470846`*^9, 3.7263752650121593`*^9}, {3.7263753648728704`*^9, 
   3.7263753700641675`*^9}, {3.726375649946176*^9, 3.726375664981036*^9}, {
   3.7263757429044933`*^9, 3.7263757740182724`*^9}, {3.7263758287144012`*^9, 
   3.726375831949586*^9}, {3.726376607877967*^9, 3.7263767213054543`*^9}, {
   3.726376765440979*^9, 3.7263771392863617`*^9}, 3.726377192677415*^9, {
   3.7264050960735874`*^9, 3.726405096383605*^9}, {3.7264051293544908`*^9, 
   3.7264051297535133`*^9}, {3.7264052360625944`*^9, 
   3.7264052364026136`*^9}, {3.7264052730697107`*^9, 
   3.7264052737737513`*^9}, {3.7264053048495283`*^9, 3.726405305646574*^9}, {
   3.72640537236639*^9, 3.7264053730364285`*^9}, {3.726405406784359*^9, 
   3.726405407535402*^9}, {3.7264054410273175`*^9, 3.7264054717330737`*^9}, {
   3.7264055271002407`*^9, 3.7264055277222757`*^9}, {3.7264055684346046`*^9, 
   3.7264055697616806`*^9}, {3.726405603476609*^9, 3.726405605534727*^9}, {
   3.72640565298044*^9, 3.7264056540805035`*^9}, {3.726405693650767*^9, 
   3.726405694492815*^9}, 3.7270131614491634`*^9, {3.7318507442572966`*^9, 
   3.7318507761011176`*^9}, {3.7318508599769154`*^9, 3.731851115395524*^9}, {
   3.7318513246024904`*^9, 3.7318514671526437`*^9}, 3.731891341891328*^9, 
   3.7318914298683596`*^9, 3.731891491365877*^9, 3.7318915504312553`*^9, 
   3.7318916314838915`*^9, 3.7318916975246687`*^9, 3.731891798024417*^9, 
   3.7318921085381775`*^9, 3.731892248502183*^9, 3.7318924765892286`*^9, 
   3.7318925759129095`*^9, 3.7318926471769857`*^9, 3.7318927405853286`*^9, 
   3.731892801503813*^9, 3.7318928949181557`*^9, 3.7318929463590984`*^9, {
   3.7318975452481394`*^9, 3.7318975468242297`*^9}, {3.7768232958110714`*^9, 
   3.776823301055086*^9}, {3.776823340943606*^9, 3.7768236120185733`*^9}, 
   3.776823715996476*^9, {3.776823748836138*^9, 3.7768237721925817`*^9}, 
   3.776823811355125*^9, {3.7768238466524525`*^9, 3.77682386719449*^9}, {
   3.7768238983187647`*^9, 3.7768240982601614`*^9}, {3.7768241511908865`*^9, 
   3.7768242577822056`*^9}, {3.776824299052533*^9, 3.7768243715783234`*^9}, {
   3.7768244152612543`*^9, 3.7768245063905106`*^9}, {3.7768245651560774`*^9, 
   3.7768246789468203`*^9}, {3.7768247335542097`*^9, 3.776824907854907*^9}, {
   3.7768249625936704`*^9, 3.7768251548680267`*^9}, {3.7768252016713676`*^9, 
   3.776825228938224*^9}, {3.776825259581717*^9, 3.776825356492997*^9}, 
   3.7768254030899343`*^9, {3.7768282968514013`*^9, 3.7768282978810034`*^9}, {
   3.7768372610482287`*^9, 3.7768374090493126`*^9}, {3.7768374608014665`*^9, 
   3.776837482725721*^9}, 3.776837520909049*^9, 3.776837553275584*^9, {
   3.7768375863817525`*^9, 3.776837608671209*^9}, 3.7768376513133516`*^9, 
   3.776837693494257*^9, {3.7768377379777975`*^9, 3.7768377466086173`*^9}, {
   3.7768377777219343`*^9, 3.776837778780137*^9}, {3.776837814376214*^9, 
   3.7768379399096255`*^9}, {3.776907903659974*^9, 3.7769080393342714`*^9}, {
   3.7769100990181675`*^9, 3.776910190185073*^9}, {3.7769132829950275`*^9, 
   3.7769132851634316`*^9}, 3.7769134171822615`*^9, 3.7769136278489895`*^9, 
   3.776913718855034*^9, 3.7769138892510047`*^9, 3.776914322250063*^9, 
   3.776914467046298*^9, {3.776914630208457*^9, 3.776914631004058*^9}, 
   3.7769495062823467`*^9, 3.7769496306095085`*^9, 3.7769497374187803`*^9, 
   3.7769498442902837`*^9, {3.7875371627543917`*^9, 3.787537194536648*^9}, {
   3.78753730156944*^9, 3.7875373726807923`*^9}, {3.7875386940248785`*^9, 
   3.7875387209491377`*^9}, {3.7875403213366456`*^9, 
   3.7875403378855925`*^9}, {3.801310887619581*^9, 3.8013109061476917`*^9}, {
   3.8013111934325385`*^9, 3.80131120910707*^9}, {3.8013113296314173`*^9, 
   3.801311383784715*^9}}],

Cell[BoxData[
 TagBox[
  InterpretationBox["\<\"0.000\"\>",
   0.,
   AutoDelete->True],
  NumberForm[#, {20, 3}]& ]], "Output",
 CellChangeTimes->{3.801311386023755*^9}],

Cell[BoxData[
 TagBox[
  InterpretationBox["\<\"500.0000227412\"\>",
   500.0000227412278,
   AutoDelete->True],
  NumberForm[#, {20, 10}]& ]], "Output",
 CellChangeTimes->{3.801311386023755*^9}]
}, Open  ]],

Cell[CellGroupData[{

Cell[BoxData[
 RowBox[{
  RowBox[{"(*", " ", 
   RowBox[{
    RowBox[{
    "NIE", " ", "on", " ", "Modifide", " ", "EWMA", " ", "for", " ", "MA", 
     RowBox[{"(", "3", ")"}]}], ",", 
    RowBox[{"k", "=", "1"}], ",", " ", 
    RowBox[{"lamda", "=", "0.2"}]}], " ", "*)"}], "\[IndentingNewLine]", 
  RowBox[{
   StyleBox[
    RowBox[{
     RowBox[{"Clear", "[", 
      RowBox[{"alpha", ",", "b", ",", "u", ",", "t0"}], "]"}], ";"}],
    FormatType->StandardForm,
    FontFamily->"Courier New",
    FontSize->14], "\[IndentingNewLine]", 
   RowBox[{
    RowBox[{"t0", "=", 
     RowBox[{"TimeUsed", "[", "]"}]}], ";"}], "\[IndentingNewLine]", 
   RowBox[{
    RowBox[{"b", ":=", "0.1023254883"}], ";"}], "\[IndentingNewLine]", 
   RowBox[{
    RowBox[{"k", ":=", "1"}], ";"}], "\[IndentingNewLine]", 
   RowBox[{
    RowBox[{"lamda", ":=", "0.2"}], ";"}], "\[IndentingNewLine]", 
   RowBox[{
    RowBox[{"alpha", ":=", 
     RowBox[{"1", "/", "1"}]}], ";"}], "\[IndentingNewLine]", 
   RowBox[{
    RowBox[{"mu", ":=", "2"}], ";", 
    RowBox[{"theta1", ":=", 
     RowBox[{"-", "0.5"}]}], ";", " ", 
    RowBox[{"theta2", ":=", 
     RowBox[{"-", "0.3"}]}], ";", " ", 
    RowBox[{"theta3", ":=", 
     RowBox[{"-", "0.5"}]}], ";"}], "\[IndentingNewLine]", 
   RowBox[{
    RowBox[{"v", ":=", "1"}], ";", 
    RowBox[{"s", ":=", "1"}], ";", 
    RowBox[{"s2", ":=", "1"}], ";", 
    RowBox[{"s3", ":=", "1"}], ";"}], "\[IndentingNewLine]", 
   StyleBox[
    RowBox[{
     RowBox[{
      RowBox[{"ff", "[", "u_", "]"}], ":=", 
      RowBox[{
       RowBox[{"(", "alpha", ")"}], "*", 
       RowBox[{"Exp", "[", 
        RowBox[{"-", 
         RowBox[{"(", 
          RowBox[{"u", " ", "alpha"}], ")"}]}], "]"}]}]}], ";"}],
    FormatType->StandardForm,
    FontFamily->"Courier New",
    FontSize->14], "\[IndentingNewLine]", 
   StyleBox[
    RowBox[{
     RowBox[{"ff", "[", "x", "]"}], ";"}],
    FormatType->StandardForm,
    FontFamily->"Courier New",
    FontSize->14], "\[IndentingNewLine]", 
   StyleBox[
    RowBox[{
     RowBox[{"m", "=", "1000"}], ";"}],
    FormatType->StandardForm,
    FontFamily->"Courier New",
    FontSize->14], "\n", 
   RowBox[{
    RowBox[{"weights", "=", 
     RowBox[{"Table", "[", 
      RowBox[{
       RowBox[{"b", "/", "m"}], ",", 
       RowBox[{"{", 
        RowBox[{"j", ",", "1", ",", "m"}], "}"}]}], "]"}]}], 
    StyleBox[";",
     FormatType->StandardForm,
     FontFamily->"Courier New",
     FontSize->14]}], "\[IndentingNewLine]", 
   RowBox[{
    RowBox[{"a", " ", "=", " ", 
     RowBox[{"Table", "[", 
      RowBox[{
       RowBox[{
        RowBox[{"(", 
         RowBox[{"b", "/", "m"}], ")"}], "*", 
        RowBox[{"(", 
         RowBox[{"j", "-", "0.5"}], ")"}]}], ",", 
       RowBox[{"{", 
        RowBox[{"j", ",", "1", ",", "m"}], "}"}]}], "]"}]}], ";"}], 
   "\[IndentingNewLine]", 
   RowBox[{
    RowBox[{
     RowBox[{"r", "[", 
      RowBox[{"i_", ",", "j_"}], "]"}], ":=", " ", 
     RowBox[{
      RowBox[{"(", 
       RowBox[{
        RowBox[{"weights", "[", 
         RowBox[{"[", "j", "]"}], "]"}], 
        RowBox[{"ff", "[", 
         RowBox[{
          RowBox[{"(", 
           RowBox[{
            RowBox[{"(", 
             RowBox[{
              RowBox[{"a", "[", 
               RowBox[{"[", "j", "]"}], "]"}], "-", 
              RowBox[{
               RowBox[{"(", 
                RowBox[{"1", "-", "lamda"}], ")"}], 
               RowBox[{"a", "[", 
                RowBox[{"[", "i", "]"}], "]"}]}], "+", "v", "+", 
              RowBox[{"(", 
               RowBox[{
                RowBox[{"(", 
                 RowBox[{
                  RowBox[{"lamda", "*", "theta1"}], "+", 
                  RowBox[{"theta1", "*", "k"}]}], ")"}], "*", "s"}], ")"}], 
              "+", 
              RowBox[{"(", 
               RowBox[{
                RowBox[{"(", 
                 RowBox[{
                  RowBox[{"lamda", "*", "theta2"}], "+", 
                  RowBox[{"theta2", "*", "k"}]}], ")"}], "*", "s2"}], ")"}], 
              "+", 
              RowBox[{"(", 
               RowBox[{
                RowBox[{"(", 
                 RowBox[{
                  RowBox[{"lamda", "*", "theta3"}], "+", 
                  RowBox[{"theta3", "*", "k"}]}], ")"}], "*", "s3"}], ")"}]}],
              ")"}], "/", 
            RowBox[{"(", 
             RowBox[{"lamda", "+", "k"}], ")"}]}], ")"}], "-", "mu"}], 
         "]"}]}], ")"}], "/", 
      RowBox[{"(", 
       RowBox[{"lamda", "+", "k"}], ")"}]}]}], ";"}], "\[IndentingNewLine]", 
   StyleBox[
    RowBox[{
     RowBox[{"R", " ", "=", " ", 
      RowBox[{"Table", "[", 
       RowBox[{
        RowBox[{"r", "[", 
         RowBox[{"i", ",", "j"}], "]"}], ",", 
        RowBox[{"{", 
         RowBox[{"i", ",", "1", ",", "m"}], "}"}], ",", 
        RowBox[{"{", 
         RowBox[{"j", ",", "1", ",", "m"}], "}"}]}], "]"}]}], ";"}],
    FormatType->StandardForm,
    FontFamily->"Courier New",
    FontSize->14], "\[IndentingNewLine]", 
   RowBox[{
    RowBox[{"M", " ", "=", " ", 
     RowBox[{
      RowBox[{"IdentityMatrix", "[", "m", "]"}], "-", "R"}]}], ";"}], 
   "\[IndentingNewLine]", 
   StyleBox[
    RowBox[{
     RowBox[{"R1", " ", "=", " ", 
      RowBox[{"Inverse", "[", "M", "]"}]}], ";"}],
    FormatType->StandardForm,
    FontFamily->"Courier New",
    FontSize->14], "\[IndentingNewLine]", 
   StyleBox[
    RowBox[{
     RowBox[{"vector1", " ", "=", " ", 
      RowBox[{"Table", "[", 
       RowBox[{"1", ",", 
        RowBox[{"{", 
         RowBox[{"i", ",", "1", ",", "m"}], "}"}]}], "]"}]}], ";"}],
    FormatType->StandardForm,
    FontFamily->"Courier New",
    FontSize->14], "\[IndentingNewLine]", 
   RowBox[{
    RowBox[{"La", "=", " ", 
     RowBox[{"R1", ".", "vector1"}]}], ";"}], "\[IndentingNewLine]", 
   StyleBox[
    RowBox[{
     RowBox[{
      RowBox[{"L", "[", "u_", "]"}], "=", " ", 
      RowBox[{"1", "+", 
       RowBox[{
        RowBox[{"(", 
         RowBox[{"1", "/", 
          RowBox[{"(", 
           RowBox[{"lamda", "+", "1"}], ")"}]}], ")"}], "*", 
        RowBox[{"Sum", "[", 
         RowBox[{
          RowBox[{
           RowBox[{"weights", "[", 
            RowBox[{"[", "j", "]"}], "]"}], 
           RowBox[{"La", "[", 
            RowBox[{"[", "j", "]"}], "]"}], 
           RowBox[{"ff", "[", 
            RowBox[{
             RowBox[{"(", 
              RowBox[{
               RowBox[{"(", 
                RowBox[{
                 RowBox[{"a", "[", 
                  RowBox[{"[", "j", "]"}], "]"}], "-", 
                 RowBox[{"(", 
                  RowBox[{
                   RowBox[{"(", 
                    RowBox[{"1", "-", "lamda"}], ")"}], "*", "u"}], ")"}], 
                 "+", "v", "+", 
                 RowBox[{"(", 
                  RowBox[{
                   RowBox[{"(", 
                    RowBox[{
                    RowBox[{"lamda", "*", "theta1"}], "+", 
                    RowBox[{"theta1", "*", "k"}]}], ")"}], "*", "s"}], ")"}], 
                 "+", 
                 RowBox[{"(", 
                  RowBox[{
                   RowBox[{"(", 
                    RowBox[{
                    RowBox[{"lamda", "*", "theta2"}], "+", 
                    RowBox[{"theta2", "*", "k"}]}], ")"}], "*", "s2"}], ")"}],
                  "+", 
                 RowBox[{"(", 
                  RowBox[{
                   RowBox[{"(", 
                    RowBox[{
                    RowBox[{"lamda", "*", "theta3"}], "+", 
                    RowBox[{"theta3", "*", "k"}]}], ")"}], "*", "s3"}], 
                  ")"}]}], ")"}], "/", 
               RowBox[{"(", 
                RowBox[{"lamda", "+", "k"}], ")"}]}], ")"}], "-", "mu"}], 
            "]"}]}], ",", 
          RowBox[{"{", 
           RowBox[{"j", ",", "1", ",", "m"}], "}"}]}], "]"}]}]}]}], ";"}],
    FormatType->StandardForm,
    FontFamily->"Courier New",
    FontSize->14], "\[IndentingNewLine]", 
   RowBox[{
    RowBox[{"L", "[", "u", "]"}], ";"}], "\[IndentingNewLine]", 
   StyleBox[
    RowBox[{
     RowBox[{"t2", "=", 
      RowBox[{"Table", "[", 
       RowBox[{
        RowBox[{"L", "[", "u", "]"}], ",", 
        RowBox[{"{", 
         RowBox[{"u", ",", "1", ",", "1", ",", "1"}], "}"}]}], "]"}]}], ";"}],
    FormatType->StandardForm,
    FontFamily->"Courier New",
    FontSize->14], "\[IndentingNewLine]", 
   StyleBox[
    RowBox[{"NumberForm", "[", 
     RowBox[{
      RowBox[{"N", "[", "%", "]"}], ",", 
      RowBox[{"{", 
       RowBox[{"20", ",", "10"}], "}"}]}], "]"}],
    FormatType->StandardForm,
    FontFamily->"Courier New",
    FontSize->14], "\[IndentingNewLine]", 
   RowBox[{
    RowBox[{"Time", "=", 
     StyleBox[
      RowBox[{
       RowBox[{"TimeUsed", "[", "]"}], "-", "t0"}],
      FormatType->StandardForm,
      FontFamily->"Courier New",
      FontSize->14]}], 
    StyleBox[";",
     FormatType->StandardForm,
     FontFamily->"Courier New",
     FontSize->14]}], "\[IndentingNewLine]", 
   RowBox[{"NumberForm", "[", 
    RowBox[{
     RowBox[{"N", "[", "%", "]"}], ",", 
     RowBox[{"{", 
      RowBox[{"20", ",", "3"}], "}"}]}], "]"}]}]}]], "Input",
 CellChangeTimes->{{3.7260346891558976`*^9, 3.7260346947312164`*^9}, {
   3.7260348108148565`*^9, 3.7260348116319027`*^9}, {3.726035043184147*^9, 
   3.7260350441522026`*^9}, {3.7260351397536707`*^9, 
   3.7260351404877124`*^9}, {3.726035279140643*^9, 3.7260352805227222`*^9}, {
   3.7260354504924436`*^9, 3.726035506862668*^9}, {3.7260364589771256`*^9, 
   3.726036462405322*^9}, {3.726036597047023*^9, 3.72603662182944*^9}, {
   3.726036672402333*^9, 3.7260366878782177`*^9}, {3.7260367711049786`*^9, 
   3.7260367855118027`*^9}, {3.7260368231179533`*^9, 
   3.7260368257661047`*^9}, {3.7260369083998313`*^9, 3.726036917980379*^9}, {
   3.726036963065958*^9, 3.726036967966238*^9}, 3.726037081411727*^9, 
   3.726037115955703*^9, 3.7260372039167337`*^9, {3.726037304532489*^9, 
   3.7260373055545473`*^9}, {3.7260373925405226`*^9, 
   3.7260373932255616`*^9}, {3.72603745928734*^9, 3.7260374599153757`*^9}, {
   3.726037534149622*^9, 3.7260375349646688`*^9}, {3.726037595722144*^9, 
   3.7260375962671747`*^9}, {3.7260376661751738`*^9, 
   3.7260376672072325`*^9}, {3.7260377467377815`*^9, 3.726037747336816*^9}, {
   3.7260379634651775`*^9, 3.72603796403421*^9}, {3.726038065283001*^9, 
   3.7260380657440276`*^9}, {3.7260381373981256`*^9, 
   3.7260381390532207`*^9}, {3.726038291810958*^9, 3.7260382925940027`*^9}, {
   3.7260383856563253`*^9, 3.7260383870344048`*^9}, {3.726038468443061*^9, 
   3.726038470684189*^9}, {3.7260457923786945`*^9, 3.7260457938297777`*^9}, {
   3.726045907234264*^9, 3.726045908176318*^9}, {3.7260525302770805`*^9, 
   3.7260525765567274`*^9}, {3.7260526761894264`*^9, 
   3.7260526779655275`*^9}, {3.726052734336752*^9, 3.726052735084795*^9}, {
   3.726052870111518*^9, 3.726052870446537*^9}, {3.7260529831719847`*^9, 
   3.7260529841140385`*^9}, {3.7260531050339546`*^9, 3.726053105954007*^9}, {
   3.7260531919899282`*^9, 3.726053192454955*^9}, {3.7260534094843683`*^9, 
   3.7260534104654245`*^9}, {3.7260536131360164`*^9, 3.72605361424008*^9}, {
   3.726053697068817*^9, 3.726053731892809*^9}, {3.726053878715207*^9, 
   3.7260538798622723`*^9}, {3.726054025040576*^9, 3.7260540256996136`*^9}, {
   3.726054105201161*^9, 3.726054108120328*^9}, {3.7260542022947145`*^9, 
   3.7260542026827364`*^9}, {3.7260543729024725`*^9, 
   3.7260543738375263`*^9}, {3.7260556153245354`*^9, 
   3.7260556178886814`*^9}, {3.726055710294967*^9, 3.7260557116880465`*^9}, {
   3.7260557880964174`*^9, 3.726055789007469*^9}, {3.726056836796399*^9, 
   3.7260568553234587`*^9}, {3.7260568932376275`*^9, 
   3.7260569128917513`*^9}, {3.7260570439612484`*^9, 3.726057045000308*^9}, {
   3.7260571549255953`*^9, 3.7260571555286293`*^9}, {3.726057246656842*^9, 
   3.72605724785091*^9}, {3.726057321383116*^9, 3.7260573224931793`*^9}, {
   3.7260574087561135`*^9, 3.7260574093031445`*^9}, {3.726057523129655*^9, 
   3.7260575239147005`*^9}, {3.726057634426021*^9, 3.7260576351230607`*^9}, {
   3.7260577267142997`*^9, 3.7260577274783435`*^9}, {3.7260578019486027`*^9, 
   3.7260578026556435`*^9}, {3.7260578917747407`*^9, 3.726057894054871*^9}, {
   3.726058005327235*^9, 3.7260580064753013`*^9}, {3.726058097240493*^9, 
   3.726058097948533*^9}, {3.726058165838416*^9, 3.7260581684365644`*^9}, {
   3.7260582793509088`*^9, 3.726058279917941*^9}, {3.7260583714161744`*^9, 
   3.726058372457234*^9}, {3.7260594162219343`*^9, 3.7260594772174225`*^9}, 
   3.726059617843466*^9, {3.726059700167175*^9, 3.726059700535196*^9}, {
   3.7260597589545374`*^9, 3.726059759755583*^9}, {3.7260600282249384`*^9, 
   3.7260600285589576`*^9}, {3.7260600893294334`*^9, 
   3.7260600899404683`*^9}, {3.7260602771411753`*^9, 
   3.7260602777152085`*^9}, {3.7260604219904604`*^9, 3.726060422838509*^9}, {
   3.726060508190391*^9, 3.7260605087204213`*^9}, {3.726060652836664*^9, 
   3.7260606533436933`*^9}, {3.7260608102216663`*^9, 3.726060810935707*^9}, {
   3.726060914524632*^9, 3.726060916334736*^9}, {3.7260609710568657`*^9, 
   3.726060971432887*^9}, {3.726061042001923*^9, 3.726061042555955*^9}, {
   3.726061116813202*^9, 3.7260611194863553`*^9}, {3.726061200260975*^9, 
   3.726061200886011*^9}, {3.7260612685408807`*^9, 3.726061269093912*^9}, {
   3.7262902954771852`*^9, 3.726290363611082*^9}, {3.7262905687278147`*^9, 
   3.7262906001306105`*^9}, {3.72629063508461*^9, 3.726290653743677*^9}, {
   3.726292240913458*^9, 3.726292243126585*^9}, {3.726292432724429*^9, 
   3.7262924450541344`*^9}, {3.7262924795201054`*^9, 
   3.7262925136950607`*^9}, {3.726292556767524*^9, 3.7262925737374945`*^9}, {
   3.7262927129454565`*^9, 3.7262927153035917`*^9}, 3.7262930100034475`*^9, {
   3.726293052744892*^9, 3.7262930823925877`*^9}, {3.726293115055456*^9, 
   3.726293147592317*^9}, 3.7262937770383196`*^9, 3.7262938200467796`*^9, {
   3.726293870678675*^9, 3.726293931831173*^9}, {3.7262943537793074`*^9, 
   3.7262944365900435`*^9}, {3.726294469163907*^9, 3.7262944748602324`*^9}, 
   3.726294524048046*^9, {3.726294655753579*^9, 3.7262946684253035`*^9}, {
   3.726294799953827*^9, 3.7262948427882767`*^9}, {3.7263632385282836`*^9, 
   3.7263632393523307`*^9}, {3.7263653186102576`*^9, 3.726365332732065*^9}, 
   3.7263661799325223`*^9, {3.726366266520475*^9, 3.726366266889496*^9}, {
   3.726366331509192*^9, 3.7263663320292215`*^9}, {3.726366440639434*^9, 
   3.726366441010455*^9}, {3.726366505678154*^9, 3.7263665060581756`*^9}, {
   3.726366555859024*^9, 3.726366557779134*^9}, {3.726366649418375*^9, 
   3.726366650116415*^9}, {3.7263667114359226`*^9, 3.7263667123099723`*^9}, {
   3.726366794855694*^9, 3.7263667969478135`*^9}, {3.7263668503318667`*^9, 
   3.7263668527950077`*^9}, {3.7263669604361644`*^9, 
   3.7263669607651834`*^9}, {3.726367022608721*^9, 3.726367023278759*^9}, {
   3.726367163935804*^9, 3.7263671653368845`*^9}, {3.7263672774462967`*^9, 
   3.7263672780463305`*^9}, {3.7263673459652157`*^9, 
   3.7263673469592724`*^9}, {3.726377310632162*^9, 3.7263773739267817`*^9}, {
   3.7263774553604403`*^9, 3.726377531888817*^9}, {3.7263775922312684`*^9, 
   3.7263775926352916`*^9}, 3.726377667488573*^9, {3.7264058124955645`*^9, 
   3.726405813052596*^9}, {3.7264058972564125`*^9, 3.7264058976954374`*^9}, {
   3.726405976578949*^9, 3.72640597780602*^9}, {3.7264060462529345`*^9, 
   3.726406046766964*^9}, {3.726406139422263*^9, 3.726406140046299*^9}, {
   3.7264062293254056`*^9, 3.7264062299004383`*^9}, {3.726406346904131*^9, 
   3.726406347486164*^9}, {3.726406448779958*^9, 3.726406449640007*^9}, {
   3.726406551258819*^9, 3.7264065529329147`*^9}, {3.726406657910919*^9, 
   3.726406658479952*^9}, {3.726406736576419*^9, 3.726406737092448*^9}, {
   3.7264068373841844`*^9, 3.72640683853625*^9}, {3.7264069800353436`*^9, 
   3.7264069803903637`*^9}, {3.7264070732396746`*^9, 
   3.7264070744267426`*^9}, {3.727008692932578*^9, 3.7270087211511927`*^9}, {
   3.731851168220546*^9, 3.7318511924689326`*^9}, 3.7318512342133203`*^9, 
   3.731851547091216*^9, 3.731851618605306*^9, 3.7318913449815044`*^9, 
   3.731891424668062*^9, 3.7318914878696775`*^9, 3.7318915457809896`*^9, 
   3.7318916289027443`*^9, 3.7318916933294287`*^9, 3.7318917914780426`*^9, 
   3.731892104835966*^9, 3.7318922450899878`*^9, 3.7318924732460375`*^9, 
   3.7318925719486833`*^9, 3.73189264305275*^9, 3.73189273694312*^9, 
   3.731892797343575*^9, 3.731892891631968*^9, 3.7318929434079294`*^9, {
   3.7769133005416746`*^9, 3.7769133140534415`*^9}, 3.7769134227839785`*^9, {
   3.776913634559803*^9, 3.776913634934204*^9}, 3.7769137158558283`*^9, 
   3.7769138859105988`*^9, 3.7769143178040547`*^9, 3.776914458325883*^9, {
   3.7769495167149673`*^9, 3.77694951841537*^9}, 3.776949627293496*^9, 
   3.7769497308743596`*^9, {3.7875374878602*^9, 3.7875375113412414`*^9}, {
   3.787537903271882*^9, 3.7875379679670362`*^9}, {3.787538617334118*^9, 
   3.7875386451577687`*^9}, {3.7875386759656286`*^9, 3.7875386808962374`*^9}, 
   3.787538732010557*^9, {3.7875387679354243`*^9, 3.7875387682630253`*^9}, 
   3.787539092285348*^9, 3.7875391681576877`*^9, 3.7875397168430705`*^9, 
   3.7875397755534286`*^9, 3.787539829885536*^9, 3.7875398988864827`*^9, 
   3.787539955724734*^9, {3.7875400341352186`*^9, 3.7875400347602544`*^9}, 
   3.7875401095885344`*^9, 3.787540173538192*^9, 3.7875402312804947`*^9, {
   3.7875402960812016`*^9, 3.7875403049597087`*^9}, 3.78754035812875*^9, 
   3.7875404859450607`*^9, 3.787540551195793*^9, 3.7875412245493064`*^9, 
   3.7875413142684383`*^9, 3.787541412716069*^9, 3.7875414805269475`*^9, 
   3.787541598897718*^9, 3.7875416865237303`*^9, 3.7875417506623983`*^9, 
   3.7875418645309114`*^9, 3.7875420249500866`*^9, {3.801310963097186*^9, 
   3.8013109742160993`*^9}, {3.8013110166919975`*^9, 
   3.8013110219813433`*^9}, {3.801311409232061*^9, 3.8013114473377237`*^9}, {
   3.8013114844697094`*^9, 3.8013114970129843`*^9}}],

Cell[BoxData[
 TagBox[
  RowBox[{"{", 
   InterpretationBox["\<\"500.0000209881\"\>",
    500.00002098812746`,
    AutoDelete->True], "}"}],
  NumberForm[#, {20, 10}]& ]], "Output",
 CellChangeTimes->{3.801311510521716*^9}],

Cell[BoxData[
 TagBox[
  InterpretationBox["\<\"11.062\"\>",
   11.061999999999998`,
   AutoDelete->True],
  NumberForm[#, {20, 3}]& ]], "Output",
 CellChangeTimes->{3.8013115105237164`*^9}]
}, Open  ]]
},
WindowSize->{648, 619},
WindowMargins->{{77, Automatic}, {Automatic, -6}},
PrintingCopies->1,
PrintingPageRange->{32000, 32000},
PrintingOptions->{"Magnification"->1.,
"PaperOrientation"->"Portrait",
"PaperSize"->{581.04, 827.52}},
FrontEndVersion->"8.0 for Microsoft Windows (64-bit) (October 6, 2011)",
StyleDefinitions->"Default.nb"
]
(* End of Notebook Content *)

(* Internal cache information *)
(*CellTagsOutline
CellTagsIndex->{}
*)
(*CellTagsIndex
CellTagsIndex->{}
*)
(*NotebookFileOutline
Notebook[{
Cell[557, 20, 611, 13, 31, "Input"],
Cell[CellGroupData[{
Cell[1193, 37, 17616, 316, 452, "Input"],
Cell[18812, 355, 172, 6, 44, "Output"],
Cell[18987, 363, 194, 6, 44, "Output"]
}, Open  ]],
Cell[CellGroupData[{
Cell[19218, 374, 17749, 391, 772, "Input"],
Cell[36970, 767, 221, 7, 44, "Output"],
Cell[37194, 776, 190, 6, 44, "Output"]
}, Open  ]],
Cell[37399, 785, 584, 12, 31, "Input"],
Cell[CellGroupData[{
Cell[38008, 801, 17562, 315, 452, "Input"],
Cell[55573, 1118, 2817, 42, 44, "Output"],
Cell[58393, 1162, 2844, 42, 44, "Output"]
}, Open  ]],
Cell[CellGroupData[{
Cell[61274, 1209, 17692, 390, 772, "Input"],
Cell[78969, 1601, 723, 17, 44, "Output"],
Cell[79695, 1620, 690, 16, 44, "Output"]
}, Open  ]],
Cell[80400, 1639, 611, 13, 31, "Input"],
Cell[CellGroupData[{
Cell[81036, 1656, 17725, 320, 452, "Input"],
Cell[98764, 1978, 196, 6, 44, "Output"],
Cell[98963, 1986, 221, 6, 44, "Output"]
}, Open  ]],
Cell[CellGroupData[{
Cell[99221, 1997, 17811, 394, 772, "Input"],
Cell[117035, 2393, 223, 7, 44, "Output"],
Cell[117261, 2402, 176, 6, 44, "Output"]
}, Open  ]],
Cell[117452, 2411, 609, 13, 31, "Input"],
Cell[CellGroupData[{
Cell[118086, 2428, 17723, 320, 452, "Input"],
Cell[135812, 2750, 170, 6, 44, "Output"],
Cell[135985, 2758, 195, 6, 44, "Output"]
}, Open  ]],
Cell[CellGroupData[{
Cell[136217, 2769, 17862, 395, 772, "Input"],
Cell[154082, 3166, 223, 7, 44, "Output"],
Cell[154308, 3175, 190, 6, 44, "Output"]
}, Open  ]]
}
]
*)

(* End of internal cache information *)
