# Supplementary material for: The performance of a modified EWMA control chart for monitoring autocorrelated PM2.5 and carbon monoxide air pollution data
Source: PeerJ. 2020 Dec 15;8:e10467. doi: 10.7717/peerj.10467 (PMC7747693; doi:10.7717/peerj.10467)
Supplement: Supplemental Information 1 [file peerj-08-10467-s001.zip › code/Table 4_ Code for EWMA and Modified EWMA chart for MA(2).nb]

(* Content-type: application/vnd.wolfram.mathematica *)

(*** Wolfram Notebook File ***)
(* http://www.wolfram.com/nb *)

(* CreatedBy='Mathematica 8.0' *)

(*CacheID: 234*)
(* Internal cache information:
NotebookFileLineBreakTest
NotebookFileLineBreakTest
NotebookDataPosition[       157,          7]
NotebookDataLength[     53297,       1070]
NotebookOptionsPosition[     52343,       1035]
NotebookOutlinePosition[     52843,       1055]
CellTagsIndexPosition[     52800,       1052]
WindowFrame->Normal*)

(* Beginning of Notebook Content *)
Notebook[{
Cell[BoxData[
 RowBox[{
  RowBox[{"(*", " ", 
   RowBox[{
    RowBox[{
    "Explicit", " ", "Formulas", " ", "on", " ", "EWMA", " ", "for", " ", 
     "MA", 
     RowBox[{"(", "2", ")"}], " ", "given", " ", "lamda"}], "=", "0.05"}], 
   "*)"}], "\[IndentingNewLine]", 
  RowBox[{
   RowBox[{
    RowBox[{"Clear", "[", 
     RowBox[{
     "alpha", ",", "h", ",", "u", ",", "t0", ",", "theta", ",", "lamda"}], 
     "]"}], ";"}], "\[IndentingNewLine]", 
   RowBox[{
    RowBox[{"t0", ":=", 
     RowBox[{"TimeUsed", "[", "]"}]}], ";"}], "\[IndentingNewLine]", 
   RowBox[{
    RowBox[{"h", ":=", "0.000001540947"}], ";"}], "\[IndentingNewLine]", 
   RowBox[{
    RowBox[{"lamda", ":=", "0.05"}], ";"}], "\[IndentingNewLine]", 
   RowBox[{
    RowBox[{"alpha", ":=", "1.00"}], ";"}], "\[IndentingNewLine]", 
   RowBox[{
    RowBox[{"mu", ":=", "2"}], ";", 
    RowBox[{"theta1", ":=", 
     RowBox[{"-", "0.1"}]}], ";", 
    RowBox[{"theta2", ":=", 
     RowBox[{"-", "0.3"}]}], ";"}], "\[IndentingNewLine]", 
   RowBox[{
    RowBox[{"u", ":=", "1"}], ";", 
    RowBox[{"v", ":=", "1"}], ";", 
    RowBox[{"s", ":=", "1"}], ";", 
    RowBox[{"s2", "=", "1"}], ";"}], "\[IndentingNewLine]", 
   RowBox[{
    RowBox[{"SolutionEx", ":=", 
     RowBox[{"1", "-", 
      RowBox[{"(", 
       RowBox[{
        RowBox[{"(", 
         RowBox[{"lamda", "*", 
          RowBox[{"E", "^", 
           RowBox[{"(", 
            RowBox[{
             RowBox[{"(", 
              RowBox[{
               RowBox[{"(", 
                RowBox[{"1", "-", "lamda"}], ")"}], "*", "u"}], ")"}], "/", 
             RowBox[{"(", 
              RowBox[{"alpha", "*", "lamda"}], ")"}]}], ")"}]}], "*", 
          RowBox[{"(", 
           RowBox[{
            RowBox[{"(", 
             RowBox[{"E", "^", 
              RowBox[{"-", 
               RowBox[{"(", 
                RowBox[{"h", "/", 
                 RowBox[{"(", 
                  RowBox[{"alpha", "*", "lamda"}], ")"}]}], ")"}]}]}], ")"}], 
            "-", "1"}], ")"}]}], ")"}], "/", 
        RowBox[{"(", 
         RowBox[{
          RowBox[{"(", 
           RowBox[{"lamda", "*", 
            RowBox[{"E", "^", 
             RowBox[{"(", 
              RowBox[{"mu", "/", "alpha"}], ")"}]}], "*", 
            RowBox[{"E", "^", 
             RowBox[{"-", 
              RowBox[{"(", 
               RowBox[{
                RowBox[{"(", 
                 RowBox[{"theta1", "*", "s"}], ")"}], "/", "alpha"}], 
               ")"}]}]}], "*", 
            RowBox[{"E", "^", 
             RowBox[{"-", 
              RowBox[{"(", 
               RowBox[{
                RowBox[{"(", 
                 RowBox[{"theta2", "*", "s2"}], ")"}], "/", "alpha"}], 
               ")"}]}]}]}], ")"}], "+", 
          RowBox[{"E", "^", 
           RowBox[{"-", 
            RowBox[{"(", 
             RowBox[{"h", "/", "alpha"}], ")"}]}]}], "-", "1"}], ")"}]}], 
       ")"}]}]}], ";"}], "\[IndentingNewLine]", "\[IndentingNewLine]", 
   RowBox[{
    RowBox[{"NumberForm", "[", 
     RowBox[{
      RowBox[{"N", "[", "%", "]"}], ",", 
      RowBox[{"{", 
       RowBox[{"20", ",", "10"}], "}"}]}], "]"}], ";"}], 
   "\[IndentingNewLine]", 
   RowBox[{
    RowBox[{
     RowBox[{"TimeUsed", "[", "]"}], "-", "t0"}], ";"}], 
   "\[IndentingNewLine]", 
   RowBox[{"NumberForm", "[", 
    RowBox[{
     RowBox[{"N", "[", "%", "]"}], ",", 
     RowBox[{"{", 
      RowBox[{"20", ",", "10"}], "}"}]}], "]"}], "\[IndentingNewLine]", 
   RowBox[{"NumberForm", "[", 
    RowBox[{
     RowBox[{"N", "[", "SolutionEx", "]"}], ",", 
     RowBox[{"{", 
      RowBox[{"20", ",", "10"}], "}"}]}], "]"}]}]}]], "Input",
 CellChangeTimes->{{3.725543404269446*^9, 3.725543435073208*^9}, {
   3.7316426257790613`*^9, 3.7316426261330814`*^9}, {3.801309257637198*^9, 
   3.8013092845409365`*^9}, 3.801309411365574*^9, 3.8013094680057135`*^9, {
   3.8013095570686893`*^9, 3.8013095585653195`*^9}}],

Cell[CellGroupData[{

Cell[BoxData[
 RowBox[{
  RowBox[{"(*", " ", 
   RowBox[{
    RowBox[{
    "Explicit", " ", "Formulas", " ", "on", " ", "EWMA", " ", "for", " ", 
     "MA", 
     RowBox[{"(", "2", ")"}], " ", "given", " ", "lamda"}], "=", "0.1"}], 
   "*)"}], "\[IndentingNewLine]", 
  RowBox[{
   RowBox[{
    RowBox[{"Clear", "[", 
     RowBox[{
     "alpha", ",", "h", ",", "u", ",", "t0", ",", "theta", ",", "lamda"}], 
     "]"}], ";"}], "\[IndentingNewLine]", 
   RowBox[{
    RowBox[{"t0", ":=", 
     RowBox[{"TimeUsed", "[", "]"}]}], ";"}], "\[IndentingNewLine]", 
   RowBox[{
    RowBox[{"h", ":=", "0.09722515"}], ";"}], "\[IndentingNewLine]", 
   RowBox[{
    RowBox[{"lamda", ":=", "0.1"}], ";"}], "\[IndentingNewLine]", 
   RowBox[{
    RowBox[{"alpha", ":=", "1.00"}], ";"}], "\[IndentingNewLine]", 
   RowBox[{
    RowBox[{"mu", ":=", "2"}], ";", 
    RowBox[{"theta1", ":=", 
     RowBox[{"-", "0.1"}]}], ";", 
    RowBox[{"theta2", ":=", 
     RowBox[{"-", "0.3"}]}], ";"}], "\[IndentingNewLine]", 
   RowBox[{
    RowBox[{"u", ":=", "1"}], ";", 
    RowBox[{"v", ":=", "1"}], ";", 
    RowBox[{"s", ":=", "1"}], ";", 
    RowBox[{"s2", "=", "1"}], ";"}], "\[IndentingNewLine]", 
   RowBox[{
    RowBox[{"SolutionEx", ":=", 
     RowBox[{"1", "-", 
      RowBox[{"(", 
       RowBox[{
        RowBox[{"(", 
         RowBox[{"lamda", "*", 
          RowBox[{"E", "^", 
           RowBox[{"(", 
            RowBox[{
             RowBox[{"(", 
              RowBox[{
               RowBox[{"(", 
                RowBox[{"1", "-", "lamda"}], ")"}], "*", "u"}], ")"}], "/", 
             RowBox[{"(", 
              RowBox[{"alpha", "*", "lamda"}], ")"}]}], ")"}]}], "*", 
          RowBox[{"(", 
           RowBox[{
            RowBox[{"(", 
             RowBox[{"E", "^", 
              RowBox[{"-", 
               RowBox[{"(", 
                RowBox[{"h", "/", 
                 RowBox[{"(", 
                  RowBox[{"alpha", "*", "lamda"}], ")"}]}], ")"}]}]}], ")"}], 
            "-", "1"}], ")"}]}], ")"}], "/", 
        RowBox[{"(", 
         RowBox[{
          RowBox[{"(", 
           RowBox[{"lamda", "*", 
            RowBox[{"E", "^", 
             RowBox[{"(", 
              RowBox[{"mu", "/", "alpha"}], ")"}]}], "*", 
            RowBox[{"E", "^", 
             RowBox[{"-", 
              RowBox[{"(", 
               RowBox[{
                RowBox[{"(", 
                 RowBox[{"theta1", "*", "s"}], ")"}], "/", "alpha"}], 
               ")"}]}]}], "*", 
            RowBox[{"E", "^", 
             RowBox[{"-", 
              RowBox[{"(", 
               RowBox[{
                RowBox[{"(", 
                 RowBox[{"theta2", "*", "s2"}], ")"}], "/", "alpha"}], 
               ")"}]}]}]}], ")"}], "+", 
          RowBox[{"E", "^", 
           RowBox[{"-", 
            RowBox[{"(", 
             RowBox[{"h", "/", "alpha"}], ")"}]}]}], "-", "1"}], ")"}]}], 
       ")"}]}]}], ";"}], "\[IndentingNewLine]", "\[IndentingNewLine]", 
   RowBox[{
    RowBox[{"NumberForm", "[", 
     RowBox[{
      RowBox[{"N", "[", "%", "]"}], ",", 
      RowBox[{"{", 
       RowBox[{"20", ",", "10"}], "}"}]}], "]"}], ";"}], 
   "\[IndentingNewLine]", 
   RowBox[{
    RowBox[{
     RowBox[{"TimeUsed", "[", "]"}], "-", "t0"}], ";"}], 
   "\[IndentingNewLine]", 
   RowBox[{"NumberForm", "[", 
    RowBox[{
     RowBox[{"N", "[", "%", "]"}], ",", 
     RowBox[{"{", 
      RowBox[{"20", ",", "10"}], "}"}]}], "]"}], "\[IndentingNewLine]", 
   RowBox[{"NumberForm", "[", 
    RowBox[{
     RowBox[{"N", "[", "SolutionEx", "]"}], ",", 
     RowBox[{"{", 
      RowBox[{"20", ",", "10"}], "}"}]}], "]"}]}]}]], "Input",
 CellChangeTimes->{{3.7261864162410803`*^9, 3.72618644264159*^9}, {
   3.726187355421798*^9, 3.7261873611271243`*^9}, {3.7261874187484207`*^9, 
   3.7261874262898517`*^9}, {3.726187678146257*^9, 3.7261877215107374`*^9}, {
   3.726187760474966*^9, 3.726187780514112*^9}, {3.7261878117268972`*^9, 
   3.726187996371458*^9}, {3.7261880287493105`*^9, 3.7261880803572617`*^9}, {
   3.7261881221676536`*^9, 3.7261882459257317`*^9}, {3.726189466988573*^9, 
   3.72618962604167*^9}, {3.726189681968869*^9, 3.726189807272036*^9}, 
   3.726189893235953*^9, {3.7261899717264423`*^9, 3.726189972084463*^9}, {
   3.726190063107669*^9, 3.726190063414686*^9}, {3.726190100225792*^9, 
   3.726190100683818*^9}, {3.7261901370768995`*^9, 3.726190137447921*^9}, {
   3.726190194880206*^9, 3.7261901955882463`*^9}, {3.7261902291141644`*^9, 
   3.7261902296691957`*^9}, {3.726190264289176*^9, 3.7261902652442303`*^9}, {
   3.7261903671540594`*^9, 3.7261903675910845`*^9}, {3.72619039793682*^9, 
   3.726190398589857*^9}, {3.726190489221041*^9, 3.726190489583062*^9}, {
   3.7261905553638244`*^9, 3.7261905560248623`*^9}, {3.7261906426848187`*^9, 
   3.7261906439318905`*^9}, {3.7261906750746717`*^9, 
   3.7261906755226974`*^9}, {3.726190744439639*^9, 3.7261907450106716`*^9}, {
   3.7262000761423817`*^9, 3.7262000838458223`*^9}, {3.7262001431182127`*^9, 
   3.7262001574400315`*^9}, {3.7262068142227783`*^9, 
   3.7262068148118114`*^9}, {3.7263676354377728`*^9, 
   3.7263676357387896`*^9}, {3.7263676743199964`*^9, 3.726367726089957*^9}, {
   3.72636786111668*^9, 3.726367885982103*^9}, {3.726368047433337*^9, 
   3.7263680570848894`*^9}, {3.7263724906554747`*^9, 
   3.7263726317755466`*^9}, {3.726372665306464*^9, 3.7263727880364842`*^9}, 
   3.7263733355928025`*^9, 3.7263733757601*^9, 3.7263734138672795`*^9, 
   3.7263734595458927`*^9, 3.7263734963919997`*^9, 3.726373533018095*^9, 
   3.726373575907548*^9, 3.726373621432152*^9, {3.72637366633572*^9, 
   3.7263736669227533`*^9}, {3.7263737143524666`*^9, 3.726373741540022*^9}, 
   3.726373788223692*^9, {3.7263738397986417`*^9, 3.726373895678838*^9}, {
   3.7263744687306147`*^9, 3.72637446970367*^9}, {3.776948634109619*^9, 
   3.7769486769410963`*^9}, {3.776948722807418*^9, 3.7769488002692184`*^9}, {
   3.7905727415869603`*^9, 3.790572751147169*^9}, {3.790572852403022*^9, 
   3.79057287424165*^9}, 3.7905729140496325`*^9, {3.7905729989671993`*^9, 
   3.790572999185889*^9}, {3.8007483745139465`*^9, 3.8007483976238956`*^9}, {
   3.801309471332658*^9, 3.8013095893438582`*^9}}],

Cell[BoxData[
 TagBox[
  InterpretationBox["\<\"0.0000000000\"\>",
   0.,
   AutoDelete->True],
  NumberForm[#, {20, 10}]& ]], "Output",
 CellChangeTimes->{3.8013095279198236`*^9, 3.801309593312845*^9}],

Cell[BoxData[
 TagBox[
  InterpretationBox["\<\"500.0000534128\"\>",
   500.0000534128445,
   AutoDelete->True],
  NumberForm[#, {20, 10}]& ]], "Output",
 CellChangeTimes->{3.8013095279198236`*^9, 3.801309593316985*^9}]
}, Open  ]],

Cell[BoxData[
 RowBox[{"(*", " ", 
  RowBox[{
   RowBox[{
   "Explicit", " ", "Formulas", " ", "on", " ", "Modifide", " ", "EWMA", " ", 
    "for", " ", "MA", 
    RowBox[{"(", "2", ")"}], " ", "given", " ", "lamda"}], "=", "0.05"}], 
  "*)"}]], "Input",
 CellChangeTimes->{{3.725543404269446*^9, 3.725543435073208*^9}, {
  3.7316426257790613`*^9, 3.7316426261330814`*^9}, {3.801309257637198*^9, 
  3.8013092845409365`*^9}, {3.801309397527216*^9, 3.8013094030263104`*^9}}],

Cell[CellGroupData[{

Cell[BoxData[{
 RowBox[{
  RowBox[{"Clear", "[", 
   RowBox[{"alpha", ",", "b", ",", "u", ",", "t0", ",", "r"}], "]"}], 
  ";"}], "\[IndentingNewLine]", 
 RowBox[{
  RowBox[{"t0", ":=", 
   RowBox[{"TimeUsed", "[", "]"}]}], ";"}], "\[IndentingNewLine]", 
 RowBox[{
  RowBox[{"b", ":=", "0.247244692"}], ";"}], "\[IndentingNewLine]", 
 RowBox[{
  RowBox[{"lamda", ":=", "0.05"}], ";"}], "\[IndentingNewLine]", 
 RowBox[{
  RowBox[{"alpha", ":=", "1.00"}], ";"}], "\[IndentingNewLine]", 
 RowBox[{
  RowBox[{"mu", ":=", "2"}], ";", 
  RowBox[{"theta1", ":=", 
   RowBox[{"-", "0.1"}]}], ";", " ", 
  RowBox[{"theta2", ":=", 
   RowBox[{"-", "0.3"}]}]}], "\[IndentingNewLine]", 
 RowBox[{
  RowBox[{"u", ":=", "1"}], ";", 
  RowBox[{"v", ":=", "1"}], ";", 
  RowBox[{"s", ":=", "1"}], ";", 
  RowBox[{"s2", ":=", "1"}], ";"}], "\[IndentingNewLine]", 
 RowBox[{
  RowBox[{
   RowBox[{"ARL", ":=", 
    RowBox[{"1", "-", 
     RowBox[{"(", 
      RowBox[{
       RowBox[{"(", 
        RowBox[{"lamda", "*", 
         RowBox[{"E", "^", 
          RowBox[{"(", 
           RowBox[{
            RowBox[{"(", 
             RowBox[{
              RowBox[{"(", 
               RowBox[{"1", "-", "lamda"}], ")"}], "*", "u"}], ")"}], "/", 
            RowBox[{"(", 
             RowBox[{"alpha", "*", 
              RowBox[{"(", 
               RowBox[{"lamda", "+", "1"}], ")"}]}], ")"}]}], ")"}]}], "*", 
         RowBox[{"(", 
          RowBox[{
           RowBox[{"(", 
            RowBox[{"E", "^", 
             RowBox[{"-", 
              RowBox[{"(", 
               RowBox[{"b", "/", 
                RowBox[{"(", 
                 RowBox[{"alpha", "*", 
                  RowBox[{"(", 
                   RowBox[{"lamda", "+", "1"}], ")"}]}], ")"}]}], ")"}]}]}], 
            ")"}], "-", "1"}], ")"}]}], ")"}], "/", 
       RowBox[{"(", 
        RowBox[{
         RowBox[{"lamda", "*", 
          RowBox[{"E", "^", 
           RowBox[{"-", 
            RowBox[{"(", 
             RowBox[{"mu", "/", "alpha"}], ")"}]}]}], "*", 
          RowBox[{"E", "^", 
           RowBox[{"(", 
            RowBox[{"v", "/", 
             RowBox[{"(", 
              RowBox[{"alpha", "*", 
               RowBox[{"(", 
                RowBox[{"lamda", "+", "1"}], ")"}]}], ")"}]}], ")"}]}], "*", 
          RowBox[{"E", "^", 
           RowBox[{"(", 
            RowBox[{
             RowBox[{"(", 
              RowBox[{
               RowBox[{"(", 
                RowBox[{
                 RowBox[{"lamda", "*", "theta1"}], "+", "theta1"}], ")"}], 
               "*", "s"}], ")"}], "/", 
             RowBox[{"(", 
              RowBox[{"alpha", "*", 
               RowBox[{"(", 
                RowBox[{"lamda", "+", "1"}], ")"}]}], ")"}]}], ")"}]}], "*", 
          RowBox[{"E", "^", 
           RowBox[{"(", 
            RowBox[{
             RowBox[{"(", 
              RowBox[{
               RowBox[{"(", 
                RowBox[{
                 RowBox[{"lamda", "*", "theta2"}], "+", "theta2"}], ")"}], 
               "*", "s2"}], ")"}], "/", 
             RowBox[{"(", 
              RowBox[{"alpha", "*", 
               RowBox[{"(", 
                RowBox[{"lamda", "+", "1"}], ")"}]}], ")"}]}], ")"}]}]}], "+", 
         RowBox[{"E", "^", 
          RowBox[{"-", 
           RowBox[{"(", 
            RowBox[{
             RowBox[{"(", 
              RowBox[{"lamda", "*", "b"}], ")"}], "/", 
             RowBox[{"(", 
              RowBox[{"alpha", "*", 
               RowBox[{"(", 
                RowBox[{"lamda", "+", "1"}], ")"}]}], ")"}]}], ")"}]}]}], "-",
          "1"}], ")"}]}], ")"}]}]}], ";"}], 
  "\[IndentingNewLine]"}], "\[IndentingNewLine]", 
 RowBox[{
  RowBox[{"NumberForm", "[", 
   RowBox[{
    RowBox[{"N", "[", "%", "]"}], ",", 
    RowBox[{"{", 
     RowBox[{"20", ",", "3"}], "}"}]}], "]"}], ";"}], "\[IndentingNewLine]", 
 RowBox[{
  RowBox[{
   RowBox[{"TimeUsed", "[", "]"}], "-", "t0"}], ";"}], "\[IndentingNewLine]", 
 RowBox[{"NumberForm", "[", 
  RowBox[{
   RowBox[{"N", "[", "%", "]"}], ",", 
   RowBox[{"{", 
    RowBox[{"20", ",", "3"}], "}"}]}], "]"}], "\[IndentingNewLine]", 
 RowBox[{"NumberForm", "[", 
  RowBox[{
   RowBox[{"N", "[", "ARL", "]"}], ",", 
   RowBox[{"{", 
    RowBox[{"20", ",", "10"}], "}"}]}], "]"}]}], "Input",
 CellChangeTimes->{{3.725494563761512*^9, 3.7254945659576373`*^9}, {
   3.725494860524485*^9, 3.7254949592351313`*^9}, {3.7254949954452024`*^9, 
   3.7254950543295703`*^9}, {3.725495126680709*^9, 3.725495144475726*^9}, {
   3.7254952826546297`*^9, 3.7254952875239086`*^9}, {3.725495430671096*^9, 
   3.7254954684482565`*^9}, {3.7254955878370852`*^9, 3.725495589823199*^9}, {
   3.725498701124155*^9, 3.725498774257338*^9}, {3.7254988778022604`*^9, 
   3.7254989044317837`*^9}, {3.725498967255377*^9, 3.7254989975461097`*^9}, {
   3.725499028992908*^9, 3.72549905193322*^9}, {3.7254991306557226`*^9, 
   3.725499216359625*^9}, {3.7254995512887816`*^9, 3.725499553615915*^9}, {
   3.725499625583031*^9, 3.7254996812252135`*^9}, {3.7254997762786503`*^9, 
   3.7254999355867624`*^9}, {3.7254999724058685`*^9, 3.725500015396327*^9}, {
   3.7255001071785765`*^9, 3.7255002144817142`*^9}, {3.725500247057577*^9, 
   3.7255002841667*^9}, {3.7255003160195217`*^9, 3.7255006730999455`*^9}, {
   3.725521533495092*^9, 3.725521583739966*^9}, {3.7255432766211452`*^9, 
   3.725543326801015*^9}, {3.7255433842893033`*^9, 3.7255433957059565`*^9}, {
   3.725544083903319*^9, 3.725544085616417*^9}, {3.7255441317670565`*^9, 
   3.725544144809802*^9}, {3.7255442033621516`*^9, 3.725544226500475*^9}, {
   3.725544278445446*^9, 3.7255442840457664`*^9}, {3.725544328253295*^9, 
   3.725544341400047*^9}, {3.725598512536376*^9, 3.725598538967888*^9}, {
   3.725598578945174*^9, 3.725598581800338*^9}, {3.725598617601385*^9, 
   3.7255986724435225`*^9}, {3.7256006977946315`*^9, 
   3.7256007042390003`*^9}, {3.7256007360368185`*^9, 3.725600789228861*^9}, {
   3.725600835178489*^9, 3.725600929797901*^9}, {3.7256012029175215`*^9, 
   3.725601248692139*^9}, {3.7256013173770676`*^9, 3.725601320160227*^9}, {
   3.725601381844755*^9, 3.7256015681484113`*^9}, {3.7256022312056828`*^9, 
   3.725602238645108*^9}, {3.725602274488158*^9, 3.725602281442556*^9}, {
   3.7256795793029776`*^9, 3.725679596798978*^9}, {3.7256796400254507`*^9, 
   3.725679643561653*^9}, {3.7256796860300817`*^9, 3.7256796912623816`*^9}, {
   3.725679899769307*^9, 3.725679934496293*^9}, {3.7256800733302345`*^9, 
   3.725680074410296*^9}, {3.7257695446396475`*^9, 3.7257695525591*^9}, {
   3.7257698150201125`*^9, 3.72576981689822*^9}, {3.7257699796255274`*^9, 
   3.7257700091732173`*^9}, {3.7257700401529894`*^9, 3.725770040848029*^9}, {
   3.725770075542013*^9, 3.725770076586073*^9}, {3.725770114784258*^9, 
   3.725770224768549*^9}, {3.725770332715723*^9, 3.725770508818795*^9}, {
   3.725770562538868*^9, 3.725770762896328*^9}, {3.7257708198505855`*^9, 
   3.7257709439686847`*^9}, {3.7257710017049866`*^9, 
   3.7257710885219526`*^9}, {3.7257716118348846`*^9, 
   3.7257716126629314`*^9}, {3.7257718898407855`*^9, 3.7257718915778847`*^9}, 
   3.72577197960992*^9, {3.725772052033062*^9, 3.725772052479088*^9}, {
   3.725772317410241*^9, 3.725772317839266*^9}, {3.7257723964007587`*^9, 
   3.7257723969197884`*^9}, {3.7257724592613544`*^9, 3.725772459792385*^9}, {
   3.7257725089251947`*^9, 3.7257725095262294`*^9}, {3.72577264241183*^9, 
   3.7257726430658674`*^9}, {3.725772825274289*^9, 3.7257728266053653`*^9}, {
   3.7257733395047016`*^9, 3.7257733402807455`*^9}, {3.7257733782529173`*^9, 
   3.7257733786839423`*^9}, {3.7257734214263873`*^9, 
   3.7257734218534117`*^9}, {3.72577345539933*^9, 3.725773541496255*^9}, {
   3.725773715285195*^9, 3.7257737157812233`*^9}, {3.7257737895324416`*^9, 
   3.725773790104474*^9}, {3.72577383723617*^9, 3.725773839963326*^9}, {
   3.7257739876277723`*^9, 3.725773987989793*^9}, {3.725774043609974*^9, 
   3.7257740439559937`*^9}, {3.7257741066975822`*^9, 3.72577410980076*^9}, {
   3.725774333431551*^9, 3.725774359314031*^9}, {3.7257744723224945`*^9, 
   3.7257744801309414`*^9}, {3.7257745486668615`*^9, 3.725774549073885*^9}, {
   3.725774706288877*^9, 3.7257747335504365`*^9}, {3.7257750656864333`*^9, 
   3.725775153864477*^9}, {3.725776199362276*^9, 3.7257764978143463`*^9}, {
   3.7257765500413337`*^9, 3.7257766073356104`*^9}, {3.7257766462348356`*^9, 
   3.7257766904413643`*^9}, {3.725776821248846*^9, 3.7257768222909055`*^9}, {
   3.7257768657803926`*^9, 3.7257768661054115`*^9}, {3.725776952011325*^9, 
   3.725776952351344*^9}, {3.7257770001450777`*^9, 3.725777000561102*^9}, {
   3.725777226013997*^9, 3.725777226436021*^9}, {3.7257772911197205`*^9, 
   3.725777291432739*^9}, {3.7257784529601746`*^9, 3.7257784534702034`*^9}, {
   3.725778547596587*^9, 3.725778548220623*^9}, {3.7257796181578197`*^9, 
   3.7257796403060865`*^9}, {3.7257796771231923`*^9, 
   3.7257796777992315`*^9}, {3.725779709821063*^9, 3.7257797200796494`*^9}, {
   3.7257797888135805`*^9, 3.7257797891756015`*^9}, {3.725779828298839*^9, 
   3.7257798289748783`*^9}, {3.725779929032601*^9, 3.7257799549920855`*^9}, {
   3.725779997631524*^9, 3.7257800267321887`*^9}, {3.7257802382532873`*^9, 
   3.7257805546743855`*^9}, {3.7257805918445115`*^9, 3.7257806218132257`*^9}, 
   3.7257808044466715`*^9, {3.725780853515478*^9, 3.72578085406551*^9}, {
   3.725780898165032*^9, 3.725780899427104*^9}, {3.7257809820618305`*^9, 
   3.7257810109864855`*^9}, {3.7257926858206463`*^9, 3.725792693458083*^9}, {
   3.7257927903356247`*^9, 3.7257929089964113`*^9}, {3.7257929809405265`*^9, 
   3.7257932315698614`*^9}, {3.725793342595212*^9, 3.7257933886148443`*^9}, {
   3.7257934743807497`*^9, 3.725793635495965*^9}, {3.7257937147905*^9, 
   3.725793862196931*^9}, {3.7257938994770637`*^9, 3.7257939226043863`*^9}, {
   3.7257940033870068`*^9, 3.7257940042390556`*^9}, {3.725794484272512*^9, 
   3.725794486013612*^9}, {3.725794761535371*^9, 3.725794762459423*^9}, {
   3.725795081930696*^9, 3.725795082609735*^9}, {3.7257952042176905`*^9, 
   3.7257952054547615`*^9}, {3.7257952752157516`*^9, 
   3.7257952773188715`*^9}, {3.7258701780234985`*^9, 
   3.7258701807366543`*^9}, {3.725870211662423*^9, 3.725870214378578*^9}, {
   3.7258702753840675`*^9, 3.725870298473388*^9}, {3.726034550743981*^9, 
   3.7260346207259836`*^9}, {3.7260347162774487`*^9, 
   3.7260347187705917`*^9}, {3.7260358431139*^9, 3.7260358549125752`*^9}, {
   3.7260359146819935`*^9, 3.726035922009413*^9}, {3.726035990875352*^9, 
   3.7260360034620714`*^9}, {3.726036053837953*^9, 3.7260360968394127`*^9}, {
   3.7260362627219005`*^9, 3.7260362852401886`*^9}, {3.7260363794065742`*^9, 
   3.726036387156018*^9}, 3.7260378018069315`*^9, {3.7260378795613785`*^9, 
   3.7260379253279963`*^9}, {3.7260470725979195`*^9, 
   3.7260470837665577`*^9}, {3.726047286542156*^9, 3.726047287397205*^9}, {
   3.726047320609104*^9, 3.726047339255171*^9}, {3.726047394579335*^9, 
   3.726047467126485*^9}, {3.7260475986860094`*^9, 3.7260476011691513`*^9}, {
   3.7260476458577075`*^9, 3.726047658581435*^9}, {3.726047689728217*^9, 
   3.726047750718705*^9}, {3.726052362893507*^9, 3.72605241592454*^9}, 
   3.7260524932099605`*^9, 3.726055938101997*^9, {3.726056000725579*^9, 
   3.726056001828642*^9}, {3.7260560610030265`*^9, 3.726056062157092*^9}, {
   3.7260561086837535`*^9, 3.726056109481799*^9}, {3.72605615041514*^9, 
   3.7260561509951735`*^9}, {3.7260562183050237`*^9, 3.726056219245077*^9}, {
   3.726056303403891*^9, 3.726056304156934*^9}, {3.726056364157366*^9, 
   3.726056364775401*^9}, {3.7260564860233364`*^9, 3.726056487783437*^9}, {
   3.726056540397446*^9, 3.7260565441646614`*^9}, {3.7260565802647266`*^9, 
   3.7260565808057575`*^9}, {3.726056634422824*^9, 3.7260566352528715`*^9}, {
   3.72605847256496*^9, 3.7260586006802874`*^9}, {3.7260586386034565`*^9, 
   3.726058639034481*^9}, {3.726058678102716*^9, 3.7260586785667424`*^9}, {
   3.7260587169079356`*^9, 3.726058729331646*^9}, {3.726058778916482*^9, 
   3.7260587794495125`*^9}, {3.726058830002404*^9, 3.7260588306534414`*^9}, {
   3.7260588671945314`*^9, 3.726058867834568*^9}, {3.7260590235444736`*^9, 
   3.7260590379823*^9}, {3.7260591349528465`*^9, 3.7260591362629213`*^9}, {
   3.7260592603460183`*^9, 3.7260592807461853`*^9}, {3.726059314191098*^9, 
   3.726059315135152*^9}, {3.726289329888957*^9, 3.726289364233921*^9}, {
   3.726289439595232*^9, 3.7262894402712708`*^9}, {3.726289655144561*^9, 
   3.7262896582677393`*^9}, 3.7262898016499405`*^9, {3.7262898709049015`*^9, 
   3.7262898714469323`*^9}, {3.726289933019454*^9, 3.7262901139068003`*^9}, 
   3.7262902404080353`*^9, {3.726294957950864*^9, 3.7262949582798824`*^9}, {
   3.726295275015999*^9, 3.7262952753240166`*^9}, {3.726295307473855*^9, 
   3.7262953830751796`*^9}, {3.7262954193612547`*^9, 
   3.7262954199292874`*^9}, {3.726295452681161*^9, 3.7262954535272093`*^9}, {
   3.726295498633789*^9, 3.7262954995348406`*^9}, {3.726295553944953*^9, 
   3.7262955556210485`*^9}, {3.7262955903310337`*^9, 
   3.7262955908320627`*^9}, {3.726295632691457*^9, 3.7262956340365334`*^9}, {
   3.7262957142321205`*^9, 3.7262957161342297`*^9}, {3.726295749314127*^9, 
   3.7262957498141556`*^9}, {3.726295818996113*^9, 3.726295819755156*^9}, {
   3.7270080640876107`*^9, 3.7270080676378136`*^9}, {3.7270086141960754`*^9, 
   3.7270086454448624`*^9}, 3.731642505927206*^9, {3.7316425913590927`*^9, 
   3.7316428247664423`*^9}, 3.7316428848168774`*^9, 3.731644395108261*^9, 
   3.731644466694355*^9, 3.731646108972288*^9, 3.731646171051839*^9, 
   3.731646227610074*^9, 3.731760235994571*^9, 3.73176030923176*^9, 
   3.7317603719723487`*^9, 3.731760496588476*^9, 3.7317605851115394`*^9, 
   3.7317606987980423`*^9, 3.731760899878543*^9, 3.7317609817952285`*^9, 
   3.731761031871093*^9, 3.7317610872552605`*^9, 3.731761233480624*^9, {
   3.7317613094199677`*^9, 3.731761318302476*^9}, {3.7317613654141703`*^9, 
   3.7317615622814302`*^9}, 3.7317616716486855`*^9, 3.7317617341772623`*^9, 
   3.731761797303873*^9, 3.731761850976943*^9, 3.7317619166146975`*^9, {
   3.731761991736994*^9, 3.7317620147183084`*^9}, 3.7317620786239634`*^9, 
   3.73176213031592*^9, 3.7317621861461134`*^9, 3.731762239170146*^9, 
   3.731762294099288*^9, 3.7317623604970856`*^9, 3.7317624214395714`*^9, 
   3.731762481177988*^9, 3.7317625633926907`*^9, 3.7317626423172045`*^9, {
   3.7317627391077414`*^9, 3.731762739929788*^9}, {3.7317628071476326`*^9, 
   3.7317630891747637`*^9}, 3.731763187420383*^9, 3.731801325498705*^9, 
   3.7318013802348356`*^9, 3.731801444191494*^9, 3.7318015027378426`*^9, 
   3.7318016309341745`*^9, 3.7318017611086206`*^9, 3.7318018153487225`*^9, 
   3.731801873479048*^9, 3.731801994785986*^9, 3.731802053872366*^9, 
   3.73180211654195*^9, 3.7318022216219606`*^9, 3.731802287931753*^9, 
   3.731802345337036*^9, 3.731802401263235*^9, {3.731802493712523*^9, 
   3.7318025662916746`*^9}, {3.7318026014796867`*^9, 3.731802625013033*^9}, {
   3.7318026612321043`*^9, 3.7318029659165316`*^9}, 3.7318031142500153`*^9, 
   3.7318032324367757`*^9, 3.7318033096291904`*^9, 3.73180339161588*^9, 
   3.731803451613312*^9, 3.731803561476596*^9, 3.7318036362618732`*^9, 
   3.7318037028706827`*^9, 3.731803791205735*^9, 3.7318038595206428`*^9, 
   3.731803947689686*^9, 3.731804017054653*^9, 3.731804087925707*^9, 
   3.731804161038889*^9, 3.731804246102754*^9, 3.7318043339657793`*^9, 
   3.7318044344365263`*^9, 3.7318045454258747`*^9, {3.73180457629564*^9, 
   3.731804832167275*^9}, 3.7318049931134806`*^9, 3.731805051887842*^9, 
   3.7318051181506324`*^9, 3.7318052022864447`*^9, 3.7318052584786587`*^9, 
   3.731805331372828*^9, 3.731805391455264*^9, 3.731805486389694*^9, 
   3.7318055518374376`*^9, 3.7318056154210744`*^9, {3.7318056852190666`*^9, 
   3.7318056858761044`*^9}, 3.7318058017957344`*^9, 3.731805865864399*^9, 
   3.7318059372264805`*^9, 3.73180604438561*^9, 3.7318060990027337`*^9, {
   3.7318061987234373`*^9, 3.7318061998775034`*^9}, {3.7341432483188295`*^9, 
   3.73414325446524*^9}, {3.7769482602997456`*^9, 3.776948274996971*^9}, {
   3.776948316584446*^9, 3.77694839136458*^9}, 3.7905732591554947`*^9, 
   3.7905732906947193`*^9, {3.790573333115662*^9, 3.7905733560424395`*^9}, {
   3.790573388035139*^9, 3.790573388316082*^9}, 3.800748257766508*^9, 
   3.8007483002809625`*^9, {3.801309296292615*^9, 3.801309324542348*^9}}],

Cell[BoxData[
 TagBox[
  InterpretationBox["\<\"0.000\"\>",
   0.,
   AutoDelete->True],
  NumberForm[#, {20, 3}]& ]], "Output",
 CellChangeTimes->{
  3.7262898908550425`*^9, {3.726289937509711*^9, 3.726290116659958*^9}, 
   3.726290247788458*^9, 3.7262949630091534`*^9, 3.726295278684209*^9, {
   3.7262953114060802`*^9, 3.726295385397312*^9}, 3.726295423973519*^9, 
   3.7262954574624343`*^9, 3.7262955099834385`*^9, 3.726295559572274*^9, 
   3.7262955950473037`*^9, 3.7262956390128183`*^9, 3.7262957225585966`*^9, 
   3.7262957533923607`*^9, 3.7262958251464643`*^9, 3.727008070754992*^9, 
   3.7270086489690638`*^9, 3.731642509462408*^9, {3.7316425967313995`*^9, 
   3.731642827032572*^9}, 3.731644398048429*^9, 3.731644469301504*^9, 
   3.73164611162344*^9, 3.7316461739730062`*^9, 3.73164622999121*^9, 
   3.731760242141923*^9, 3.7317603118849115`*^9, 3.7317603867081914`*^9, 
   3.731760500571704*^9, 3.731760590698859*^9, 3.7317607017382097`*^9, 
   3.7317609027317066`*^9, 3.731760984684394*^9, 3.7317610345082436`*^9, 
   3.731761090107424*^9, 3.7317612360687723`*^9, 3.7317613212246428`*^9, {
   3.7317613761527843`*^9, 3.7317615644635553`*^9}, 3.731761674292837*^9, 
   3.7317617371384315`*^9, 3.7317618003820486`*^9, 3.7317618535280886`*^9, 
   3.7317619192438474`*^9, {3.7317619941631327`*^9, 3.7317620199886093`*^9}, 
   3.731762081097105*^9, 3.7317621340051312`*^9, 3.7317621889112716`*^9, 
   3.7317622415342817`*^9, 3.7317622966724353`*^9, 3.73176236319624*^9, 
   3.7317624244467435`*^9, 3.731762483707133*^9, 3.7317625661018457`*^9, 
   3.7317626448443494`*^9, 3.7317627431609726`*^9, {3.731762812030912*^9, 
   3.7317630913958907`*^9}, 3.7317632325329633`*^9, 3.731801331145028*^9, 
   3.7318013833940163`*^9, 3.7318014472856708`*^9, 3.731801504939968*^9, 
   3.73180170602347*^9, 3.7318017634757557`*^9, 3.731801818360895*^9, 
   3.731801876684231*^9, 3.731801997780157*^9, 3.731802056259502*^9, 
   3.7318021198231378`*^9, 3.7318022247551394`*^9, 3.7318022903538914`*^9, 
   3.731802347723173*^9, 3.731802404266407*^9, 3.7318024980557714`*^9, {
   3.731802533590804*^9, 3.7318025689808283`*^9}, {3.7318026041858416`*^9, 
   3.731802627392169*^9}, {3.7318026636472425`*^9, 3.7318029679676485`*^9}, 
   3.7318031165201454`*^9, 3.731803234862914*^9, 3.7318033126823654`*^9, 
   3.7318033947600603`*^9, 3.7318034537184324`*^9, 3.731803564750783*^9, 
   3.731803640159096*^9, 3.73180372781711*^9, 3.7318037935648704`*^9, 
   3.7318038621947956`*^9, 3.731803950249832*^9, 3.731804019743807*^9, 
   3.731804090677864*^9, 3.7318041630860057`*^9, 3.731804248852911*^9, 
   3.7318043371069593`*^9, 3.731804436966671*^9, 3.7318045476980047`*^9, {
   3.731804586243209*^9, 3.7318048341493883`*^9}, 3.731804996108652*^9, 
   3.731805055074024*^9, 3.731805121119802*^9, 3.731805205950654*^9, 
   3.7318052610258045`*^9, 3.731805334186989*^9, 3.7318053942134223`*^9, 
   3.731805488603821*^9, 3.7318055546125965`*^9, 3.7318056211544027`*^9, 
   3.731805688667264*^9, 3.7318058051299253`*^9, 3.7318058693395977`*^9, 
   3.7318059398736324`*^9, 3.7318060467577457`*^9, 3.7318061023729267`*^9, 
   3.731806203696722*^9, 3.7341432576008453`*^9, 3.7769482793191786`*^9, {
   3.776948319581651*^9, 3.7769483639353313`*^9}, 3.7769484055182066`*^9, 
   3.790573261248488*^9, 3.7905732958185124`*^9, {3.790573335177921*^9, 
   3.790573358822985*^9}, 3.7905733907530046`*^9, 3.8007482601405535`*^9, 
   3.80074830290534*^9, 3.801309330256136*^9}],

Cell[BoxData[
 TagBox[
  InterpretationBox["\<\"500.0000508566\"\>",
   500.00005085656625`,
   AutoDelete->True],
  NumberForm[#, {20, 10}]& ]], "Output",
 CellChangeTimes->{
  3.7262898908550425`*^9, {3.726289937509711*^9, 3.726290116659958*^9}, 
   3.726290247788458*^9, 3.7262949630091534`*^9, 3.726295278684209*^9, {
   3.7262953114060802`*^9, 3.726295385397312*^9}, 3.726295423973519*^9, 
   3.7262954574624343`*^9, 3.7262955099834385`*^9, 3.726295559572274*^9, 
   3.7262955950473037`*^9, 3.7262956390128183`*^9, 3.7262957225585966`*^9, 
   3.7262957533923607`*^9, 3.7262958251464643`*^9, 3.727008070754992*^9, 
   3.7270086489690638`*^9, 3.731642509462408*^9, {3.7316425967313995`*^9, 
   3.731642827032572*^9}, 3.731644398048429*^9, 3.731644469301504*^9, 
   3.73164611162344*^9, 3.7316461739730062`*^9, 3.73164622999121*^9, 
   3.731760242141923*^9, 3.7317603118849115`*^9, 3.7317603867081914`*^9, 
   3.731760500571704*^9, 3.731760590698859*^9, 3.7317607017382097`*^9, 
   3.7317609027317066`*^9, 3.731760984684394*^9, 3.7317610345082436`*^9, 
   3.731761090107424*^9, 3.7317612360687723`*^9, 3.7317613212246428`*^9, {
   3.7317613761527843`*^9, 3.7317615644635553`*^9}, 3.731761674292837*^9, 
   3.7317617371384315`*^9, 3.7317618003820486`*^9, 3.7317618535280886`*^9, 
   3.7317619192438474`*^9, {3.7317619941631327`*^9, 3.7317620199886093`*^9}, 
   3.731762081097105*^9, 3.7317621340051312`*^9, 3.7317621889112716`*^9, 
   3.7317622415342817`*^9, 3.7317622966724353`*^9, 3.73176236319624*^9, 
   3.7317624244467435`*^9, 3.731762483707133*^9, 3.7317625661018457`*^9, 
   3.7317626448443494`*^9, 3.7317627431609726`*^9, {3.731762812030912*^9, 
   3.7317630913958907`*^9}, 3.7317632325329633`*^9, 3.731801331145028*^9, 
   3.7318013833940163`*^9, 3.7318014472856708`*^9, 3.731801504939968*^9, 
   3.73180170602347*^9, 3.7318017634757557`*^9, 3.731801818360895*^9, 
   3.731801876684231*^9, 3.731801997780157*^9, 3.731802056259502*^9, 
   3.7318021198231378`*^9, 3.7318022247551394`*^9, 3.7318022903538914`*^9, 
   3.731802347723173*^9, 3.731802404266407*^9, 3.7318024980557714`*^9, {
   3.731802533590804*^9, 3.7318025689808283`*^9}, {3.7318026041858416`*^9, 
   3.731802627392169*^9}, {3.7318026636472425`*^9, 3.7318029679676485`*^9}, 
   3.7318031165201454`*^9, 3.731803234862914*^9, 3.7318033126823654`*^9, 
   3.7318033947600603`*^9, 3.7318034537184324`*^9, 3.731803564750783*^9, 
   3.731803640159096*^9, 3.73180372781711*^9, 3.7318037935648704`*^9, 
   3.7318038621947956`*^9, 3.731803950249832*^9, 3.731804019743807*^9, 
   3.731804090677864*^9, 3.7318041630860057`*^9, 3.731804248852911*^9, 
   3.7318043371069593`*^9, 3.731804436966671*^9, 3.7318045476980047`*^9, {
   3.731804586243209*^9, 3.7318048341493883`*^9}, 3.731804996108652*^9, 
   3.731805055074024*^9, 3.731805121119802*^9, 3.731805205950654*^9, 
   3.7318052610258045`*^9, 3.731805334186989*^9, 3.7318053942134223`*^9, 
   3.731805488603821*^9, 3.7318055546125965`*^9, 3.7318056211544027`*^9, 
   3.731805688667264*^9, 3.7318058051299253`*^9, 3.7318058693395977`*^9, 
   3.7318059398736324`*^9, 3.7318060467577457`*^9, 3.7318061023729267`*^9, 
   3.731806203696722*^9, 3.7341432576008453`*^9, 3.7769482793191786`*^9, {
   3.776948319581651*^9, 3.7769483639353313`*^9}, 3.7769484055182066`*^9, 
   3.790573261248488*^9, 3.7905732958185124`*^9, {3.790573335177921*^9, 
   3.790573358822985*^9}, 3.7905733907530046`*^9, 3.8007482601405535`*^9, 
   3.80074830290534*^9, 3.8013093302609463`*^9}]
}, Open  ]],

Cell[BoxData[
 RowBox[{"(*", " ", 
  RowBox[{
   RowBox[{
   "Explicit", " ", "Formulas", " ", "on", " ", "Modifide", " ", "EWMA", " ", 
    "for", " ", "MA", 
    RowBox[{"(", "2", ")"}], " ", "given", " ", "lamda"}], "=", "0.1"}], 
  "*)"}]], "Input",
 CellChangeTimes->{{3.8013093477513714`*^9, 3.8013093486713667`*^9}}],

Cell[CellGroupData[{

Cell[BoxData[{
 RowBox[{
  RowBox[{"Clear", "[", 
   RowBox[{"alpha", ",", "b", ",", "u", ",", "t0", ",", "r"}], "]"}], 
  ";"}], "\[IndentingNewLine]", 
 RowBox[{
  RowBox[{"t0", ":=", 
   RowBox[{"TimeUsed", "[", "]"}]}], ";"}], "\[IndentingNewLine]", 
 RowBox[{
  RowBox[{"b", ":=", "0.2494786708"}], ";"}], "\[IndentingNewLine]", 
 RowBox[{
  RowBox[{"lamda", ":=", "0.1"}], ";"}], "\[IndentingNewLine]", 
 RowBox[{
  RowBox[{"alpha", ":=", "1.00"}], ";"}], "\[IndentingNewLine]", 
 RowBox[{
  RowBox[{"mu", ":=", "2"}], ";", 
  RowBox[{"theta1", ":=", 
   RowBox[{"-", "0.1"}]}], ";", " ", 
  RowBox[{"theta2", ":=", 
   RowBox[{"-", "0.3"}]}]}], "\[IndentingNewLine]", 
 RowBox[{
  RowBox[{"u", ":=", "1"}], ";", 
  RowBox[{"v", ":=", "1"}], ";", 
  RowBox[{"s", ":=", "1"}], ";", 
  RowBox[{"s2", ":=", "1"}], ";"}], "\[IndentingNewLine]", 
 RowBox[{
  RowBox[{
   RowBox[{"ARL", ":=", 
    RowBox[{"1", "-", 
     RowBox[{"(", 
      RowBox[{
       RowBox[{"(", 
        RowBox[{"lamda", "*", 
         RowBox[{"E", "^", 
          RowBox[{"(", 
           RowBox[{
            RowBox[{"(", 
             RowBox[{
              RowBox[{"(", 
               RowBox[{"1", "-", "lamda"}], ")"}], "*", "u"}], ")"}], "/", 
            RowBox[{"(", 
             RowBox[{"alpha", "*", 
              RowBox[{"(", 
               RowBox[{"lamda", "+", "1"}], ")"}]}], ")"}]}], ")"}]}], "*", 
         RowBox[{"(", 
          RowBox[{
           RowBox[{"(", 
            RowBox[{"E", "^", 
             RowBox[{"-", 
              RowBox[{"(", 
               RowBox[{"b", "/", 
                RowBox[{"(", 
                 RowBox[{"alpha", "*", 
                  RowBox[{"(", 
                   RowBox[{"lamda", "+", "1"}], ")"}]}], ")"}]}], ")"}]}]}], 
            ")"}], "-", "1"}], ")"}]}], ")"}], "/", 
       RowBox[{"(", 
        RowBox[{
         RowBox[{"lamda", "*", 
          RowBox[{"E", "^", 
           RowBox[{"-", 
            RowBox[{"(", 
             RowBox[{"mu", "/", "alpha"}], ")"}]}]}], "*", 
          RowBox[{"E", "^", 
           RowBox[{"(", 
            RowBox[{"v", "/", 
             RowBox[{"(", 
              RowBox[{"alpha", "*", 
               RowBox[{"(", 
                RowBox[{"lamda", "+", "1"}], ")"}]}], ")"}]}], ")"}]}], "*", 
          RowBox[{"E", "^", 
           RowBox[{"(", 
            RowBox[{
             RowBox[{"(", 
              RowBox[{
               RowBox[{"(", 
                RowBox[{
                 RowBox[{"lamda", "*", "theta1"}], "+", "theta1"}], ")"}], 
               "*", "s"}], ")"}], "/", 
             RowBox[{"(", 
              RowBox[{"alpha", "*", 
               RowBox[{"(", 
                RowBox[{"lamda", "+", "1"}], ")"}]}], ")"}]}], ")"}]}], "*", 
          RowBox[{"E", "^", 
           RowBox[{"(", 
            RowBox[{
             RowBox[{"(", 
              RowBox[{
               RowBox[{"(", 
                RowBox[{
                 RowBox[{"lamda", "*", "theta2"}], "+", "theta2"}], ")"}], 
               "*", "s2"}], ")"}], "/", 
             RowBox[{"(", 
              RowBox[{"alpha", "*", 
               RowBox[{"(", 
                RowBox[{"lamda", "+", "1"}], ")"}]}], ")"}]}], ")"}]}]}], "+", 
         RowBox[{"E", "^", 
          RowBox[{"-", 
           RowBox[{"(", 
            RowBox[{
             RowBox[{"(", 
              RowBox[{"lamda", "*", "b"}], ")"}], "/", 
             RowBox[{"(", 
              RowBox[{"alpha", "*", 
               RowBox[{"(", 
                RowBox[{"lamda", "+", "1"}], ")"}]}], ")"}]}], ")"}]}]}], "-",
          "1"}], ")"}]}], ")"}]}]}], ";"}], 
  "\[IndentingNewLine]"}], "\[IndentingNewLine]", 
 RowBox[{
  RowBox[{"NumberForm", "[", 
   RowBox[{
    RowBox[{"N", "[", "%", "]"}], ",", 
    RowBox[{"{", 
     RowBox[{"20", ",", "3"}], "}"}]}], "]"}], ";"}], "\[IndentingNewLine]", 
 RowBox[{
  RowBox[{
   RowBox[{"TimeUsed", "[", "]"}], "-", "t0"}], ";"}], "\[IndentingNewLine]", 
 RowBox[{"NumberForm", "[", 
  RowBox[{
   RowBox[{"N", "[", "%", "]"}], ",", 
   RowBox[{"{", 
    RowBox[{"20", ",", "3"}], "}"}]}], "]"}], "\[IndentingNewLine]", 
 RowBox[{"NumberForm", "[", 
  RowBox[{
   RowBox[{"N", "[", "ARL", "]"}], ",", 
   RowBox[{"{", 
    RowBox[{"20", ",", "10"}], "}"}]}], "]"}]}], "Input",
 CellChangeTimes->{{3.725494563761512*^9, 3.7254945659576373`*^9}, {
   3.725494860524485*^9, 3.7254949592351313`*^9}, {3.7254949954452024`*^9, 
   3.7254950543295703`*^9}, {3.725495126680709*^9, 3.725495144475726*^9}, {
   3.7254952826546297`*^9, 3.7254952875239086`*^9}, {3.725495430671096*^9, 
   3.7254954684482565`*^9}, {3.7254955878370852`*^9, 3.725495589823199*^9}, {
   3.725498701124155*^9, 3.725498774257338*^9}, {3.7254988778022604`*^9, 
   3.7254989044317837`*^9}, {3.725498967255377*^9, 3.7254989975461097`*^9}, {
   3.725499028992908*^9, 3.72549905193322*^9}, {3.7254991306557226`*^9, 
   3.725499216359625*^9}, {3.7254995512887816`*^9, 3.725499553615915*^9}, {
   3.725499625583031*^9, 3.7254996812252135`*^9}, {3.7254997762786503`*^9, 
   3.7254999355867624`*^9}, {3.7254999724058685`*^9, 3.725500015396327*^9}, {
   3.7255001071785765`*^9, 3.7255002144817142`*^9}, {3.725500247057577*^9, 
   3.7255002841667*^9}, {3.7255003160195217`*^9, 3.7255006730999455`*^9}, {
   3.725521533495092*^9, 3.725521583739966*^9}, {3.7255432766211452`*^9, 
   3.725543326801015*^9}, {3.7255433842893033`*^9, 3.7255433957059565`*^9}, {
   3.725544083903319*^9, 3.725544085616417*^9}, {3.7255441317670565`*^9, 
   3.725544144809802*^9}, {3.7255442033621516`*^9, 3.725544226500475*^9}, {
   3.725544278445446*^9, 3.7255442840457664`*^9}, {3.725544328253295*^9, 
   3.725544341400047*^9}, {3.725598512536376*^9, 3.725598538967888*^9}, {
   3.725598578945174*^9, 3.725598581800338*^9}, {3.725598617601385*^9, 
   3.7255986724435225`*^9}, {3.7256006977946315`*^9, 
   3.7256007042390003`*^9}, {3.7256007360368185`*^9, 3.725600789228861*^9}, {
   3.725600835178489*^9, 3.725600929797901*^9}, {3.7256012029175215`*^9, 
   3.725601248692139*^9}, {3.7256013173770676`*^9, 3.725601320160227*^9}, {
   3.725601381844755*^9, 3.7256015681484113`*^9}, {3.7256022312056828`*^9, 
   3.725602238645108*^9}, {3.725602274488158*^9, 3.725602281442556*^9}, {
   3.7256795793029776`*^9, 3.725679596798978*^9}, {3.7256796400254507`*^9, 
   3.725679643561653*^9}, {3.7256796860300817`*^9, 3.7256796912623816`*^9}, {
   3.725679899769307*^9, 3.725679934496293*^9}, {3.7256800733302345`*^9, 
   3.725680074410296*^9}, {3.7257695446396475`*^9, 3.7257695525591*^9}, {
   3.7257698150201125`*^9, 3.72576981689822*^9}, {3.7257699796255274`*^9, 
   3.7257700091732173`*^9}, {3.7257700401529894`*^9, 3.725770040848029*^9}, {
   3.725770075542013*^9, 3.725770076586073*^9}, {3.725770114784258*^9, 
   3.725770224768549*^9}, {3.725770332715723*^9, 3.725770508818795*^9}, {
   3.725770562538868*^9, 3.725770762896328*^9}, {3.7257708198505855`*^9, 
   3.7257709439686847`*^9}, {3.7257710017049866`*^9, 
   3.7257710885219526`*^9}, {3.7257716118348846`*^9, 
   3.7257716126629314`*^9}, {3.7257718898407855`*^9, 3.7257718915778847`*^9}, 
   3.72577197960992*^9, {3.725772052033062*^9, 3.725772052479088*^9}, {
   3.725772317410241*^9, 3.725772317839266*^9}, {3.7257723964007587`*^9, 
   3.7257723969197884`*^9}, {3.7257724592613544`*^9, 3.725772459792385*^9}, {
   3.7257725089251947`*^9, 3.7257725095262294`*^9}, {3.72577264241183*^9, 
   3.7257726430658674`*^9}, {3.725772825274289*^9, 3.7257728266053653`*^9}, {
   3.7257733395047016`*^9, 3.7257733402807455`*^9}, {3.7257733782529173`*^9, 
   3.7257733786839423`*^9}, {3.7257734214263873`*^9, 
   3.7257734218534117`*^9}, {3.72577345539933*^9, 3.725773541496255*^9}, {
   3.725773715285195*^9, 3.7257737157812233`*^9}, {3.7257737895324416`*^9, 
   3.725773790104474*^9}, {3.72577383723617*^9, 3.725773839963326*^9}, {
   3.7257739876277723`*^9, 3.725773987989793*^9}, {3.725774043609974*^9, 
   3.7257740439559937`*^9}, {3.7257741066975822`*^9, 3.72577410980076*^9}, {
   3.725774333431551*^9, 3.725774359314031*^9}, {3.7257744723224945`*^9, 
   3.7257744801309414`*^9}, {3.7257745486668615`*^9, 3.725774549073885*^9}, {
   3.725774706288877*^9, 3.7257747335504365`*^9}, {3.7257750656864333`*^9, 
   3.725775153864477*^9}, {3.725776199362276*^9, 3.7257764978143463`*^9}, {
   3.7257765500413337`*^9, 3.7257766073356104`*^9}, {3.7257766462348356`*^9, 
   3.7257766904413643`*^9}, {3.725776821248846*^9, 3.7257768222909055`*^9}, {
   3.7257768657803926`*^9, 3.7257768661054115`*^9}, {3.725776952011325*^9, 
   3.725776952351344*^9}, {3.7257770001450777`*^9, 3.725777000561102*^9}, {
   3.725777226013997*^9, 3.725777226436021*^9}, {3.7257772911197205`*^9, 
   3.725777291432739*^9}, {3.7257784529601746`*^9, 3.7257784534702034`*^9}, {
   3.725778547596587*^9, 3.725778548220623*^9}, {3.7257796181578197`*^9, 
   3.7257796403060865`*^9}, {3.7257796771231923`*^9, 
   3.7257796777992315`*^9}, {3.725779709821063*^9, 3.7257797200796494`*^9}, {
   3.7257797888135805`*^9, 3.7257797891756015`*^9}, {3.725779828298839*^9, 
   3.7257798289748783`*^9}, {3.725779929032601*^9, 3.7257799549920855`*^9}, {
   3.725779997631524*^9, 3.7257800267321887`*^9}, {3.7257802382532873`*^9, 
   3.7257805546743855`*^9}, {3.7257805918445115`*^9, 3.7257806218132257`*^9}, 
   3.7257808044466715`*^9, {3.725780853515478*^9, 3.72578085406551*^9}, {
   3.725780898165032*^9, 3.725780899427104*^9}, {3.7257809820618305`*^9, 
   3.7257810109864855`*^9}, {3.7257926858206463`*^9, 3.725792693458083*^9}, {
   3.7257927903356247`*^9, 3.7257929089964113`*^9}, {3.7257929809405265`*^9, 
   3.7257932315698614`*^9}, {3.725793342595212*^9, 3.7257933886148443`*^9}, {
   3.7257934743807497`*^9, 3.725793635495965*^9}, {3.7257937147905*^9, 
   3.725793862196931*^9}, {3.7257938994770637`*^9, 3.7257939226043863`*^9}, {
   3.7257940033870068`*^9, 3.7257940042390556`*^9}, {3.725794484272512*^9, 
   3.725794486013612*^9}, {3.725794761535371*^9, 3.725794762459423*^9}, {
   3.725795081930696*^9, 3.725795082609735*^9}, {3.7257952042176905`*^9, 
   3.7257952054547615`*^9}, {3.7257952752157516`*^9, 
   3.7257952773188715`*^9}, {3.7258701780234985`*^9, 
   3.7258701807366543`*^9}, {3.725870211662423*^9, 3.725870214378578*^9}, {
   3.7258702753840675`*^9, 3.725870298473388*^9}, {3.726034550743981*^9, 
   3.7260346207259836`*^9}, {3.7260347162774487`*^9, 
   3.7260347187705917`*^9}, {3.7260358431139*^9, 3.7260358549125752`*^9}, {
   3.7260359146819935`*^9, 3.726035922009413*^9}, {3.726035990875352*^9, 
   3.7260360034620714`*^9}, {3.726036053837953*^9, 3.7260360968394127`*^9}, {
   3.7260362627219005`*^9, 3.7260362852401886`*^9}, {3.7260363794065742`*^9, 
   3.726036387156018*^9}, 3.7260378018069315`*^9, {3.7260378795613785`*^9, 
   3.7260379253279963`*^9}, {3.7260470725979195`*^9, 
   3.7260470837665577`*^9}, {3.726047286542156*^9, 3.726047287397205*^9}, {
   3.726047320609104*^9, 3.726047339255171*^9}, {3.726047394579335*^9, 
   3.726047467126485*^9}, {3.7260475986860094`*^9, 3.7260476011691513`*^9}, {
   3.7260476458577075`*^9, 3.726047658581435*^9}, {3.726047689728217*^9, 
   3.726047750718705*^9}, {3.726052362893507*^9, 3.72605241592454*^9}, 
   3.7260524932099605`*^9, 3.726055938101997*^9, {3.726056000725579*^9, 
   3.726056001828642*^9}, {3.7260560610030265`*^9, 3.726056062157092*^9}, {
   3.7260561086837535`*^9, 3.726056109481799*^9}, {3.72605615041514*^9, 
   3.7260561509951735`*^9}, {3.7260562183050237`*^9, 3.726056219245077*^9}, {
   3.726056303403891*^9, 3.726056304156934*^9}, {3.726056364157366*^9, 
   3.726056364775401*^9}, {3.7260564860233364`*^9, 3.726056487783437*^9}, {
   3.726056540397446*^9, 3.7260565441646614`*^9}, {3.7260565802647266`*^9, 
   3.7260565808057575`*^9}, {3.726056634422824*^9, 3.7260566352528715`*^9}, {
   3.72605847256496*^9, 3.7260586006802874`*^9}, {3.7260586386034565`*^9, 
   3.726058639034481*^9}, {3.726058678102716*^9, 3.7260586785667424`*^9}, {
   3.7260587169079356`*^9, 3.726058729331646*^9}, {3.726058778916482*^9, 
   3.7260587794495125`*^9}, {3.726058830002404*^9, 3.7260588306534414`*^9}, {
   3.7260588671945314`*^9, 3.726058867834568*^9}, {3.7260590235444736`*^9, 
   3.7260590379823*^9}, {3.7260591349528465`*^9, 3.7260591362629213`*^9}, {
   3.7260592603460183`*^9, 3.7260592807461853`*^9}, {3.726059314191098*^9, 
   3.726059315135152*^9}, {3.726289329888957*^9, 3.726289364233921*^9}, {
   3.726289439595232*^9, 3.7262894402712708`*^9}, {3.726289655144561*^9, 
   3.7262896582677393`*^9}, 3.7262898016499405`*^9, {3.7262898709049015`*^9, 
   3.7262898714469323`*^9}, {3.726289933019454*^9, 3.7262901139068003`*^9}, 
   3.7262902404080353`*^9, {3.726294957950864*^9, 3.7262949582798824`*^9}, {
   3.726295275015999*^9, 3.7262952753240166`*^9}, {3.726295307473855*^9, 
   3.7262953830751796`*^9}, {3.7262954193612547`*^9, 
   3.7262954199292874`*^9}, {3.726295452681161*^9, 3.7262954535272093`*^9}, {
   3.726295498633789*^9, 3.7262954995348406`*^9}, {3.726295553944953*^9, 
   3.7262955556210485`*^9}, {3.7262955903310337`*^9, 
   3.7262955908320627`*^9}, {3.726295632691457*^9, 3.7262956340365334`*^9}, {
   3.7262957142321205`*^9, 3.7262957161342297`*^9}, {3.726295749314127*^9, 
   3.7262957498141556`*^9}, {3.726295818996113*^9, 3.726295819755156*^9}, {
   3.7270080640876107`*^9, 3.7270080676378136`*^9}, {3.7270086141960754`*^9, 
   3.7270086454448624`*^9}, 3.731642505927206*^9, {3.7316425913590927`*^9, 
   3.7316428247664423`*^9}, 3.7316428848168774`*^9, 3.731644395108261*^9, 
   3.731644466694355*^9, 3.731646108972288*^9, 3.731646171051839*^9, 
   3.731646227610074*^9, 3.731760235994571*^9, 3.73176030923176*^9, 
   3.7317603719723487`*^9, 3.731760496588476*^9, 3.7317605851115394`*^9, 
   3.7317606987980423`*^9, 3.731760899878543*^9, 3.7317609817952285`*^9, 
   3.731761031871093*^9, 3.7317610872552605`*^9, 3.731761233480624*^9, {
   3.7317613094199677`*^9, 3.731761318302476*^9}, {3.7317613654141703`*^9, 
   3.7317615622814302`*^9}, 3.7317616716486855`*^9, 3.7317617341772623`*^9, 
   3.731761797303873*^9, 3.731761850976943*^9, 3.7317619166146975`*^9, {
   3.731761991736994*^9, 3.7317620147183084`*^9}, 3.7317620786239634`*^9, 
   3.73176213031592*^9, 3.7317621861461134`*^9, 3.731762239170146*^9, 
   3.731762294099288*^9, 3.7317623604970856`*^9, 3.7317624214395714`*^9, 
   3.731762481177988*^9, 3.7317625633926907`*^9, 3.7317626423172045`*^9, {
   3.7317627391077414`*^9, 3.731762739929788*^9}, {3.7317628071476326`*^9, 
   3.7317630891747637`*^9}, 3.731763187420383*^9, 3.731801325498705*^9, 
   3.7318013802348356`*^9, 3.731801444191494*^9, 3.7318015027378426`*^9, 
   3.7318016309341745`*^9, 3.7318017611086206`*^9, 3.7318018153487225`*^9, 
   3.731801873479048*^9, 3.731801994785986*^9, 3.731802053872366*^9, 
   3.73180211654195*^9, 3.7318022216219606`*^9, 3.731802287931753*^9, 
   3.731802345337036*^9, 3.731802401263235*^9, {3.731802493712523*^9, 
   3.7318025662916746`*^9}, {3.7318026014796867`*^9, 3.731802625013033*^9}, {
   3.7318026612321043`*^9, 3.7318029659165316`*^9}, 3.7318031142500153`*^9, 
   3.7318032324367757`*^9, 3.7318033096291904`*^9, 3.73180339161588*^9, 
   3.731803451613312*^9, 3.731803561476596*^9, 3.7318036362618732`*^9, 
   3.7318037028706827`*^9, 3.731803791205735*^9, 3.7318038595206428`*^9, 
   3.731803947689686*^9, 3.731804017054653*^9, 3.731804087925707*^9, 
   3.731804161038889*^9, 3.731804246102754*^9, 3.7318043339657793`*^9, 
   3.7318044344365263`*^9, 3.7318045454258747`*^9, {3.73180457629564*^9, 
   3.731804832167275*^9}, 3.7318049931134806`*^9, 3.731805051887842*^9, 
   3.7318051181506324`*^9, 3.7318052022864447`*^9, 3.7318052584786587`*^9, 
   3.731805331372828*^9, 3.731805391455264*^9, 3.731805486389694*^9, 
   3.7318055518374376`*^9, 3.7318056154210744`*^9, {3.7318056852190666`*^9, 
   3.7318056858761044`*^9}, 3.7318058017957344`*^9, 3.731805865864399*^9, 
   3.7318059372264805`*^9, 3.73180604438561*^9, 3.7318060990027337`*^9, {
   3.7318061987234373`*^9, 3.7318061998775034`*^9}, {3.7341432483188295`*^9, 
   3.73414325446524*^9}, {3.7769482602997456`*^9, 3.776948274996971*^9}, {
   3.776948316584446*^9, 3.7769484985211773`*^9}, 3.776948541062254*^9, {
   3.7905734035923843`*^9, 3.79057342329498*^9}, 3.790573463754278*^9, 
   3.790573501845996*^9, {3.790573703377042*^9, 3.7905737036090727`*^9}, 
   3.800748310840968*^9, 3.8007483443799186`*^9, {3.8013093545186367`*^9, 
   3.8013093772309875`*^9}}],

Cell[BoxData[
 TagBox[
  InterpretationBox["\<\"0.000\"\>",
   0.,
   AutoDelete->True],
  NumberForm[#, {20, 3}]& ]], "Output",
 CellChangeTimes->{{3.776948437737065*^9, 3.7769485008611813`*^9}, 
   3.7769485432004576`*^9, {3.7905734058334017`*^9, 3.7905734257319555`*^9}, 
   3.790573466191193*^9, 3.790573504111106*^9, 3.790573706599367*^9, 
   3.8007483131373315`*^9, 3.80074834642636*^9, 3.801309381390312*^9}],

Cell[BoxData[
 TagBox[
  InterpretationBox["\<\"500.0000449648\"\>",
   500.0000449647974,
   AutoDelete->True],
  NumberForm[#, {20, 10}]& ]], "Output",
 CellChangeTimes->{{3.776948437737065*^9, 3.7769485008611813`*^9}, 
   3.7769485432004576`*^9, {3.7905734058334017`*^9, 3.7905734257319555`*^9}, 
   3.790573466191193*^9, 3.790573504111106*^9, 3.790573706599367*^9, 
   3.8007483131373315`*^9, 3.80074834642636*^9, 3.8013093813924894`*^9}]
}, Open  ]]
},
WindowSize->{661, 634},
WindowMargins->{{192, Automatic}, {Automatic, 3}},
PrintingCopies->1,
PrintingPageRange->{32000, 32000},
PrintingOptions->{"Magnification"->1.,
"PaperOrientation"->"Portrait",
"PaperSize"->{581.04, 827.52}},
FrontEndVersion->"8.0 for Microsoft Windows (64-bit) (October 6, 2011)",
StyleDefinitions->"Default.nb"
]
(* End of Notebook Content *)

(* Internal cache information *)
(*CellTagsOutline
CellTagsIndex->{}
*)
(*CellTagsIndex
CellTagsIndex->{}
*)
(*NotebookFileOutline
Notebook[{
Cell[557, 20, 3903, 111, 372, "Input"],
Cell[CellGroupData[{
Cell[4485, 135, 6146, 142, 372, "Input"],
Cell[10634, 279, 202, 6, 44, "Output"],
Cell[10839, 287, 219, 6, 44, "Output"]
}, Open  ]],
Cell[11073, 296, 472, 10, 31, "Input"],
Cell[CellGroupData[{
Cell[11570, 310, 16290, 289, 412, "Input"],
Cell[27863, 601, 3443, 51, 44, "Output"],
Cell[31309, 654, 3472, 51, 44, "Output"]
}, Open  ]],
Cell[34796, 708, 323, 8, 31, "Input"],
Cell[CellGroupData[{
Cell[35144, 720, 16320, 290, 412, "Input"],
Cell[51467, 1012, 415, 9, 44, "Output"],
Cell[51885, 1023, 442, 9, 44, "Output"]
}, Open  ]]
}
]
*)

(* End of internal cache information *)
