# Supplementary material for: The performance of a modified EWMA control chart for monitoring autocorrelated PM2.5 and carbon monoxide air pollution data
Source: PeerJ. 2020 Dec 15;8:e10467. doi: 10.7717/peerj.10467 (PMC7747693; doi:10.7717/peerj.10467)
Supplement: Supplemental Information 1 [file peerj-08-10467-s001.zip › code/Table 4_ Code for EWMA and Modified EWMA chart for MA(3).nb]

(* Content-type: application/vnd.wolfram.mathematica *)

(*** Wolfram Notebook File ***)
(* http://www.wolfram.com/nb *)

(* CreatedBy='Mathematica 8.0' *)

(*CacheID: 234*)
(* Internal cache information:
NotebookFileLineBreakTest
NotebookFileLineBreakTest
NotebookDataPosition[       157,          7]
NotebookDataLength[     57132,       1162]
NotebookOptionsPosition[     56186,       1127]
NotebookOutlinePosition[     56528,       1142]
CellTagsIndexPosition[     56485,       1139]
WindowFrame->Normal*)

(* Beginning of Notebook Content *)
Notebook[{

Cell[CellGroupData[{
Cell[BoxData[
 RowBox[{
  RowBox[{"(*", " ", 
   RowBox[{
    RowBox[{
    "Explicit", " ", "Formulas", " ", "on", " ", "EWMA", " ", "for", " ", 
     "MA", 
     RowBox[{"(", "3", ")"}], " ", "for", " ", "lamda"}], "=", "0.15"}], 
   "*)"}], "\[IndentingNewLine]", 
  RowBox[{
   RowBox[{
    RowBox[{"Clear", "[", 
     RowBox[{
     "alpha", ",", "h", ",", "u", ",", "t0", ",", "theta", ",", "lamda"}], 
     "]"}], ";"}], "\[IndentingNewLine]", 
   RowBox[{
    RowBox[{"t0", ":=", 
     RowBox[{"TimeUsed", "[", "]"}]}], ";"}], "\[IndentingNewLine]", 
   RowBox[{
    RowBox[{"h", ":=", "0.26180448"}], ";"}], "\[IndentingNewLine]", 
   RowBox[{
    RowBox[{"lamda", ":=", "0.15"}], ";"}], "\[IndentingNewLine]", 
   RowBox[{
    RowBox[{"alpha", ":=", "1.0"}], ";"}], "\[IndentingNewLine]", 
   RowBox[{
    RowBox[{"mu", ":=", "2"}], ";", 
    RowBox[{"theta1", ":=", "0.7"}], ";", 
    RowBox[{"theta2", ":=", "0.7"}], ";", 
    RowBox[{"theta3", ":=", 
     RowBox[{"-", "0.1"}]}], ";"}], "\[IndentingNewLine]", 
   RowBox[{
    RowBox[{"u", ":=", "1"}], ";", 
    RowBox[{"v", ":=", "1"}], ";", 
    RowBox[{"s", ":=", "1"}], ";", 
    RowBox[{"s2", "=", "1"}], ";", 
    RowBox[{"s3", ":=", "1"}], ";"}], "\[IndentingNewLine]", 
   RowBox[{
    RowBox[{"SolutionEx", ":=", 
     RowBox[{"1", "-", 
      RowBox[{"(", 
       RowBox[{
        RowBox[{"(", 
         RowBox[{"lamda", "*", 
          RowBox[{"E", "^", 
           RowBox[{"(", 
            RowBox[{
             RowBox[{"(", 
              RowBox[{
               RowBox[{"(", 
                RowBox[{"1", "-", "lamda"}], ")"}], "*", "u"}], ")"}], "/", 
             RowBox[{"(", 
              RowBox[{"alpha", "*", "lamda"}], ")"}]}], ")"}]}], "*", 
          RowBox[{"(", 
           RowBox[{
            RowBox[{"(", 
             RowBox[{"E", "^", 
              RowBox[{"-", 
               RowBox[{"(", 
                RowBox[{"h", "/", 
                 RowBox[{"(", 
                  RowBox[{"alpha", "*", "lamda"}], ")"}]}], ")"}]}]}], ")"}], 
            "-", "1"}], ")"}]}], ")"}], "/", 
        RowBox[{"(", 
         RowBox[{
          RowBox[{"(", 
           RowBox[{"lamda", "*", 
            RowBox[{"E", "^", 
             RowBox[{"(", 
              RowBox[{"mu", "/", "alpha"}], ")"}]}], "*", 
            RowBox[{"E", "^", 
             RowBox[{"-", 
              RowBox[{"(", 
               RowBox[{
                RowBox[{"(", 
                 RowBox[{"theta1", "*", "s"}], ")"}], "/", "alpha"}], 
               ")"}]}]}], "*", 
            RowBox[{"E", "^", 
             RowBox[{"-", 
              RowBox[{"(", 
               RowBox[{
                RowBox[{"(", 
                 RowBox[{"theta2", "*", "s2"}], ")"}], "/", "alpha"}], 
               ")"}]}]}], "*", 
            RowBox[{"E", "^", 
             RowBox[{"-", 
              RowBox[{"(", 
               RowBox[{
                RowBox[{"(", 
                 RowBox[{"theta3", "*", "s3"}], ")"}], "/", "alpha"}], 
               ")"}]}]}]}], ")"}], "+", 
          RowBox[{"E", "^", 
           RowBox[{"-", 
            RowBox[{"(", 
             RowBox[{"h", "/", "alpha"}], ")"}]}]}], "-", "1"}], ")"}]}], 
       ")"}]}]}], ";"}], "\[IndentingNewLine]", "\[IndentingNewLine]", 
   RowBox[{
    RowBox[{"NumberForm", "[", 
     RowBox[{
      RowBox[{"N", "[", "%", "]"}], ",", 
      RowBox[{"{", 
       RowBox[{"20", ",", "10"}], "}"}]}], "]"}], ";"}], 
   "\[IndentingNewLine]", 
   RowBox[{
    RowBox[{
     RowBox[{"TimeUsed", "[", "]"}], "-", "t0"}], ";"}], 
   "\[IndentingNewLine]", 
   RowBox[{"NumberForm", "[", 
    RowBox[{
     RowBox[{"N", "[", "%", "]"}], ",", 
     RowBox[{"{", 
      RowBox[{"20", ",", "10"}], "}"}]}], "]"}], "\[IndentingNewLine]", 
   RowBox[{"NumberForm", "[", 
    RowBox[{
     RowBox[{"N", "[", "SolutionEx", "]"}], ",", 
     RowBox[{"{", 
      RowBox[{"20", ",", "10"}], "}"}]}], "]"}]}]}]], "Input",
 CellChangeTimes->{{3.7261864162410803`*^9, 3.72618644264159*^9}, {
   3.726187355421798*^9, 3.7261873611271243`*^9}, {3.7261874187484207`*^9, 
   3.7261874262898517`*^9}, {3.726187678146257*^9, 3.7261877215107374`*^9}, {
   3.726187760474966*^9, 3.726187780514112*^9}, {3.7261878117268972`*^9, 
   3.726187996371458*^9}, {3.7261880287493105`*^9, 3.7261880803572617`*^9}, {
   3.7261881221676536`*^9, 3.7261882459257317`*^9}, {3.726189466988573*^9, 
   3.72618962604167*^9}, {3.726189681968869*^9, 3.726189807272036*^9}, 
   3.726189893235953*^9, {3.7261899717264423`*^9, 3.726189972084463*^9}, {
   3.726190063107669*^9, 3.726190063414686*^9}, {3.726190100225792*^9, 
   3.726190100683818*^9}, {3.7261901370768995`*^9, 3.726190137447921*^9}, {
   3.726190194880206*^9, 3.7261901955882463`*^9}, {3.7261902291141644`*^9, 
   3.7261902296691957`*^9}, {3.726190264289176*^9, 3.7261902652442303`*^9}, {
   3.7261903671540594`*^9, 3.7261903675910845`*^9}, {3.72619039793682*^9, 
   3.726190398589857*^9}, {3.726190489221041*^9, 3.726190489583062*^9}, {
   3.7261905553638244`*^9, 3.7261905560248623`*^9}, {3.7261906426848187`*^9, 
   3.7261906439318905`*^9}, {3.7261906750746717`*^9, 
   3.7261906755226974`*^9}, {3.726190744439639*^9, 3.7261907450106716`*^9}, {
   3.7262000761423817`*^9, 3.7262000838458223`*^9}, {3.7262001431182127`*^9, 
   3.7262001574400315`*^9}, {3.7262068142227783`*^9, 
   3.7262068148118114`*^9}, {3.7263676354377728`*^9, 
   3.7263676357387896`*^9}, {3.7263676743199964`*^9, 3.726367726089957*^9}, {
   3.72636786111668*^9, 3.726367885982103*^9}, {3.726368047433337*^9, 
   3.7263680570848894`*^9}, {3.7263724906554747`*^9, 
   3.7263726317755466`*^9}, {3.726372665306464*^9, 3.7263727880364842`*^9}, 
   3.7263733355928025`*^9, 3.7263733757601*^9, 3.7263734138672795`*^9, 
   3.7263734595458927`*^9, 3.7263734963919997`*^9, 3.726373533018095*^9, 
   3.726373575907548*^9, 3.726373621432152*^9, {3.72637366633572*^9, 
   3.7263736669227533`*^9}, {3.7263737143524666`*^9, 3.726373741540022*^9}, 
   3.726373788223692*^9, {3.7263738397986417`*^9, 3.726373895678838*^9}, {
   3.7263744687306147`*^9, 3.72637446970367*^9}, {3.7264073566638856`*^9, 
   3.7264074191154575`*^9}, {3.726407696162304*^9, 3.7264077430769873`*^9}, {
   3.7264078790987673`*^9, 3.726407951441905*^9}, {3.726408067747557*^9, 
   3.7264081507583055`*^9}, {3.7264082437066216`*^9, 
   3.7264084025607076`*^9}, {3.7264086342919617`*^9, 3.726408708498206*^9}, {
   3.726409201687415*^9, 3.7264092035185194`*^9}, {3.726409467614625*^9, 
   3.7264094683376665`*^9}, 3.7264538797469263`*^9, {3.726454084227622*^9, 
   3.7264540893569155`*^9}, {3.7264541456941376`*^9, 3.726454145975154*^9}, {
   3.7264542258777237`*^9, 3.7264542942746363`*^9}, 3.7264545105420055`*^9, 
   3.7264545859083166`*^9, {3.7264546429685802`*^9, 3.726454651584073*^9}, 
   3.7264548440010786`*^9, {3.7264571644347997`*^9, 3.72645719223639*^9}, 
   3.726457295263283*^9, 3.726457418248317*^9, {3.7264574653080087`*^9, 
   3.726457477619713*^9}, 3.7264576484604845`*^9, 3.72645774996029*^9, {
   3.7264578541342483`*^9, 3.7264578548832912`*^9}, {3.7264579492126865`*^9, 
   3.7264579506017656`*^9}, {3.7264580964991107`*^9, 3.7264580972551537`*^9}, 
   3.726458259295422*^9, {3.726458367445608*^9, 3.726458368492668*^9}, 
   3.726458487878496*^9, {3.7264585735773983`*^9, 3.7264585741624317`*^9}, {
   3.7905741662076707`*^9, 3.7905742060896626`*^9}, 3.7905742940755906`*^9, 
   3.7905743389938936`*^9, {3.7905748290929985`*^9, 3.7905748543718443`*^9}, 
   3.790574904140763*^9, {3.8007476300463448`*^9, 3.8007476406334715`*^9}, {
   3.800747812156187*^9, 3.8007478187059927`*^9}, {3.8013071186543307`*^9, 
   3.8013071349414454`*^9}, {3.801307242248077*^9, 3.8013072464012985`*^9}}],

Cell[BoxData[
 TagBox[
  InterpretationBox["\<\"0.0000000000\"\>",
   0.,
   AutoDelete->True],
  NumberForm[#, {20, 10}]& ]], "Output",
 CellChangeTimes->{
  3.726206818560026*^9, {3.7263680368617325`*^9, 3.726368061242127*^9}, {
   3.7263724943736877`*^9, 3.7263726362078*^9}, {3.7263726686526556`*^9, 
   3.726372790379618*^9}, 3.7263733382619553`*^9, 3.726373378572261*^9, 
   3.7263734163494215`*^9, 3.7263734623670535`*^9, 3.7263735007062464`*^9, 
   3.726373535470235*^9, 3.726373578146676*^9, 3.7263736236512785`*^9, 
   3.726373670196941*^9, 3.7263737195827656`*^9, {3.7263737615951686`*^9, 
   3.726373791029852*^9}, {3.7263738425958014`*^9, 3.7263738984699974`*^9}, 
   3.726374473628895*^9, 3.726407752110504*^9, {3.726407883956045*^9, 
   3.7264079548100977`*^9}, {3.7264080720198016`*^9, 
   3.7264081545165205`*^9}, {3.7264082476798487`*^9, 
   3.7264084055478783`*^9}, {3.726408638488202*^9, 3.726408712341426*^9}, {
   3.7264092076807575`*^9, 3.726409217847339*^9}, 3.7264094716428556`*^9, 
   3.726453812303069*^9, 3.7264539707341304`*^9, 3.7264540933481436`*^9, 
   3.726454150443409*^9, {3.7264542314010396`*^9, 3.7264542980458517`*^9}, 
   3.7264545141192102`*^9, 3.72645458894049*^9, {3.72645464541072*^9, 
   3.7264546546472483`*^9}, 3.726454847038252*^9, 3.726457167040949*^9, 
   3.726457211372484*^9, 3.7264572982024508`*^9, 3.726457424794691*^9, {
   3.7264574683641834`*^9, 3.7264574813919287`*^9}, 3.7264576510416317`*^9, 
   3.726457752271422*^9, 3.726457858871519*^9, 3.7264579552810335`*^9, 
   3.7264581033145003`*^9, 3.7264582614865475`*^9, 3.726458372849917*^9, 
   3.7264584903916397`*^9, 3.7264585776016283`*^9, 3.7905742093521457`*^9, {
   3.7905743119061346`*^9, 3.7905743413214364`*^9}, {3.790574831432954*^9, 
   3.790574856777523*^9}, {3.8007476336815944`*^9, 3.800747643210595*^9}, 
   3.801307137276376*^9, 3.8013072502868567`*^9}],

Cell[BoxData[
 TagBox[
  InterpretationBox["\<\"500.0000225128\"\>",
   500.00002251281416`,
   AutoDelete->True],
  NumberForm[#, {20, 10}]& ]], "Output",
 CellChangeTimes->{
  3.726206818560026*^9, {3.7263680368617325`*^9, 3.726368061242127*^9}, {
   3.7263724943736877`*^9, 3.7263726362078*^9}, {3.7263726686526556`*^9, 
   3.726372790379618*^9}, 3.7263733382619553`*^9, 3.726373378572261*^9, 
   3.7263734163494215`*^9, 3.7263734623670535`*^9, 3.7263735007062464`*^9, 
   3.726373535470235*^9, 3.726373578146676*^9, 3.7263736236512785`*^9, 
   3.726373670196941*^9, 3.7263737195827656`*^9, {3.7263737615951686`*^9, 
   3.726373791029852*^9}, {3.7263738425958014`*^9, 3.7263738984699974`*^9}, 
   3.726374473628895*^9, 3.726407752110504*^9, {3.726407883956045*^9, 
   3.7264079548100977`*^9}, {3.7264080720198016`*^9, 
   3.7264081545165205`*^9}, {3.7264082476798487`*^9, 
   3.7264084055478783`*^9}, {3.726408638488202*^9, 3.726408712341426*^9}, {
   3.7264092076807575`*^9, 3.726409217847339*^9}, 3.7264094716428556`*^9, 
   3.726453812303069*^9, 3.7264539707341304`*^9, 3.7264540933481436`*^9, 
   3.726454150443409*^9, {3.7264542314010396`*^9, 3.7264542980458517`*^9}, 
   3.7264545141192102`*^9, 3.72645458894049*^9, {3.72645464541072*^9, 
   3.7264546546472483`*^9}, 3.726454847038252*^9, 3.726457167040949*^9, 
   3.726457211372484*^9, 3.7264572982024508`*^9, 3.726457424794691*^9, {
   3.7264574683641834`*^9, 3.7264574813919287`*^9}, 3.7264576510416317`*^9, 
   3.726457752271422*^9, 3.726457858871519*^9, 3.7264579552810335`*^9, 
   3.7264581033145003`*^9, 3.7264582614865475`*^9, 3.726458372849917*^9, 
   3.7264584903916397`*^9, 3.7264585776016283`*^9, 3.7905742093521457`*^9, {
   3.7905743119061346`*^9, 3.7905743413214364`*^9}, {3.790574831432954*^9, 
   3.790574856777523*^9}, {3.8007476336815944`*^9, 3.800747643210595*^9}, 
   3.801307137276376*^9, 3.801307250288824*^9}]
}, Open  ]],

Cell[BoxData[""], "Input",
 CellChangeTimes->{{3.726458676455282*^9, 3.7264586796384645`*^9}}],

Cell[CellGroupData[{

Cell[BoxData[
 RowBox[{
  RowBox[{"(*", " ", 
   RowBox[{
    RowBox[{
    "Explicit", " ", "Formulas", " ", "on", " ", "EWMA", " ", "for", " ", 
     "MA", 
     RowBox[{"(", "3", ")"}], " ", "given", " ", "lamda"}], " ", "=", "0.2"}],
    " ", "*)"}], "\[IndentingNewLine]", 
  RowBox[{
   RowBox[{
    RowBox[{"Clear", "[", 
     RowBox[{
     "h", ",", "u", ",", "t0", ",", "theta", ",", "lamda", ",", "alpha"}], 
     "]"}], ";"}], "\[IndentingNewLine]", 
   RowBox[{
    RowBox[{"t0", ":=", 
     RowBox[{"TimeUsed", "[", "]"}]}], ";"}], "\[IndentingNewLine]", 
   RowBox[{
    RowBox[{"h", ":=", "0.48260591"}], ";"}], "\[IndentingNewLine]", 
   RowBox[{
    RowBox[{"lamda", ":=", "0.2"}], ";"}], "\[IndentingNewLine]", 
   RowBox[{
    RowBox[{"alpha", ":=", "1.00"}], ";"}], "\[IndentingNewLine]", 
   RowBox[{
    RowBox[{"mu", ":=", "2"}], ";", 
    RowBox[{"theta1", ":=", "0.7"}], ";", 
    RowBox[{"theta2", ":=", "0.7"}], ";", 
    RowBox[{"theta3", ":=", 
     RowBox[{"-", "0.1"}]}], ";"}], "\[IndentingNewLine]", 
   RowBox[{
    RowBox[{"u", ":=", "1"}], ";", 
    RowBox[{"v", ":=", "1"}], ";", 
    RowBox[{"s", ":=", "1"}], ";", 
    RowBox[{"s2", "=", "1"}], ";", 
    RowBox[{"s3", ":=", "1"}], ";"}], "\[IndentingNewLine]", 
   RowBox[{
    RowBox[{"SolutionEx", ":=", 
     RowBox[{"1", "-", 
      RowBox[{"(", 
       RowBox[{
        RowBox[{"(", 
         RowBox[{"lamda", "*", 
          RowBox[{"E", "^", 
           RowBox[{"(", 
            RowBox[{
             RowBox[{"(", 
              RowBox[{
               RowBox[{"(", 
                RowBox[{"1", "-", "lamda"}], ")"}], "*", "u"}], ")"}], "/", 
             RowBox[{"(", 
              RowBox[{"alpha", "*", "lamda"}], ")"}]}], ")"}]}], "*", 
          RowBox[{"(", 
           RowBox[{
            RowBox[{"(", 
             RowBox[{"E", "^", 
              RowBox[{"-", 
               RowBox[{"(", 
                RowBox[{"h", "/", 
                 RowBox[{"(", 
                  RowBox[{"alpha", "*", "lamda"}], ")"}]}], ")"}]}]}], ")"}], 
            "-", "1"}], ")"}]}], ")"}], "/", 
        RowBox[{"(", 
         RowBox[{
          RowBox[{"(", 
           RowBox[{"lamda", "*", 
            RowBox[{"E", "^", 
             RowBox[{"(", 
              RowBox[{"mu", "/", "alpha"}], ")"}]}], "*", 
            RowBox[{"E", "^", 
             RowBox[{"-", 
              RowBox[{"(", 
               RowBox[{
                RowBox[{"(", 
                 RowBox[{"theta1", "*", "s"}], ")"}], "/", "alpha"}], 
               ")"}]}]}], "*", 
            RowBox[{"E", "^", 
             RowBox[{"-", 
              RowBox[{"(", 
               RowBox[{
                RowBox[{"(", 
                 RowBox[{"theta2", "*", "s2"}], ")"}], "/", "alpha"}], 
               ")"}]}]}], "*", 
            RowBox[{"E", "^", 
             RowBox[{"-", 
              RowBox[{"(", 
               RowBox[{
                RowBox[{"(", 
                 RowBox[{"theta3", "*", "s3"}], ")"}], "/", "alpha"}], 
               ")"}]}]}]}], ")"}], "+", 
          RowBox[{"E", "^", 
           RowBox[{"-", 
            RowBox[{"(", 
             RowBox[{"h", "/", "alpha"}], ")"}]}]}], "-", "1"}], ")"}]}], 
       ")"}]}]}], ";"}], "\[IndentingNewLine]", "\[IndentingNewLine]", 
   RowBox[{
    RowBox[{"NumberForm", "[", 
     RowBox[{
      RowBox[{"N", "[", "%", "]"}], ",", 
      RowBox[{"{", 
       RowBox[{"20", ",", "10"}], "}"}]}], "]"}], ";"}], 
   "\[IndentingNewLine]", 
   RowBox[{
    RowBox[{
     RowBox[{"TimeUsed", "[", "]"}], "-", "t0"}], ";"}], 
   "\[IndentingNewLine]", 
   RowBox[{"NumberForm", "[", 
    RowBox[{
     RowBox[{"N", "[", "%", "]"}], ",", 
     RowBox[{"{", 
      RowBox[{"20", ",", "10"}], "}"}]}], "]"}], "\[IndentingNewLine]", 
   RowBox[{"NumberForm", "[", 
    RowBox[{
     RowBox[{"N", "[", "SolutionEx", "]"}], ",", 
     RowBox[{"{", 
      RowBox[{"20", ",", "10"}], "}"}]}], "]"}]}]}]], "Input",
 CellChangeTimes->{{3.7261864162410803`*^9, 3.72618644264159*^9}, {
   3.726187355421798*^9, 3.7261873611271243`*^9}, {3.7261874187484207`*^9, 
   3.7261874262898517`*^9}, {3.726187678146257*^9, 3.7261877215107374`*^9}, {
   3.726187760474966*^9, 3.726187780514112*^9}, {3.7261878117268972`*^9, 
   3.726187996371458*^9}, {3.7261880287493105`*^9, 3.7261880803572617`*^9}, {
   3.7261881221676536`*^9, 3.7261882459257317`*^9}, {3.726189466988573*^9, 
   3.72618962604167*^9}, {3.726189681968869*^9, 3.726189807272036*^9}, 
   3.726189893235953*^9, {3.7261899717264423`*^9, 3.726189972084463*^9}, {
   3.726190063107669*^9, 3.726190063414686*^9}, {3.726190100225792*^9, 
   3.726190100683818*^9}, {3.7261901370768995`*^9, 3.726190137447921*^9}, {
   3.726190194880206*^9, 3.7261901955882463`*^9}, {3.7261902291141644`*^9, 
   3.7261902296691957`*^9}, {3.726190264289176*^9, 3.7261902652442303`*^9}, {
   3.7261903671540594`*^9, 3.7261903675910845`*^9}, {3.72619039793682*^9, 
   3.726190398589857*^9}, {3.726190489221041*^9, 3.726190489583062*^9}, {
   3.7261905553638244`*^9, 3.7261905560248623`*^9}, {3.7261906426848187`*^9, 
   3.7261906439318905`*^9}, {3.7261906750746717`*^9, 
   3.7261906755226974`*^9}, {3.726190744439639*^9, 3.7261907450106716`*^9}, {
   3.7262000761423817`*^9, 3.7262000838458223`*^9}, {3.7262001431182127`*^9, 
   3.7262001574400315`*^9}, {3.7262068142227783`*^9, 
   3.7262068148118114`*^9}, {3.7263676354377728`*^9, 
   3.7263676357387896`*^9}, {3.7263676743199964`*^9, 3.726367726089957*^9}, {
   3.72636786111668*^9, 3.726367885982103*^9}, {3.726368047433337*^9, 
   3.7263680570848894`*^9}, {3.7263724906554747`*^9, 
   3.7263726317755466`*^9}, {3.726372665306464*^9, 3.7263727880364842`*^9}, 
   3.7263733355928025`*^9, 3.7263733757601*^9, 3.7263734138672795`*^9, 
   3.7263734595458927`*^9, 3.7263734963919997`*^9, 3.726373533018095*^9, 
   3.726373575907548*^9, 3.726373621432152*^9, {3.72637366633572*^9, 
   3.7263736669227533`*^9}, {3.7263737143524666`*^9, 3.726373741540022*^9}, 
   3.726373788223692*^9, {3.7263738397986417`*^9, 3.726373895678838*^9}, {
   3.7263744687306147`*^9, 3.72637446970367*^9}, {3.7264073566638856`*^9, 
   3.7264074191154575`*^9}, {3.726407696162304*^9, 3.7264077430769873`*^9}, {
   3.7264078790987673`*^9, 3.726407951441905*^9}, {3.726408067747557*^9, 
   3.7264081507583055`*^9}, {3.7264082437066216`*^9, 
   3.7264084025607076`*^9}, {3.7264086342919617`*^9, 3.726408708498206*^9}, {
   3.726409201687415*^9, 3.7264092035185194`*^9}, {3.726409467614625*^9, 
   3.7264094683376665`*^9}, 3.7264538797469263`*^9, {3.726454084227622*^9, 
   3.7264540893569155`*^9}, {3.7264541456941376`*^9, 3.726454145975154*^9}, {
   3.7264542258777237`*^9, 3.7264542942746363`*^9}, 3.7264545105420055`*^9, 
   3.7264545859083166`*^9, {3.7264546429685802`*^9, 3.726454651584073*^9}, 
   3.7264548440010786`*^9, {3.7264571644347997`*^9, 3.72645719223639*^9}, 
   3.726457295263283*^9, 3.726457418248317*^9, {3.7264574653080087`*^9, 
   3.726457477619713*^9}, 3.7264576484604845`*^9, 3.72645774996029*^9, {
   3.7264578541342483`*^9, 3.7264578548832912`*^9}, {3.7264579492126865`*^9, 
   3.7264579506017656`*^9}, {3.7264580964991107`*^9, 3.7264580972551537`*^9}, 
   3.726458259295422*^9, {3.726458367445608*^9, 3.726458368492668*^9}, 
   3.726458487878496*^9, {3.7264585735773983`*^9, 3.7264585741624317`*^9}, {
   3.7905741662076707`*^9, 3.7905742060896626`*^9}, 3.7905742940755906`*^9, 
   3.7905743389938936`*^9, {3.7905748290929985`*^9, 3.7905748543718443`*^9}, {
   3.790574904140763*^9, 3.7905749816328554`*^9}, 3.790575013828437*^9, {
   3.7905750564012537`*^9, 3.7905750797864294`*^9}, {3.7905839086296673`*^9, 
   3.790583908816515*^9}, {3.800747719467441*^9, 3.800747749409193*^9}, {
   3.800747824296609*^9, 3.8007478307955494`*^9}, {3.8013069466939483`*^9, 
   3.8013070552106457`*^9}}],

Cell[BoxData[
 TagBox[
  InterpretationBox["\<\"0.0000000000\"\>",
   0.,
   AutoDelete->True],
  NumberForm[#, {20, 10}]& ]], "Output",
 CellChangeTimes->{
  3.790574946844086*^9, 3.790574985163233*^9, 3.7905750248989816`*^9, {
   3.7905750586663437`*^9, 3.790575082270201*^9}, 3.7905839110972443`*^9, 
   3.800747722306218*^9, 3.8007477538574033`*^9, 3.801307032309805*^9}],

Cell[BoxData[
 TagBox[
  InterpretationBox["\<\"500.0000585510\"\>",
   500.00005855101875`,
   AutoDelete->True],
  NumberForm[#, {20, 10}]& ]], "Output",
 CellChangeTimes->{
  3.790574946844086*^9, 3.790574985163233*^9, 3.7905750248989816`*^9, {
   3.7905750586663437`*^9, 3.790575082270201*^9}, 3.7905839110972443`*^9, 
   3.800747722306218*^9, 3.8007477538574033`*^9, 3.8013070323117027`*^9}]
}, Open  ]],

Cell[BoxData[
 RowBox[{"(*", " ", 
  RowBox[{
   RowBox[{
   "Explicit", " ", "Formulas", " ", "on", " ", "Modifide", " ", "EWMA", " ", 
    "for", " ", "MA", 
    RowBox[{"(", "3", ")"}], " ", "given", " ", "lamda"}], "=", "0.15"}], " ",
   "*)"}]], "Input",
 CellChangeTimes->{{3.801307595787644*^9, 3.801307626678871*^9}}],

Cell[CellGroupData[{

Cell[BoxData[{
 RowBox[{
  RowBox[{"Clear", "[", 
   RowBox[{"alpha", ",", "b", ",", "u", ",", "t0"}], "]"}], 
  ";"}], "\[IndentingNewLine]", 
 RowBox[{
  RowBox[{"t0", ":=", 
   RowBox[{"TimeUsed", "[", "]"}]}], ";"}], "\[IndentingNewLine]", 
 RowBox[{
  RowBox[{"b", ":=", "1.495885499"}], ";"}], "\[IndentingNewLine]", 
 RowBox[{
  RowBox[{"lamda", ":=", "0.15"}], ";"}], "\[IndentingNewLine]", 
 RowBox[{
  RowBox[{"alpha", ":=", "1.00"}], ";"}], "\[IndentingNewLine]", 
 RowBox[{
  RowBox[{"mu", ":=", "2"}], ";", 
  RowBox[{"theta1", ":=", "0.7"}], ";", " ", 
  RowBox[{"theta2", ":=", "0.7"}], ";", " ", 
  RowBox[{"theta3", ":=", 
   RowBox[{"-", "0.1"}]}], ";"}], "\[IndentingNewLine]", 
 RowBox[{
  RowBox[{"u", ":=", "1"}], ";", 
  RowBox[{"v", ":=", "1"}], ";", 
  RowBox[{"s", ":=", "1"}], ";", 
  RowBox[{"s2", ":=", "1"}], ";", 
  RowBox[{"s3", ":=", "1"}], ";"}], "\[IndentingNewLine]", 
 RowBox[{
  RowBox[{
   RowBox[{"ARL", ":=", 
    RowBox[{"1", "-", 
     RowBox[{"(", 
      RowBox[{
       RowBox[{"(", 
        RowBox[{"lamda", "*", 
         RowBox[{"E", "^", 
          RowBox[{"(", 
           RowBox[{
            RowBox[{"(", 
             RowBox[{
              RowBox[{"(", 
               RowBox[{"1", "-", "lamda"}], ")"}], "*", "u"}], ")"}], "/", 
            RowBox[{"(", 
             RowBox[{"alpha", "*", 
              RowBox[{"(", 
               RowBox[{"lamda", "+", "1"}], ")"}]}], ")"}]}], ")"}]}], "*", 
         RowBox[{"(", 
          RowBox[{
           RowBox[{"(", 
            RowBox[{"E", "^", 
             RowBox[{"-", 
              RowBox[{"(", 
               RowBox[{"b", "/", 
                RowBox[{"(", 
                 RowBox[{"alpha", "*", 
                  RowBox[{"(", 
                   RowBox[{"lamda", "+", "1"}], ")"}]}], ")"}]}], ")"}]}]}], 
            ")"}], "-", "1"}], ")"}]}], ")"}], "/", 
       RowBox[{"(", 
        RowBox[{"(", 
         RowBox[{
          RowBox[{"lamda", "*", 
           RowBox[{"E", "^", 
            RowBox[{"-", 
             RowBox[{"(", 
              RowBox[{"mu", "/", "alpha"}], ")"}]}]}], "*", 
           RowBox[{"E", "^", 
            RowBox[{"(", 
             RowBox[{"v", "/", 
              RowBox[{"(", 
               RowBox[{"alpha", "*", 
                RowBox[{"(", 
                 RowBox[{"lamda", "+", "1"}], ")"}]}], ")"}]}], ")"}]}], "*", 
           RowBox[{"E", "^", 
            RowBox[{"(", 
             RowBox[{
              RowBox[{"(", 
               RowBox[{
                RowBox[{"(", 
                 RowBox[{
                  RowBox[{"lamda", "*", "theta1"}], "+", "theta1"}], ")"}], 
                "*", "s"}], ")"}], "/", 
              RowBox[{"(", 
               RowBox[{"alpha", "*", 
                RowBox[{"(", 
                 RowBox[{"lamda", "+", "1"}], ")"}]}], ")"}]}], ")"}]}], "*", 
           RowBox[{"E", "^", 
            RowBox[{"(", 
             RowBox[{
              RowBox[{"(", 
               RowBox[{
                RowBox[{"(", 
                 RowBox[{
                  RowBox[{"lamda", "*", "theta2"}], "+", "theta2"}], ")"}], 
                "*", "s2"}], ")"}], "/", 
              RowBox[{"(", 
               RowBox[{"alpha", "*", 
                RowBox[{"(", 
                 RowBox[{"lamda", "+", "1"}], ")"}]}], ")"}]}], ")"}]}], "*", 
           RowBox[{"E", "^", 
            RowBox[{"(", 
             RowBox[{
              RowBox[{"(", 
               RowBox[{
                RowBox[{"(", 
                 RowBox[{
                  RowBox[{"lamda", "*", "theta3"}], "+", "theta3"}], ")"}], 
                "*", "s3"}], ")"}], "/", 
              RowBox[{"(", 
               RowBox[{"alpha", "*", 
                RowBox[{"(", 
                 RowBox[{"lamda", "+", "1"}], ")"}]}], ")"}]}], ")"}]}]}], 
          "+", 
          RowBox[{"E", "^", 
           RowBox[{"-", 
            RowBox[{"(", 
             RowBox[{
              RowBox[{"(", 
               RowBox[{"lamda", "*", "b"}], ")"}], "/", 
              RowBox[{"(", 
               RowBox[{"alpha", "*", 
                RowBox[{"(", 
                 RowBox[{"lamda", "+", "1"}], ")"}]}], ")"}]}], ")"}]}]}], 
          "-", "1"}], ")"}], ")"}]}], ")"}]}]}], ";"}], 
  "\[IndentingNewLine]"}], "\[IndentingNewLine]", 
 RowBox[{
  RowBox[{"NumberForm", "[", 
   RowBox[{
    RowBox[{"N", "[", "%", "]"}], ",", 
    RowBox[{"{", 
     RowBox[{"20", ",", "10"}], "}"}]}], "]"}], ";"}], "\[IndentingNewLine]", 
 RowBox[{
  RowBox[{
   RowBox[{"TimeUsed", "[", "]"}], "-", "t0"}], ";"}], "\[IndentingNewLine]", 
 RowBox[{"NumberForm", "[", 
  RowBox[{
   RowBox[{"N", "[", "%", "]"}], ",", 
   RowBox[{"{", 
    RowBox[{"20", ",", "3"}], "}"}]}], "]"}], "\[IndentingNewLine]", 
 RowBox[{"NumberForm", "[", 
  RowBox[{
   RowBox[{"N", "[", "ARL", "]"}], ",", 
   RowBox[{"{", 
    RowBox[{"20", ",", "10"}], "}"}]}], "]"}]}], "Input",
 CellChangeTimes->{{3.725494563761512*^9, 3.7254945659576373`*^9}, {
   3.725494860524485*^9, 3.7254949592351313`*^9}, {3.7254949954452024`*^9, 
   3.7254950543295703`*^9}, {3.725495126680709*^9, 3.725495144475726*^9}, {
   3.7254952826546297`*^9, 3.7254952875239086`*^9}, {3.725495430671096*^9, 
   3.7254954684482565`*^9}, {3.7254955878370852`*^9, 3.725495589823199*^9}, {
   3.725498701124155*^9, 3.725498774257338*^9}, {3.7254988778022604`*^9, 
   3.7254989044317837`*^9}, {3.725498967255377*^9, 3.7254989975461097`*^9}, {
   3.725499028992908*^9, 3.72549905193322*^9}, {3.7254991306557226`*^9, 
   3.725499216359625*^9}, {3.7254995512887816`*^9, 3.725499553615915*^9}, {
   3.725499625583031*^9, 3.7254996812252135`*^9}, {3.7254997762786503`*^9, 
   3.7254999355867624`*^9}, {3.7254999724058685`*^9, 3.725500015396327*^9}, {
   3.7255001071785765`*^9, 3.7255002144817142`*^9}, {3.725500247057577*^9, 
   3.7255002841667*^9}, {3.7255003160195217`*^9, 3.7255006730999455`*^9}, {
   3.725521533495092*^9, 3.725521583739966*^9}, {3.7255432766211452`*^9, 
   3.725543326801015*^9}, {3.7255433842893033`*^9, 3.7255433957059565`*^9}, {
   3.725544083903319*^9, 3.725544085616417*^9}, {3.7255441317670565`*^9, 
   3.725544144809802*^9}, {3.7255442033621516`*^9, 3.725544226500475*^9}, {
   3.725544278445446*^9, 3.7255442840457664`*^9}, {3.725544328253295*^9, 
   3.725544341400047*^9}, {3.725598512536376*^9, 3.725598538967888*^9}, {
   3.725598578945174*^9, 3.725598581800338*^9}, {3.725598617601385*^9, 
   3.7255986724435225`*^9}, {3.7256006977946315`*^9, 
   3.7256007042390003`*^9}, {3.7256007360368185`*^9, 3.725600789228861*^9}, {
   3.725600835178489*^9, 3.725600929797901*^9}, {3.7256012029175215`*^9, 
   3.725601248692139*^9}, {3.7256013173770676`*^9, 3.725601320160227*^9}, {
   3.725601381844755*^9, 3.7256015681484113`*^9}, {3.7256022312056828`*^9, 
   3.725602238645108*^9}, {3.725602274488158*^9, 3.725602281442556*^9}, {
   3.7256795793029776`*^9, 3.725679596798978*^9}, {3.7256796400254507`*^9, 
   3.725679643561653*^9}, {3.7256796860300817`*^9, 3.7256796912623816`*^9}, {
   3.725679899769307*^9, 3.725679934496293*^9}, {3.7256800733302345`*^9, 
   3.725680074410296*^9}, {3.7257695446396475`*^9, 3.7257695525591*^9}, {
   3.7257698150201125`*^9, 3.72576981689822*^9}, {3.7257699796255274`*^9, 
   3.7257700091732173`*^9}, {3.7257700401529894`*^9, 3.725770040848029*^9}, {
   3.725770075542013*^9, 3.725770076586073*^9}, {3.725770114784258*^9, 
   3.725770224768549*^9}, {3.725770332715723*^9, 3.725770508818795*^9}, {
   3.725770562538868*^9, 3.725770762896328*^9}, {3.7257708198505855`*^9, 
   3.7257709439686847`*^9}, {3.7257710017049866`*^9, 
   3.7257710885219526`*^9}, {3.7257716118348846`*^9, 
   3.7257716126629314`*^9}, {3.7257718898407855`*^9, 3.7257718915778847`*^9}, 
   3.72577197960992*^9, {3.725772052033062*^9, 3.725772052479088*^9}, {
   3.725772317410241*^9, 3.725772317839266*^9}, {3.7257723964007587`*^9, 
   3.7257723969197884`*^9}, {3.7257724592613544`*^9, 3.725772459792385*^9}, {
   3.7257725089251947`*^9, 3.7257725095262294`*^9}, {3.72577264241183*^9, 
   3.7257726430658674`*^9}, {3.725772825274289*^9, 3.7257728266053653`*^9}, {
   3.7257733395047016`*^9, 3.7257733402807455`*^9}, {3.7257733782529173`*^9, 
   3.7257733786839423`*^9}, {3.7257734214263873`*^9, 
   3.7257734218534117`*^9}, {3.72577345539933*^9, 3.725773541496255*^9}, {
   3.725773715285195*^9, 3.7257737157812233`*^9}, {3.7257737895324416`*^9, 
   3.725773790104474*^9}, {3.72577383723617*^9, 3.725773839963326*^9}, {
   3.7257739876277723`*^9, 3.725773987989793*^9}, {3.725774043609974*^9, 
   3.7257740439559937`*^9}, {3.7257741066975822`*^9, 3.72577410980076*^9}, {
   3.725774333431551*^9, 3.725774359314031*^9}, {3.7257744723224945`*^9, 
   3.7257744801309414`*^9}, {3.7257745486668615`*^9, 3.725774549073885*^9}, {
   3.725774706288877*^9, 3.7257747335504365`*^9}, {3.7257750656864333`*^9, 
   3.725775153864477*^9}, {3.725776199362276*^9, 3.7257764978143463`*^9}, {
   3.7257765500413337`*^9, 3.7257766073356104`*^9}, {3.7257766462348356`*^9, 
   3.7257766904413643`*^9}, {3.725776821248846*^9, 3.7257768222909055`*^9}, {
   3.7257768657803926`*^9, 3.7257768661054115`*^9}, {3.725776952011325*^9, 
   3.725776952351344*^9}, {3.7257770001450777`*^9, 3.725777000561102*^9}, {
   3.725777226013997*^9, 3.725777226436021*^9}, {3.7257772911197205`*^9, 
   3.725777291432739*^9}, {3.7257784529601746`*^9, 3.7257784534702034`*^9}, {
   3.725778547596587*^9, 3.725778548220623*^9}, {3.7257796181578197`*^9, 
   3.7257796403060865`*^9}, {3.7257796771231923`*^9, 
   3.7257796777992315`*^9}, {3.725779709821063*^9, 3.7257797200796494`*^9}, {
   3.7257797888135805`*^9, 3.7257797891756015`*^9}, {3.725779828298839*^9, 
   3.7257798289748783`*^9}, {3.725779929032601*^9, 3.7257799549920855`*^9}, {
   3.725779997631524*^9, 3.7257800267321887`*^9}, {3.7257802382532873`*^9, 
   3.7257805546743855`*^9}, {3.7257805918445115`*^9, 3.7257806218132257`*^9}, 
   3.7257808044466715`*^9, {3.725780853515478*^9, 3.72578085406551*^9}, {
   3.725780898165032*^9, 3.725780899427104*^9}, {3.7257809820618305`*^9, 
   3.7257810109864855`*^9}, {3.7257926858206463`*^9, 3.725792693458083*^9}, {
   3.7257927903356247`*^9, 3.7257929089964113`*^9}, {3.7257929809405265`*^9, 
   3.7257932315698614`*^9}, {3.725793342595212*^9, 3.7257933886148443`*^9}, {
   3.7257934743807497`*^9, 3.725793635495965*^9}, {3.7257937147905*^9, 
   3.725793862196931*^9}, {3.7257938994770637`*^9, 3.7257939226043863`*^9}, {
   3.7257940033870068`*^9, 3.7257940042390556`*^9}, {3.725794484272512*^9, 
   3.725794486013612*^9}, {3.725794761535371*^9, 3.725794762459423*^9}, {
   3.725795081930696*^9, 3.725795082609735*^9}, {3.7257952042176905`*^9, 
   3.7257952054547615`*^9}, {3.7257952752157516`*^9, 
   3.7257952773188715`*^9}, {3.7258701780234985`*^9, 
   3.7258701807366543`*^9}, {3.725870211662423*^9, 3.725870214378578*^9}, {
   3.7258702753840675`*^9, 3.725870298473388*^9}, {3.726034550743981*^9, 
   3.7260346207259836`*^9}, {3.7260347162774487`*^9, 
   3.7260347187705917`*^9}, {3.7260358431139*^9, 3.7260358549125752`*^9}, {
   3.7260359146819935`*^9, 3.726035922009413*^9}, {3.726035990875352*^9, 
   3.7260360034620714`*^9}, {3.726036053837953*^9, 3.7260360968394127`*^9}, {
   3.7260362627219005`*^9, 3.7260362852401886`*^9}, {3.7260363794065742`*^9, 
   3.726036387156018*^9}, 3.7260378018069315`*^9, {3.7260378795613785`*^9, 
   3.7260379253279963`*^9}, {3.7260470725979195`*^9, 
   3.7260470837665577`*^9}, {3.726047286542156*^9, 3.726047287397205*^9}, {
   3.726047320609104*^9, 3.726047339255171*^9}, {3.726047394579335*^9, 
   3.726047467126485*^9}, {3.7260475986860094`*^9, 3.7260476011691513`*^9}, {
   3.7260476458577075`*^9, 3.726047658581435*^9}, {3.726047689728217*^9, 
   3.726047750718705*^9}, {3.726052362893507*^9, 3.72605241592454*^9}, 
   3.7260524932099605`*^9, 3.726055938101997*^9, {3.726056000725579*^9, 
   3.726056001828642*^9}, {3.7260560610030265`*^9, 3.726056062157092*^9}, {
   3.7260561086837535`*^9, 3.726056109481799*^9}, {3.72605615041514*^9, 
   3.7260561509951735`*^9}, {3.7260562183050237`*^9, 3.726056219245077*^9}, {
   3.726056303403891*^9, 3.726056304156934*^9}, {3.726056364157366*^9, 
   3.726056364775401*^9}, {3.7260564860233364`*^9, 3.726056487783437*^9}, {
   3.726056540397446*^9, 3.7260565441646614`*^9}, {3.7260565802647266`*^9, 
   3.7260565808057575`*^9}, {3.726056634422824*^9, 3.7260566352528715`*^9}, {
   3.72605847256496*^9, 3.7260586006802874`*^9}, {3.7260586386034565`*^9, 
   3.726058639034481*^9}, {3.726058678102716*^9, 3.7260586785667424`*^9}, {
   3.7260587169079356`*^9, 3.726058729331646*^9}, {3.726058778916482*^9, 
   3.7260587794495125`*^9}, {3.726058830002404*^9, 3.7260588306534414`*^9}, {
   3.7260588671945314`*^9, 3.726058867834568*^9}, {3.7260590235444736`*^9, 
   3.7260590379823*^9}, {3.7260591349528465`*^9, 3.7260591362629213`*^9}, {
   3.7260592603460183`*^9, 3.7260592807461853`*^9}, {3.726059314191098*^9, 
   3.726059315135152*^9}, {3.726289329888957*^9, 3.726289364233921*^9}, {
   3.726289439595232*^9, 3.7262894402712708`*^9}, {3.726289655144561*^9, 
   3.7262896582677393`*^9}, 3.7262898016499405`*^9, {3.7262898709049015`*^9, 
   3.7262898714469323`*^9}, {3.726289933019454*^9, 3.7262901139068003`*^9}, 
   3.7262902404080353`*^9, {3.726294957950864*^9, 3.7262949582798824`*^9}, {
   3.726295275015999*^9, 3.7262952753240166`*^9}, {3.726295307473855*^9, 
   3.7262953830751796`*^9}, {3.7262954193612547`*^9, 
   3.7262954199292874`*^9}, {3.726295452681161*^9, 3.7262954535272093`*^9}, {
   3.726295498633789*^9, 3.7262954995348406`*^9}, {3.726295553944953*^9, 
   3.7262955556210485`*^9}, {3.7262955903310337`*^9, 
   3.7262955908320627`*^9}, {3.726295632691457*^9, 3.7262956340365334`*^9}, {
   3.7262957142321205`*^9, 3.7262957161342297`*^9}, {3.726295749314127*^9, 
   3.7262957498141556`*^9}, {3.726295818996113*^9, 3.726295819755156*^9}, {
   3.7263752287470846`*^9, 3.7263752650121593`*^9}, {3.7263753648728704`*^9, 
   3.7263753700641675`*^9}, {3.726375649946176*^9, 3.726375664981036*^9}, {
   3.7263757429044933`*^9, 3.7263757740182724`*^9}, {3.7263758287144012`*^9, 
   3.726375831949586*^9}, {3.726376607877967*^9, 3.7263767213054543`*^9}, {
   3.726376765440979*^9, 3.7263771392863617`*^9}, 3.726377192677415*^9, {
   3.7264050960735874`*^9, 3.726405096383605*^9}, {3.7264051293544908`*^9, 
   3.7264051297535133`*^9}, {3.7264052360625944`*^9, 
   3.7264052364026136`*^9}, {3.7264052730697107`*^9, 
   3.7264052737737513`*^9}, {3.7264053048495283`*^9, 3.726405305646574*^9}, {
   3.72640537236639*^9, 3.7264053730364285`*^9}, {3.726405406784359*^9, 
   3.726405407535402*^9}, {3.7264054410273175`*^9, 3.7264054717330737`*^9}, {
   3.7264055271002407`*^9, 3.7264055277222757`*^9}, {3.7264055684346046`*^9, 
   3.7264055697616806`*^9}, {3.726405603476609*^9, 3.726405605534727*^9}, {
   3.72640565298044*^9, 3.7264056540805035`*^9}, {3.726405693650767*^9, 
   3.726405694492815*^9}, 3.7270131614491634`*^9, {3.7318507442572966`*^9, 
   3.7318507761011176`*^9}, {3.7318508599769154`*^9, 3.731851115395524*^9}, {
   3.7318513246024904`*^9, 3.7318514671526437`*^9}, 3.731891341891328*^9, 
   3.7318914298683596`*^9, 3.731891491365877*^9, 3.7318915504312553`*^9, 
   3.7318916314838915`*^9, 3.7318916975246687`*^9, 3.731891798024417*^9, 
   3.7318921085381775`*^9, 3.731892248502183*^9, 3.7318924765892286`*^9, 
   3.7318925759129095`*^9, 3.7318926471769857`*^9, 3.7318927405853286`*^9, 
   3.731892801503813*^9, 3.7318928949181557`*^9, 3.7318929463590984`*^9, {
   3.7318975452481394`*^9, 3.7318975468242297`*^9}, {3.7768232958110714`*^9, 
   3.776823301055086*^9}, {3.776823340943606*^9, 3.7768236120185733`*^9}, 
   3.776823715996476*^9, {3.776823748836138*^9, 3.7768237721925817`*^9}, 
   3.776823811355125*^9, {3.7768238466524525`*^9, 3.77682386719449*^9}, {
   3.7768238983187647`*^9, 3.7768240982601614`*^9}, {3.7768241511908865`*^9, 
   3.7768242577822056`*^9}, {3.776824299052533*^9, 3.7768243715783234`*^9}, {
   3.7768244152612543`*^9, 3.7768245063905106`*^9}, {3.7768245651560774`*^9, 
   3.7768246789468203`*^9}, {3.7768247335542097`*^9, 3.776824907854907*^9}, {
   3.7768249625936704`*^9, 3.7768251548680267`*^9}, {3.7768252016713676`*^9, 
   3.776825228938224*^9}, {3.776825259581717*^9, 3.776825356492997*^9}, 
   3.7768254030899343`*^9, {3.7768282968514013`*^9, 3.7768282978810034`*^9}, {
   3.7768347078804426`*^9, 3.776834849109425*^9}, {3.776834932363242*^9, 
   3.776835028709094*^9}, 3.776835068945074*^9, {3.7768351283335743`*^9, 
   3.776835157462507*^9}, {3.7768352120350885`*^9, 3.776835264766919*^9}, {
   3.776835300585082*^9, 3.776835323765356*^9}, {3.776835401766692*^9, 
   3.7768355658129263`*^9}, {3.776835626610622*^9, 3.7768357902836666`*^9}, {
   3.776837166218053*^9, 3.776837175633874*^9}, {3.77694791916648*^9, 
   3.776947973022792*^9}, 3.776948008047475*^9, 3.790573794733433*^9, {
   3.790573833460509*^9, 3.790573909763049*^9}, {3.80074791492479*^9, 
   3.800747938216155*^9}, {3.8013075316754475`*^9, 3.8013075666980953`*^9}}],

Cell[BoxData[
 TagBox[
  InterpretationBox["\<\"0.000\"\>",
   0.,
   AutoDelete->True],
  NumberForm[#, {20, 3}]& ]], "Output",
 CellChangeTimes->{3.8013077010140963`*^9}],

Cell[BoxData[
 TagBox[
  InterpretationBox["\<\"500.0000162136\"\>",
   500.0000162136264,
   AutoDelete->True],
  NumberForm[#, {20, 10}]& ]], "Output",
 CellChangeTimes->{3.8013077010140963`*^9}]
}, Open  ]],

Cell[BoxData[
 RowBox[{"(*", " ", 
  RowBox[{
   RowBox[{
   "Explicit", " ", "Formulas", " ", "on", " ", "Modifide", " ", "EWMA", " ", 
    "for", " ", "MA", 
    RowBox[{"(", "3", ")"}], " ", "given", " ", "lamda"}], "=", "0.2"}], " ", 
  "*)"}]], "Input",
 CellChangeTimes->{{3.801307595787644*^9, 3.801307626678871*^9}, 
   3.8013076756706977`*^9}],

Cell[CellGroupData[{

Cell[BoxData[{
 RowBox[{
  RowBox[{"Clear", "[", 
   RowBox[{"alpha", ",", "b", ",", "u", ",", "t0"}], "]"}], 
  ";"}], "\[IndentingNewLine]", 
 RowBox[{
  RowBox[{"t0", ":=", 
   RowBox[{"TimeUsed", "[", "]"}]}], ";"}], "\[IndentingNewLine]", 
 RowBox[{
  RowBox[{"b", ":=", "1.552310613"}], ";"}], "\[IndentingNewLine]", 
 RowBox[{
  RowBox[{"lamda", ":=", "0.2"}], ";"}], "\[IndentingNewLine]", 
 RowBox[{
  RowBox[{"alpha", ":=", "1.00"}], ";"}], "\[IndentingNewLine]", 
 RowBox[{
  RowBox[{"mu", ":=", "2"}], ";", 
  RowBox[{"theta1", ":=", "0.7"}], ";", " ", 
  RowBox[{"theta2", ":=", "0.7"}], ";", " ", 
  RowBox[{"theta3", ":=", 
   RowBox[{"-", "0.1"}]}], ";"}], "\[IndentingNewLine]", 
 RowBox[{
  RowBox[{"u", ":=", "1"}], ";", 
  RowBox[{"v", ":=", "1"}], ";", 
  RowBox[{"s", ":=", "1"}], ";", 
  RowBox[{"s2", ":=", "1"}], ";", 
  RowBox[{"s3", ":=", "1"}], ";"}], "\[IndentingNewLine]", 
 RowBox[{
  RowBox[{
   RowBox[{"ARL", ":=", 
    RowBox[{"1", "-", 
     RowBox[{"(", 
      RowBox[{
       RowBox[{"(", 
        RowBox[{"lamda", "*", 
         RowBox[{"E", "^", 
          RowBox[{"(", 
           RowBox[{
            RowBox[{"(", 
             RowBox[{
              RowBox[{"(", 
               RowBox[{"1", "-", "lamda"}], ")"}], "*", "u"}], ")"}], "/", 
            RowBox[{"(", 
             RowBox[{"alpha", "*", 
              RowBox[{"(", 
               RowBox[{"lamda", "+", "1"}], ")"}]}], ")"}]}], ")"}]}], "*", 
         RowBox[{"(", 
          RowBox[{
           RowBox[{"(", 
            RowBox[{"E", "^", 
             RowBox[{"-", 
              RowBox[{"(", 
               RowBox[{"b", "/", 
                RowBox[{"(", 
                 RowBox[{"alpha", "*", 
                  RowBox[{"(", 
                   RowBox[{"lamda", "+", "1"}], ")"}]}], ")"}]}], ")"}]}]}], 
            ")"}], "-", "1"}], ")"}]}], ")"}], "/", 
       RowBox[{"(", 
        RowBox[{"(", 
         RowBox[{
          RowBox[{"lamda", "*", 
           RowBox[{"E", "^", 
            RowBox[{"-", 
             RowBox[{"(", 
              RowBox[{"mu", "/", "alpha"}], ")"}]}]}], "*", 
           RowBox[{"E", "^", 
            RowBox[{"(", 
             RowBox[{"v", "/", 
              RowBox[{"(", 
               RowBox[{"alpha", "*", 
                RowBox[{"(", 
                 RowBox[{"lamda", "+", "1"}], ")"}]}], ")"}]}], ")"}]}], "*", 
           RowBox[{"E", "^", 
            RowBox[{"(", 
             RowBox[{
              RowBox[{"(", 
               RowBox[{
                RowBox[{"(", 
                 RowBox[{
                  RowBox[{"lamda", "*", "theta1"}], "+", "theta1"}], ")"}], 
                "*", "s"}], ")"}], "/", 
              RowBox[{"(", 
               RowBox[{"alpha", "*", 
                RowBox[{"(", 
                 RowBox[{"lamda", "+", "1"}], ")"}]}], ")"}]}], ")"}]}], "*", 
           RowBox[{"E", "^", 
            RowBox[{"(", 
             RowBox[{
              RowBox[{"(", 
               RowBox[{
                RowBox[{"(", 
                 RowBox[{
                  RowBox[{"lamda", "*", "theta2"}], "+", "theta2"}], ")"}], 
                "*", "s2"}], ")"}], "/", 
              RowBox[{"(", 
               RowBox[{"alpha", "*", 
                RowBox[{"(", 
                 RowBox[{"lamda", "+", "1"}], ")"}]}], ")"}]}], ")"}]}], "*", 
           RowBox[{"E", "^", 
            RowBox[{"(", 
             RowBox[{
              RowBox[{"(", 
               RowBox[{
                RowBox[{"(", 
                 RowBox[{
                  RowBox[{"lamda", "*", "theta3"}], "+", "theta3"}], ")"}], 
                "*", "s3"}], ")"}], "/", 
              RowBox[{"(", 
               RowBox[{"alpha", "*", 
                RowBox[{"(", 
                 RowBox[{"lamda", "+", "1"}], ")"}]}], ")"}]}], ")"}]}]}], 
          "+", 
          RowBox[{"E", "^", 
           RowBox[{"-", 
            RowBox[{"(", 
             RowBox[{
              RowBox[{"(", 
               RowBox[{"lamda", "*", "b"}], ")"}], "/", 
              RowBox[{"(", 
               RowBox[{"alpha", "*", 
                RowBox[{"(", 
                 RowBox[{"lamda", "+", "1"}], ")"}]}], ")"}]}], ")"}]}]}], 
          "-", "1"}], ")"}], ")"}]}], ")"}]}]}], ";"}], 
  "\[IndentingNewLine]"}], "\[IndentingNewLine]", 
 RowBox[{
  RowBox[{"NumberForm", "[", 
   RowBox[{
    RowBox[{"N", "[", "%", "]"}], ",", 
    RowBox[{"{", 
     RowBox[{"20", ",", "10"}], "}"}]}], "]"}], ";"}], "\[IndentingNewLine]", 
 RowBox[{
  RowBox[{
   RowBox[{"TimeUsed", "[", "]"}], "-", "t0"}], ";"}], "\[IndentingNewLine]", 
 RowBox[{"NumberForm", "[", 
  RowBox[{
   RowBox[{"N", "[", "%", "]"}], ",", 
   RowBox[{"{", 
    RowBox[{"20", ",", "3"}], "}"}]}], "]"}], "\[IndentingNewLine]", 
 RowBox[{"NumberForm", "[", 
  RowBox[{
   RowBox[{"N", "[", "ARL", "]"}], ",", 
   RowBox[{"{", 
    RowBox[{"20", ",", "10"}], "}"}]}], "]"}]}], "Input",
 CellChangeTimes->{{3.725494563761512*^9, 3.7254945659576373`*^9}, {
   3.725494860524485*^9, 3.7254949592351313`*^9}, {3.7254949954452024`*^9, 
   3.7254950543295703`*^9}, {3.725495126680709*^9, 3.725495144475726*^9}, {
   3.7254952826546297`*^9, 3.7254952875239086`*^9}, {3.725495430671096*^9, 
   3.7254954684482565`*^9}, {3.7254955878370852`*^9, 3.725495589823199*^9}, {
   3.725498701124155*^9, 3.725498774257338*^9}, {3.7254988778022604`*^9, 
   3.7254989044317837`*^9}, {3.725498967255377*^9, 3.7254989975461097`*^9}, {
   3.725499028992908*^9, 3.72549905193322*^9}, {3.7254991306557226`*^9, 
   3.725499216359625*^9}, {3.7254995512887816`*^9, 3.725499553615915*^9}, {
   3.725499625583031*^9, 3.7254996812252135`*^9}, {3.7254997762786503`*^9, 
   3.7254999355867624`*^9}, {3.7254999724058685`*^9, 3.725500015396327*^9}, {
   3.7255001071785765`*^9, 3.7255002144817142`*^9}, {3.725500247057577*^9, 
   3.7255002841667*^9}, {3.7255003160195217`*^9, 3.7255006730999455`*^9}, {
   3.725521533495092*^9, 3.725521583739966*^9}, {3.7255432766211452`*^9, 
   3.725543326801015*^9}, {3.7255433842893033`*^9, 3.7255433957059565`*^9}, {
   3.725544083903319*^9, 3.725544085616417*^9}, {3.7255441317670565`*^9, 
   3.725544144809802*^9}, {3.7255442033621516`*^9, 3.725544226500475*^9}, {
   3.725544278445446*^9, 3.7255442840457664`*^9}, {3.725544328253295*^9, 
   3.725544341400047*^9}, {3.725598512536376*^9, 3.725598538967888*^9}, {
   3.725598578945174*^9, 3.725598581800338*^9}, {3.725598617601385*^9, 
   3.7255986724435225`*^9}, {3.7256006977946315`*^9, 
   3.7256007042390003`*^9}, {3.7256007360368185`*^9, 3.725600789228861*^9}, {
   3.725600835178489*^9, 3.725600929797901*^9}, {3.7256012029175215`*^9, 
   3.725601248692139*^9}, {3.7256013173770676`*^9, 3.725601320160227*^9}, {
   3.725601381844755*^9, 3.7256015681484113`*^9}, {3.7256022312056828`*^9, 
   3.725602238645108*^9}, {3.725602274488158*^9, 3.725602281442556*^9}, {
   3.7256795793029776`*^9, 3.725679596798978*^9}, {3.7256796400254507`*^9, 
   3.725679643561653*^9}, {3.7256796860300817`*^9, 3.7256796912623816`*^9}, {
   3.725679899769307*^9, 3.725679934496293*^9}, {3.7256800733302345`*^9, 
   3.725680074410296*^9}, {3.7257695446396475`*^9, 3.7257695525591*^9}, {
   3.7257698150201125`*^9, 3.72576981689822*^9}, {3.7257699796255274`*^9, 
   3.7257700091732173`*^9}, {3.7257700401529894`*^9, 3.725770040848029*^9}, {
   3.725770075542013*^9, 3.725770076586073*^9}, {3.725770114784258*^9, 
   3.725770224768549*^9}, {3.725770332715723*^9, 3.725770508818795*^9}, {
   3.725770562538868*^9, 3.725770762896328*^9}, {3.7257708198505855`*^9, 
   3.7257709439686847`*^9}, {3.7257710017049866`*^9, 
   3.7257710885219526`*^9}, {3.7257716118348846`*^9, 
   3.7257716126629314`*^9}, {3.7257718898407855`*^9, 3.7257718915778847`*^9}, 
   3.72577197960992*^9, {3.725772052033062*^9, 3.725772052479088*^9}, {
   3.725772317410241*^9, 3.725772317839266*^9}, {3.7257723964007587`*^9, 
   3.7257723969197884`*^9}, {3.7257724592613544`*^9, 3.725772459792385*^9}, {
   3.7257725089251947`*^9, 3.7257725095262294`*^9}, {3.72577264241183*^9, 
   3.7257726430658674`*^9}, {3.725772825274289*^9, 3.7257728266053653`*^9}, {
   3.7257733395047016`*^9, 3.7257733402807455`*^9}, {3.7257733782529173`*^9, 
   3.7257733786839423`*^9}, {3.7257734214263873`*^9, 
   3.7257734218534117`*^9}, {3.72577345539933*^9, 3.725773541496255*^9}, {
   3.725773715285195*^9, 3.7257737157812233`*^9}, {3.7257737895324416`*^9, 
   3.725773790104474*^9}, {3.72577383723617*^9, 3.725773839963326*^9}, {
   3.7257739876277723`*^9, 3.725773987989793*^9}, {3.725774043609974*^9, 
   3.7257740439559937`*^9}, {3.7257741066975822`*^9, 3.72577410980076*^9}, {
   3.725774333431551*^9, 3.725774359314031*^9}, {3.7257744723224945`*^9, 
   3.7257744801309414`*^9}, {3.7257745486668615`*^9, 3.725774549073885*^9}, {
   3.725774706288877*^9, 3.7257747335504365`*^9}, {3.7257750656864333`*^9, 
   3.725775153864477*^9}, {3.725776199362276*^9, 3.7257764978143463`*^9}, {
   3.7257765500413337`*^9, 3.7257766073356104`*^9}, {3.7257766462348356`*^9, 
   3.7257766904413643`*^9}, {3.725776821248846*^9, 3.7257768222909055`*^9}, {
   3.7257768657803926`*^9, 3.7257768661054115`*^9}, {3.725776952011325*^9, 
   3.725776952351344*^9}, {3.7257770001450777`*^9, 3.725777000561102*^9}, {
   3.725777226013997*^9, 3.725777226436021*^9}, {3.7257772911197205`*^9, 
   3.725777291432739*^9}, {3.7257784529601746`*^9, 3.7257784534702034`*^9}, {
   3.725778547596587*^9, 3.725778548220623*^9}, {3.7257796181578197`*^9, 
   3.7257796403060865`*^9}, {3.7257796771231923`*^9, 
   3.7257796777992315`*^9}, {3.725779709821063*^9, 3.7257797200796494`*^9}, {
   3.7257797888135805`*^9, 3.7257797891756015`*^9}, {3.725779828298839*^9, 
   3.7257798289748783`*^9}, {3.725779929032601*^9, 3.7257799549920855`*^9}, {
   3.725779997631524*^9, 3.7257800267321887`*^9}, {3.7257802382532873`*^9, 
   3.7257805546743855`*^9}, {3.7257805918445115`*^9, 3.7257806218132257`*^9}, 
   3.7257808044466715`*^9, {3.725780853515478*^9, 3.72578085406551*^9}, {
   3.725780898165032*^9, 3.725780899427104*^9}, {3.7257809820618305`*^9, 
   3.7257810109864855`*^9}, {3.7257926858206463`*^9, 3.725792693458083*^9}, {
   3.7257927903356247`*^9, 3.7257929089964113`*^9}, {3.7257929809405265`*^9, 
   3.7257932315698614`*^9}, {3.725793342595212*^9, 3.7257933886148443`*^9}, {
   3.7257934743807497`*^9, 3.725793635495965*^9}, {3.7257937147905*^9, 
   3.725793862196931*^9}, {3.7257938994770637`*^9, 3.7257939226043863`*^9}, {
   3.7257940033870068`*^9, 3.7257940042390556`*^9}, {3.725794484272512*^9, 
   3.725794486013612*^9}, {3.725794761535371*^9, 3.725794762459423*^9}, {
   3.725795081930696*^9, 3.725795082609735*^9}, {3.7257952042176905`*^9, 
   3.7257952054547615`*^9}, {3.7257952752157516`*^9, 
   3.7257952773188715`*^9}, {3.7258701780234985`*^9, 
   3.7258701807366543`*^9}, {3.725870211662423*^9, 3.725870214378578*^9}, {
   3.7258702753840675`*^9, 3.725870298473388*^9}, {3.726034550743981*^9, 
   3.7260346207259836`*^9}, {3.7260347162774487`*^9, 
   3.7260347187705917`*^9}, {3.7260358431139*^9, 3.7260358549125752`*^9}, {
   3.7260359146819935`*^9, 3.726035922009413*^9}, {3.726035990875352*^9, 
   3.7260360034620714`*^9}, {3.726036053837953*^9, 3.7260360968394127`*^9}, {
   3.7260362627219005`*^9, 3.7260362852401886`*^9}, {3.7260363794065742`*^9, 
   3.726036387156018*^9}, 3.7260378018069315`*^9, {3.7260378795613785`*^9, 
   3.7260379253279963`*^9}, {3.7260470725979195`*^9, 
   3.7260470837665577`*^9}, {3.726047286542156*^9, 3.726047287397205*^9}, {
   3.726047320609104*^9, 3.726047339255171*^9}, {3.726047394579335*^9, 
   3.726047467126485*^9}, {3.7260475986860094`*^9, 3.7260476011691513`*^9}, {
   3.7260476458577075`*^9, 3.726047658581435*^9}, {3.726047689728217*^9, 
   3.726047750718705*^9}, {3.726052362893507*^9, 3.72605241592454*^9}, 
   3.7260524932099605`*^9, 3.726055938101997*^9, {3.726056000725579*^9, 
   3.726056001828642*^9}, {3.7260560610030265`*^9, 3.726056062157092*^9}, {
   3.7260561086837535`*^9, 3.726056109481799*^9}, {3.72605615041514*^9, 
   3.7260561509951735`*^9}, {3.7260562183050237`*^9, 3.726056219245077*^9}, {
   3.726056303403891*^9, 3.726056304156934*^9}, {3.726056364157366*^9, 
   3.726056364775401*^9}, {3.7260564860233364`*^9, 3.726056487783437*^9}, {
   3.726056540397446*^9, 3.7260565441646614`*^9}, {3.7260565802647266`*^9, 
   3.7260565808057575`*^9}, {3.726056634422824*^9, 3.7260566352528715`*^9}, {
   3.72605847256496*^9, 3.7260586006802874`*^9}, {3.7260586386034565`*^9, 
   3.726058639034481*^9}, {3.726058678102716*^9, 3.7260586785667424`*^9}, {
   3.7260587169079356`*^9, 3.726058729331646*^9}, {3.726058778916482*^9, 
   3.7260587794495125`*^9}, {3.726058830002404*^9, 3.7260588306534414`*^9}, {
   3.7260588671945314`*^9, 3.726058867834568*^9}, {3.7260590235444736`*^9, 
   3.7260590379823*^9}, {3.7260591349528465`*^9, 3.7260591362629213`*^9}, {
   3.7260592603460183`*^9, 3.7260592807461853`*^9}, {3.726059314191098*^9, 
   3.726059315135152*^9}, {3.726289329888957*^9, 3.726289364233921*^9}, {
   3.726289439595232*^9, 3.7262894402712708`*^9}, {3.726289655144561*^9, 
   3.7262896582677393`*^9}, 3.7262898016499405`*^9, {3.7262898709049015`*^9, 
   3.7262898714469323`*^9}, {3.726289933019454*^9, 3.7262901139068003`*^9}, 
   3.7262902404080353`*^9, {3.726294957950864*^9, 3.7262949582798824`*^9}, {
   3.726295275015999*^9, 3.7262952753240166`*^9}, {3.726295307473855*^9, 
   3.7262953830751796`*^9}, {3.7262954193612547`*^9, 
   3.7262954199292874`*^9}, {3.726295452681161*^9, 3.7262954535272093`*^9}, {
   3.726295498633789*^9, 3.7262954995348406`*^9}, {3.726295553944953*^9, 
   3.7262955556210485`*^9}, {3.7262955903310337`*^9, 
   3.7262955908320627`*^9}, {3.726295632691457*^9, 3.7262956340365334`*^9}, {
   3.7262957142321205`*^9, 3.7262957161342297`*^9}, {3.726295749314127*^9, 
   3.7262957498141556`*^9}, {3.726295818996113*^9, 3.726295819755156*^9}, {
   3.7263752287470846`*^9, 3.7263752650121593`*^9}, {3.7263753648728704`*^9, 
   3.7263753700641675`*^9}, {3.726375649946176*^9, 3.726375664981036*^9}, {
   3.7263757429044933`*^9, 3.7263757740182724`*^9}, {3.7263758287144012`*^9, 
   3.726375831949586*^9}, {3.726376607877967*^9, 3.7263767213054543`*^9}, {
   3.726376765440979*^9, 3.7263771392863617`*^9}, 3.726377192677415*^9, {
   3.7264050960735874`*^9, 3.726405096383605*^9}, {3.7264051293544908`*^9, 
   3.7264051297535133`*^9}, {3.7264052360625944`*^9, 
   3.7264052364026136`*^9}, {3.7264052730697107`*^9, 
   3.7264052737737513`*^9}, {3.7264053048495283`*^9, 3.726405305646574*^9}, {
   3.72640537236639*^9, 3.7264053730364285`*^9}, {3.726405406784359*^9, 
   3.726405407535402*^9}, {3.7264054410273175`*^9, 3.7264054717330737`*^9}, {
   3.7264055271002407`*^9, 3.7264055277222757`*^9}, {3.7264055684346046`*^9, 
   3.7264055697616806`*^9}, {3.726405603476609*^9, 3.726405605534727*^9}, {
   3.72640565298044*^9, 3.7264056540805035`*^9}, {3.726405693650767*^9, 
   3.726405694492815*^9}, 3.7270131614491634`*^9, {3.7318507442572966`*^9, 
   3.7318507761011176`*^9}, {3.7318508599769154`*^9, 3.731851115395524*^9}, {
   3.7318513246024904`*^9, 3.7318514671526437`*^9}, 3.731891341891328*^9, 
   3.7318914298683596`*^9, 3.731891491365877*^9, 3.7318915504312553`*^9, 
   3.7318916314838915`*^9, 3.7318916975246687`*^9, 3.731891798024417*^9, 
   3.7318921085381775`*^9, 3.731892248502183*^9, 3.7318924765892286`*^9, 
   3.7318925759129095`*^9, 3.7318926471769857`*^9, 3.7318927405853286`*^9, 
   3.731892801503813*^9, 3.7318928949181557`*^9, 3.7318929463590984`*^9, {
   3.7318975452481394`*^9, 3.7318975468242297`*^9}, {3.7768232958110714`*^9, 
   3.776823301055086*^9}, {3.776823340943606*^9, 3.7768236120185733`*^9}, 
   3.776823715996476*^9, {3.776823748836138*^9, 3.7768237721925817`*^9}, 
   3.776823811355125*^9, {3.7768238466524525`*^9, 3.77682386719449*^9}, {
   3.7768238983187647`*^9, 3.7768240982601614`*^9}, {3.7768241511908865`*^9, 
   3.7768242577822056`*^9}, {3.776824299052533*^9, 3.7768243715783234`*^9}, {
   3.7768244152612543`*^9, 3.7768245063905106`*^9}, {3.7768245651560774`*^9, 
   3.7768246789468203`*^9}, {3.7768247335542097`*^9, 3.776824907854907*^9}, {
   3.7768249625936704`*^9, 3.7768251548680267`*^9}, {3.7768252016713676`*^9, 
   3.776825228938224*^9}, {3.776825259581717*^9, 3.776825356492997*^9}, 
   3.7768254030899343`*^9, {3.7768282968514013`*^9, 3.7768282978810034`*^9}, {
   3.7768347078804426`*^9, 3.776834849109425*^9}, {3.776834932363242*^9, 
   3.776835028709094*^9}, 3.776835068945074*^9, {3.7768351283335743`*^9, 
   3.776835157462507*^9}, {3.7768352120350885`*^9, 3.776835264766919*^9}, {
   3.776835300585082*^9, 3.776835323765356*^9}, {3.776835401766692*^9, 
   3.7768355658129263`*^9}, {3.776835626610622*^9, 3.7768357902836666`*^9}, {
   3.776837166218053*^9, 3.776837175633874*^9}, {3.77694791916648*^9, 
   3.776947973022792*^9}, 3.776948008047475*^9, 3.790573794733433*^9, {
   3.790573833460509*^9, 3.790573909763049*^9}, {3.80074791492479*^9, 
   3.800747938216155*^9}, {3.8013075316754475`*^9, 3.8013075666980953`*^9}, {
   3.8013076681862154`*^9, 3.801307672837432*^9}}],

Cell[BoxData[
 TagBox[
  InterpretationBox["\<\"0.000\"\>",
   0.,
   AutoDelete->True],
  NumberForm[#, {20, 3}]& ]], "Output",
 CellChangeTimes->{3.8013076882874928`*^9}],

Cell[BoxData[
 TagBox[
  InterpretationBox["\<\"500.0000116132\"\>",
   500.0000116132163,
   AutoDelete->True],
  NumberForm[#, {20, 10}]& ]], "Output",
 CellChangeTimes->{3.8013076882895145`*^9}]
}, Open  ]]
},
WindowSize->{680, 680},
WindowMargins->{{1, Automatic}, {Automatic, -1}},
FrontEndVersion->"8.0 for Microsoft Windows (64-bit) (October 6, 2011)",
StyleDefinitions->"Default.nb"
]
(* End of Notebook Content *)

(* Internal cache information *)
(*CellTagsOutline
CellTagsIndex->{}
*)
(*CellTagsIndex
CellTagsIndex->{}
*)
(*NotebookFileOutline
Notebook[{
Cell[CellGroupData[{
Cell[579, 22, 7671, 166, 352, "Input"],
Cell[8253, 190, 1875, 30, 44, "Output"],
Cell[10131, 222, 1892, 30, 44, "Output"]
}, Open  ]],
Cell[12038, 255, 94, 1, 31, "Input"],
Cell[CellGroupData[{
Cell[12157, 260, 7784, 168, 352, "Input"],
Cell[19944, 430, 375, 9, 44, "Output"],
Cell[20322, 441, 396, 9, 44, "Output"]
}, Open  ]],
Cell[20733, 453, 325, 8, 31, "Input"],
Cell[CellGroupData[{
Cell[21083, 465, 16947, 305, 432, "Input"],
Cell[38033, 772, 172, 6, 44, "Output"],
Cell[38208, 780, 197, 6, 44, "Output"]
}, Open  ]],
Cell[38420, 789, 352, 9, 31, "Input"],
Cell[CellGroupData[{
Cell[38797, 802, 16998, 306, 432, "Input"],
Cell[55798, 1110, 172, 6, 44, "Output"],
Cell[55973, 1118, 197, 6, 44, "Output"]
}, Open  ]]
}
]
*)

(* End of internal cache information *)
