# Supplementary material for: The performance of a modified EWMA control chart for monitoring autocorrelated PM2.5 and carbon monoxide air pollution data
Source: PeerJ. 2020 Dec 15;8:e10467. doi: 10.7717/peerj.10467 (PMC7747693; doi:10.7717/peerj.10467)
Supplement: Supplemental Information 1 [file peerj-08-10467-s001.zip › code/Table 5_Code for EWMA chart (PM2.5) vary lamda0.05 0.1 0.15 0.2.nb]

(* Content-type: application/vnd.wolfram.mathematica *)

(*** Wolfram Notebook File ***)
(* http://www.wolfram.com/nb *)

(* CreatedBy='Mathematica 8.0' *)

(*CacheID: 234*)
(* Internal cache information:
NotebookFileLineBreakTest
NotebookFileLineBreakTest
NotebookDataPosition[       157,          7]
NotebookDataLength[     36153,        824]
NotebookOptionsPosition[     35015,        783]
NotebookOutlinePosition[     35515,        803]
CellTagsIndexPosition[     35472,        800]
WindowFrame->Normal*)

(* Beginning of Notebook Content *)
Notebook[{
Cell[BoxData[
 RowBox[{"(*", 
  RowBox[{
   RowBox[{"Explicit", " ", "Formulas", " ", "for", " ", "MA", 
    RowBox[{"(", "2", ")"}], " ", "on", " ", "EWMA", " ", "Chart", " ", 
    "given", " ", "lamda0", ".1"}], "  ", ")"}]}]], "Input",
 CellChangeTimes->{{3.725543404269446*^9, 3.725543435073208*^9}, {
  3.7316426257790613`*^9, 3.7316426261330814`*^9}, {3.776920918804832*^9, 
  3.7769209193820333`*^9}, {3.801300686479792*^9, 3.8013006997981553`*^9}, {
  3.8013007905960293`*^9, 3.801300797915209*^9}}],

Cell[CellGroupData[{

Cell[BoxData[{
 RowBox[{
  RowBox[{"Clear", "[", 
   RowBox[{
   "beta", ",", "h", ",", "u", ",", "t0", ",", "lamda", ",", " ", 
    "SolutionEx", ",", "alpha"}], "]"}], ";"}], "\[IndentingNewLine]", 
 RowBox[{
  RowBox[{
   RowBox[{"t0", ":=", 
    RowBox[{"TimeUsed", "[", "]"}]}], ";"}], " "}], "\[IndentingNewLine]", 
 RowBox[{
  RowBox[{"h", ":=", "0.000042219"}], ";"}], "\[IndentingNewLine]", 
 RowBox[{
  RowBox[{"lamda", ":=", "0.05"}], ";"}], "\[IndentingNewLine]", 
 RowBox[{
  RowBox[{"alpha", ":=", "8.9"}], ";"}], "\[IndentingNewLine]", 
 RowBox[{
  RowBox[{"mu", ":=", "51.163"}], ";", 
  RowBox[{"theta1", ":=", 
   RowBox[{"-", "0.723"}]}], ";", 
  RowBox[{"theta2", ":=", 
   RowBox[{"-", "0.380"}]}], ";"}], "\[IndentingNewLine]", 
 RowBox[{
  RowBox[{"u", ":=", "10"}], ";", 
  RowBox[{"v", ":=", "1"}], ";", 
  RowBox[{"s", ":=", "1"}], ";", 
  RowBox[{"s2", "=", "1"}], ";"}], "\[IndentingNewLine]", 
 RowBox[{
  RowBox[{
   RowBox[{"SolutionEx", ":=", 
    RowBox[{"1", "-", 
     RowBox[{"(", 
      RowBox[{
       RowBox[{"(", 
        RowBox[{"lamda", "*", 
         RowBox[{"E", "^", 
          RowBox[{"(", 
           RowBox[{
            RowBox[{"(", 
             RowBox[{
              RowBox[{"(", 
               RowBox[{"1", "-", "lamda"}], ")"}], "*", "u"}], ")"}], "/", 
            RowBox[{"(", 
             RowBox[{"alpha", "*", "lamda"}], ")"}]}], ")"}]}], "*", 
         RowBox[{"(", 
          RowBox[{
           RowBox[{"(", 
            RowBox[{"E", "^", 
             RowBox[{"-", 
              RowBox[{"(", 
               RowBox[{"h", "/", 
                RowBox[{"(", 
                 RowBox[{"alpha", "*", "lamda"}], ")"}]}], ")"}]}]}], ")"}], 
           "-", "1"}], ")"}]}], ")"}], "/", 
       RowBox[{"(", 
        RowBox[{
         RowBox[{"(", 
          RowBox[{"lamda", "*", 
           RowBox[{"E", "^", 
            RowBox[{"(", 
             RowBox[{"mu", "/", "alpha"}], ")"}]}], "*", 
           RowBox[{"E", "^", 
            RowBox[{"-", 
             RowBox[{"(", 
              RowBox[{
               RowBox[{"(", 
                RowBox[{"theta1", "*", "s"}], ")"}], "/", "alpha"}], 
              ")"}]}]}], "*", 
           RowBox[{"E", "^", 
            RowBox[{"-", 
             RowBox[{"(", 
              RowBox[{
               RowBox[{"(", 
                RowBox[{"theta2", "*", "s2"}], ")"}], "/", "alpha"}], 
              ")"}]}]}]}], ")"}], "+", 
         RowBox[{"E", "^", 
          RowBox[{"-", 
           RowBox[{"(", 
            RowBox[{"h", "/", "alpha"}], ")"}]}]}], "-", "1"}], ")"}]}], 
      ")"}]}]}], ";"}], "\[IndentingNewLine]"}], "\[IndentingNewLine]", 
 RowBox[{
  RowBox[{"NumberForm", "[", 
   RowBox[{
    RowBox[{"N", "[", "%", "]"}], ",", 
    RowBox[{"{", 
     RowBox[{"20", ",", "10"}], "}"}]}], "]"}], ";"}], "\[IndentingNewLine]", 
 RowBox[{
  RowBox[{
   RowBox[{"TimeUsed", "[", "]"}], "-", "t0"}], ";"}], "\[IndentingNewLine]", 
 RowBox[{"NumberForm", "[", 
  RowBox[{
   RowBox[{"N", "[", "%", "]"}], ",", 
   RowBox[{"{", 
    RowBox[{"20", ",", "10"}], "}"}]}], "]"}], "\[IndentingNewLine]", 
 RowBox[{"NumberForm", "[", 
  RowBox[{
   RowBox[{"N", "[", "SolutionEx", "]"}], ",", 
   RowBox[{"{", 
    RowBox[{"20", ",", "10"}], "}"}]}], "]"}]}], "Input",
 CellChangeTimes->{{3.740793083769147*^9, 3.740793227833641*^9}, {
   3.740796334426055*^9, 3.74079639921437*^9}, {3.7407964858725224`*^9, 
   3.7407966363503866`*^9}, {3.740796793083862*^9, 3.740796795111865*^9}, {
   3.740796834236734*^9, 3.740797014152051*^9}, {3.7407971399038725`*^9, 
   3.7407971694191236`*^9}, 3.7407979724736624`*^9, 3.7407991143378763`*^9, {
   3.7407996886300907`*^9, 3.740799803025298*^9}, {3.7408011232726836`*^9, 
   3.740801123647084*^9}, 3.740801185064392*^9, 3.7408012649677324`*^9, 
   3.740801322344633*^9, {3.7408013749479256`*^9, 3.740801380361135*^9}, 
   3.7408014408268414`*^9, 3.7408014928217325`*^9, {3.740801538244814*^9, 
   3.7408015398204165`*^9}, 3.7408067656846795`*^9, {3.7769184076157303`*^9, 
   3.7769184767051067`*^9}, {3.7769185291189494`*^9, 
   3.7769187187850666`*^9}, {3.7769187535729556`*^9, 3.776918902929573*^9}, {
   3.776918942002427*^9, 3.7769194126078157`*^9}, {3.776919912489544*^9, 
   3.776919979903696*^9}, 3.776920090349832*^9, {3.7769205601096754`*^9, 
   3.7769205859995394`*^9}, {3.7769206199008656`*^9, 3.776920670248387*^9}, {
   3.776920706605117*^9, 3.776920727355554*^9}, {3.776920776353063*^9, 
   3.776920838869999*^9}, {3.77692121757178*^9, 3.7769212201359873`*^9}, {
   3.77692196680371*^9, 3.776922076968542*^9}, {3.7769221500938215`*^9, 
   3.7769221505618224`*^9}, {3.776922215638375*^9, 3.776922226966995*^9}, 
   3.7769223005277405`*^9, 3.776922338975365*^9, {3.776922385283286*^9, 
   3.7769223862348876`*^9}, 3.776922449514017*^9, {3.776922480976078*^9, 
   3.7769225089833345`*^9}, 3.7769225392051954`*^9, {3.776946866419636*^9, 
   3.776946891826296*^9}, {3.776946926716561*^9, 3.776946927714963*^9}, {
   3.776947512643879*^9, 3.776947512955879*^9}, {3.7906417000675015`*^9, 
   3.7906417229134884`*^9}, {3.790641768773359*^9, 3.790641811294722*^9}, 
   3.790641851183387*^9, {3.7906418993840632`*^9, 3.790641907082183*^9}, {
   3.8007076450913897`*^9, 3.800707724278595*^9}, {3.800707800670559*^9, 
   3.8007079974985313`*^9}, {3.800708201079983*^9, 3.800708229994977*^9}, {
   3.8007082612725754`*^9, 3.800708395529537*^9}, 3.800708426663148*^9, {
   3.800708458149626*^9, 3.8007084584461927`*^9}, {3.800708567803566*^9, 
   3.8007086842726912`*^9}, {3.8007089388195486`*^9, 3.800709061743419*^9}, {
   3.80070910927769*^9, 3.8007091095276227`*^9}, {3.800709321005838*^9, 
   3.800709457727377*^9}, {3.800709493125265*^9, 3.800709540473465*^9}, {
   3.800709587767736*^9, 3.800709758850051*^9}, {3.8007097916387043`*^9, 
   3.800709798793267*^9}, {3.800709838150584*^9, 3.8007098384786453`*^9}, {
   3.800709883098092*^9, 3.8007099337594366`*^9}, 3.8007100072994194`*^9, {
   3.8007100437757497`*^9, 3.800710079132787*^9}, {3.800710125622368*^9, 
   3.8007104691101923`*^9}, {3.8007105263468957`*^9, 3.800710644357772*^9}, {
   3.8007106853906164`*^9, 3.8007107293177524`*^9}, {3.8007107854796157`*^9, 
   3.800710785713388*^9}, {3.801300478518041*^9, 3.801300480225479*^9}, {
   3.801300513674618*^9, 3.8013006218164434`*^9}, {3.801300708896926*^9, 
   3.801300745823474*^9}, {3.801300812881727*^9, 3.8013008152507114`*^9}, {
   3.801300858540885*^9, 3.801300867889208*^9}, {3.80130092168511*^9, 
   3.8013009530204163`*^9}, {3.8013009996620936`*^9, 3.8013010314455624`*^9}}],

Cell[BoxData[
 TagBox[
  InterpretationBox["\<\"0.0000000000\"\>",
   0.,
   AutoDelete->True],
  NumberForm[#, {20, 10}]& ]], "Output",
 CellChangeTimes->{3.801301035263748*^9}],

Cell[BoxData[
 TagBox[
  InterpretationBox["\<\"500.0588192411\"\>",
   500.05881924107354`,
   AutoDelete->True],
  NumberForm[#, {20, 10}]& ]], "Output",
 CellChangeTimes->{3.801301035267707*^9}]
}, Open  ]],

Cell[BoxData[
 RowBox[{"(*", 
  RowBox[{
   RowBox[{"Explicit", " ", "Formulas", " ", "for", " ", "MA", 
    RowBox[{"(", "2", ")"}], " ", "on", " ", "EWMA", " ", "Chart", " ", 
    "given", " ", "lamda0", ".1"}], "  ", ")"}]}]], "Input",
 CellChangeTimes->{{3.725543404269446*^9, 3.725543435073208*^9}, {
  3.7316426257790613`*^9, 3.7316426261330814`*^9}, {3.776920918804832*^9, 
  3.7769209193820333`*^9}, {3.801300686479792*^9, 3.8013006997981553`*^9}, {
  3.8013007905960293`*^9, 3.801300797915209*^9}}],

Cell[CellGroupData[{

Cell[BoxData[{
 RowBox[{
  RowBox[{"Clear", "[", 
   RowBox[{
   "h", ",", "u", ",", "t0", ",", "lamda", ",", " ", "SolutionEx", ",", 
    "alpha"}], "]"}], ";"}], "\[IndentingNewLine]", 
 RowBox[{
  RowBox[{
   RowBox[{"t0", ":=", 
    RowBox[{"TimeUsed", "[", "]"}]}], ";"}], " "}], "\[IndentingNewLine]", 
 RowBox[{
  RowBox[{"h", ":=", "0.041728"}], ";"}], "\[IndentingNewLine]", 
 RowBox[{
  RowBox[{"lamda", ":=", "0.1"}], ";"}], "\[IndentingNewLine]", 
 RowBox[{
  RowBox[{"alpha", ":=", "8.9"}], ";"}], "\[IndentingNewLine]", 
 RowBox[{
  RowBox[{"mu", ":=", "51.163"}], ";", 
  RowBox[{"theta1", ":=", 
   RowBox[{"-", "0.723"}]}], ";", 
  RowBox[{"theta2", ":=", 
   RowBox[{"-", "0.380"}]}], ";"}], "\[IndentingNewLine]", 
 RowBox[{
  RowBox[{"u", ":=", "15"}], ";", 
  RowBox[{"v", ":=", "1"}], ";", 
  RowBox[{"s", ":=", "1"}], ";", 
  RowBox[{"s2", "=", "1"}], ";"}], "\[IndentingNewLine]", 
 RowBox[{
  RowBox[{
   RowBox[{"SolutionEx", ":=", 
    RowBox[{"1", "-", 
     RowBox[{"(", 
      RowBox[{
       RowBox[{"(", 
        RowBox[{"lamda", "*", 
         RowBox[{"E", "^", 
          RowBox[{"(", 
           RowBox[{
            RowBox[{"(", 
             RowBox[{
              RowBox[{"(", 
               RowBox[{"1", "-", "lamda"}], ")"}], "*", "u"}], ")"}], "/", 
            RowBox[{"(", 
             RowBox[{"alpha", "*", "lamda"}], ")"}]}], ")"}]}], "*", 
         RowBox[{"(", 
          RowBox[{
           RowBox[{"(", 
            RowBox[{"E", "^", 
             RowBox[{"-", 
              RowBox[{"(", 
               RowBox[{"h", "/", 
                RowBox[{"(", 
                 RowBox[{"alpha", "*", "lamda"}], ")"}]}], ")"}]}]}], ")"}], 
           "-", "1"}], ")"}]}], ")"}], "/", 
       RowBox[{"(", 
        RowBox[{
         RowBox[{"(", 
          RowBox[{"lamda", "*", 
           RowBox[{"E", "^", 
            RowBox[{"(", 
             RowBox[{"mu", "/", "alpha"}], ")"}]}], "*", 
           RowBox[{"E", "^", 
            RowBox[{"-", 
             RowBox[{"(", 
              RowBox[{
               RowBox[{"(", 
                RowBox[{"theta1", "*", "s"}], ")"}], "/", "alpha"}], 
              ")"}]}]}], "*", 
           RowBox[{"E", "^", 
            RowBox[{"-", 
             RowBox[{"(", 
              RowBox[{
               RowBox[{"(", 
                RowBox[{"theta2", "*", "s2"}], ")"}], "/", "alpha"}], 
              ")"}]}]}]}], ")"}], "+", 
         RowBox[{"E", "^", 
          RowBox[{"-", 
           RowBox[{"(", 
            RowBox[{"h", "/", "alpha"}], ")"}]}]}], "-", "1"}], ")"}]}], 
      ")"}]}]}], ";"}], "\[IndentingNewLine]"}], "\[IndentingNewLine]", 
 RowBox[{
  RowBox[{"NumberForm", "[", 
   RowBox[{
    RowBox[{"N", "[", "%", "]"}], ",", 
    RowBox[{"{", 
     RowBox[{"20", ",", "10"}], "}"}]}], "]"}], ";"}], "\[IndentingNewLine]", 
 RowBox[{
  RowBox[{
   RowBox[{"TimeUsed", "[", "]"}], "-", "t0"}], ";"}], "\[IndentingNewLine]", 
 RowBox[{"NumberForm", "[", 
  RowBox[{
   RowBox[{"N", "[", "%", "]"}], ",", 
   RowBox[{"{", 
    RowBox[{"20", ",", "10"}], "}"}]}], "]"}], "\[IndentingNewLine]", 
 RowBox[{"NumberForm", "[", 
  RowBox[{
   RowBox[{"N", "[", "SolutionEx", "]"}], ",", 
   RowBox[{"{", 
    RowBox[{"20", ",", "10"}], "}"}]}], "]"}]}], "Input",
 CellChangeTimes->{{3.740793083769147*^9, 3.740793227833641*^9}, {
   3.740796334426055*^9, 3.74079639921437*^9}, {3.7407964858725224`*^9, 
   3.7407966363503866`*^9}, {3.740796793083862*^9, 3.740796795111865*^9}, {
   3.740796834236734*^9, 3.740797014152051*^9}, {3.7407971399038725`*^9, 
   3.7407971694191236`*^9}, 3.7407979724736624`*^9, 3.7407991143378763`*^9, {
   3.7407996886300907`*^9, 3.740799803025298*^9}, {3.7408011232726836`*^9, 
   3.740801123647084*^9}, 3.740801185064392*^9, 3.7408012649677324`*^9, 
   3.740801322344633*^9, {3.7408013749479256`*^9, 3.740801380361135*^9}, 
   3.7408014408268414`*^9, 3.7408014928217325`*^9, {3.740801538244814*^9, 
   3.7408015398204165`*^9}, 3.7408067656846795`*^9, {3.7769184076157303`*^9, 
   3.7769184767051067`*^9}, {3.7769185291189494`*^9, 
   3.7769187187850666`*^9}, {3.7769187535729556`*^9, 3.776918902929573*^9}, {
   3.776918942002427*^9, 3.7769194126078157`*^9}, {3.776919912489544*^9, 
   3.776919979903696*^9}, 3.776920090349832*^9, {3.7769205601096754`*^9, 
   3.7769205859995394`*^9}, {3.7769206199008656`*^9, 3.776920670248387*^9}, {
   3.776920706605117*^9, 3.776920727355554*^9}, {3.776920776353063*^9, 
   3.776920838869999*^9}, {3.77692121757178*^9, 3.7769212201359873`*^9}, {
   3.77692196680371*^9, 3.776922076968542*^9}, {3.7769221500938215`*^9, 
   3.7769221505618224`*^9}, {3.776922215638375*^9, 3.776922226966995*^9}, 
   3.7769223005277405`*^9, 3.776922338975365*^9, {3.776922385283286*^9, 
   3.7769223862348876`*^9}, 3.776922449514017*^9, {3.776922480976078*^9, 
   3.7769225089833345`*^9}, 3.7769225392051954`*^9, {3.776946866419636*^9, 
   3.776946891826296*^9}, {3.776946926716561*^9, 3.776946927714963*^9}, {
   3.776947512643879*^9, 3.776947512955879*^9}, {3.7906417000675015`*^9, 
   3.7906417229134884`*^9}, {3.790641768773359*^9, 3.790641811294722*^9}, 
   3.790641851183387*^9, {3.7906418993840632`*^9, 3.790641907082183*^9}, {
   3.8007076450913897`*^9, 3.800707724278595*^9}, {3.800707800670559*^9, 
   3.8007079974985313`*^9}, {3.800708201079983*^9, 3.800708229994977*^9}, {
   3.8007082612725754`*^9, 3.800708395529537*^9}, 3.800708426663148*^9, {
   3.800708458149626*^9, 3.8007084584461927`*^9}, {3.800708567803566*^9, 
   3.8007086842726912`*^9}, {3.8007089388195486`*^9, 3.800709061743419*^9}, {
   3.80070910927769*^9, 3.8007091095276227`*^9}, {3.800709321005838*^9, 
   3.800709457727377*^9}, {3.800709493125265*^9, 3.800709540473465*^9}, {
   3.800709587767736*^9, 3.800709758850051*^9}, {3.8007097916387043`*^9, 
   3.800709798793267*^9}, {3.800709838150584*^9, 3.8007098384786453`*^9}, {
   3.800709883098092*^9, 3.8007099337594366`*^9}, 3.8007100072994194`*^9, {
   3.8007100437757497`*^9, 3.800710079132787*^9}, {3.800710125622368*^9, 
   3.8007104691101923`*^9}, {3.8007105263468957`*^9, 3.800710644357772*^9}, {
   3.8007106853906164`*^9, 3.8007107293177524`*^9}, {3.8007107854796157`*^9, 
   3.800710785713388*^9}, {3.801300478518041*^9, 3.801300480225479*^9}, {
   3.801300513674618*^9, 3.8013006218164434`*^9}, {3.801300708896926*^9, 
   3.801300745823474*^9}, {3.801300812881727*^9, 3.8013008152507114`*^9}, {
   3.801300858540885*^9, 3.801300867889208*^9}, {3.80130092168511*^9, 
   3.8013009530204163`*^9}, {3.80130104690559*^9, 3.8013010708013067`*^9}, {
   3.8013011200515337`*^9, 3.8013011641897373`*^9}, {3.801301245449031*^9, 
   3.8013012545637293`*^9}, {3.8013013133383303`*^9, 3.801301354559842*^9}}],

Cell[BoxData[
 TagBox[
  InterpretationBox["\<\"0.0000000000\"\>",
   0.,
   AutoDelete->True],
  NumberForm[#, {20, 10}]& ]], "Output",
 CellChangeTimes->{
  3.8013008719210677`*^9, {3.80130092400664*^9, 3.801300942367569*^9}, 
   3.801301085192172*^9, {3.8013011222914853`*^9, 3.801301166893506*^9}, {
   3.80130125114787*^9, 3.801301259263352*^9}, {3.801301316777891*^9, 
   3.8013013571458907`*^9}}],

Cell[BoxData[
 TagBox[
  InterpretationBox["\<\"500.0401554781\"\>",
   500.04015547805585`,
   AutoDelete->True],
  NumberForm[#, {20, 10}]& ]], "Output",
 CellChangeTimes->{
  3.8013008719210677`*^9, {3.80130092400664*^9, 3.801300942367569*^9}, 
   3.801301085192172*^9, {3.8013011222914853`*^9, 3.801301166893506*^9}, {
   3.80130125114787*^9, 3.801301259263352*^9}, {3.801301316777891*^9, 
   3.801301357147858*^9}}]
}, Open  ]],

Cell[BoxData[
 RowBox[{"(*", 
  RowBox[{
   RowBox[{"Explicit", " ", "Formulas", " ", "for", " ", "MA", 
    RowBox[{"(", "2", ")"}], " ", "on", " ", "EWMA", " ", "Chart", " ", 
    "given", " ", "lamda0", ".15"}], "  ", ")"}]}]], "Input",
 CellChangeTimes->{{3.725543404269446*^9, 3.725543435073208*^9}, {
   3.7316426257790613`*^9, 3.7316426261330814`*^9}, {3.776920918804832*^9, 
   3.7769209193820333`*^9}, {3.801300686479792*^9, 3.8013006997981553`*^9}, 
   3.8013007905960293`*^9}],

Cell[CellGroupData[{

Cell[BoxData[{
 RowBox[{
  RowBox[{"Clear", "[", 
   RowBox[{
   "beta", ",", "h", ",", "u", ",", "t0", ",", "lamda", ",", " ", 
    "SolutionEx", ",", "alpha"}], "]"}], ";"}], "\[IndentingNewLine]", 
 RowBox[{
  RowBox[{
   RowBox[{"t0", ":=", 
    RowBox[{"TimeUsed", "[", "]"}]}], ";"}], " "}], "\[IndentingNewLine]", 
 RowBox[{
  RowBox[{"h", ":=", "0.211034"}], ";"}], "\[IndentingNewLine]", 
 RowBox[{
  RowBox[{"lamda", ":=", "0.15"}], ";"}], "\[IndentingNewLine]", 
 RowBox[{
  RowBox[{"alpha", ":=", "8.9"}], ";"}], "\[IndentingNewLine]", 
 RowBox[{
  RowBox[{"mu", ":=", "51.163"}], ";", 
  RowBox[{"theta1", ":=", 
   RowBox[{"-", "0.723"}]}], ";", 
  RowBox[{"theta2", ":=", 
   RowBox[{"-", "0.380"}]}], ";"}], "\[IndentingNewLine]", 
 RowBox[{
  RowBox[{"u", ":=", "22"}], ";", 
  RowBox[{"v", ":=", "1"}], ";", 
  RowBox[{"s", ":=", "1"}], ";", 
  RowBox[{"s2", "=", "1"}], ";"}], "\[IndentingNewLine]", 
 RowBox[{
  RowBox[{
   RowBox[{"SolutionEx", ":=", 
    RowBox[{"1", "-", 
     RowBox[{"(", 
      RowBox[{
       RowBox[{"(", 
        RowBox[{"lamda", "*", 
         RowBox[{"E", "^", 
          RowBox[{"(", 
           RowBox[{
            RowBox[{"(", 
             RowBox[{
              RowBox[{"(", 
               RowBox[{"1", "-", "lamda"}], ")"}], "*", "u"}], ")"}], "/", 
            RowBox[{"(", 
             RowBox[{"alpha", "*", "lamda"}], ")"}]}], ")"}]}], "*", 
         RowBox[{"(", 
          RowBox[{
           RowBox[{"(", 
            RowBox[{"E", "^", 
             RowBox[{"-", 
              RowBox[{"(", 
               RowBox[{"h", "/", 
                RowBox[{"(", 
                 RowBox[{"alpha", "*", "lamda"}], ")"}]}], ")"}]}]}], ")"}], 
           "-", "1"}], ")"}]}], ")"}], "/", 
       RowBox[{"(", 
        RowBox[{
         RowBox[{"(", 
          RowBox[{"lamda", "*", 
           RowBox[{"E", "^", 
            RowBox[{"(", 
             RowBox[{"mu", "/", "alpha"}], ")"}]}], "*", 
           RowBox[{"E", "^", 
            RowBox[{"-", 
             RowBox[{"(", 
              RowBox[{
               RowBox[{"(", 
                RowBox[{"theta1", "*", "s"}], ")"}], "/", "alpha"}], 
              ")"}]}]}], "*", 
           RowBox[{"E", "^", 
            RowBox[{"-", 
             RowBox[{"(", 
              RowBox[{
               RowBox[{"(", 
                RowBox[{"theta2", "*", "s2"}], ")"}], "/", "alpha"}], 
              ")"}]}]}]}], ")"}], "+", 
         RowBox[{"E", "^", 
          RowBox[{"-", 
           RowBox[{"(", 
            RowBox[{"h", "/", "alpha"}], ")"}]}]}], "-", "1"}], ")"}]}], 
      ")"}]}]}], ";"}], "\[IndentingNewLine]"}], "\[IndentingNewLine]", 
 RowBox[{
  RowBox[{"NumberForm", "[", 
   RowBox[{
    RowBox[{"N", "[", "%", "]"}], ",", 
    RowBox[{"{", 
     RowBox[{"20", ",", "10"}], "}"}]}], "]"}], ";"}], "\[IndentingNewLine]", 
 RowBox[{
  RowBox[{
   RowBox[{"TimeUsed", "[", "]"}], "-", "t0"}], ";"}], "\[IndentingNewLine]", 
 RowBox[{"NumberForm", "[", 
  RowBox[{
   RowBox[{"N", "[", "%", "]"}], ",", 
   RowBox[{"{", 
    RowBox[{"20", ",", "10"}], "}"}]}], "]"}], "\[IndentingNewLine]", 
 RowBox[{"NumberForm", "[", 
  RowBox[{
   RowBox[{"N", "[", "SolutionEx", "]"}], ",", 
   RowBox[{"{", 
    RowBox[{"20", ",", "10"}], "}"}]}], "]"}]}], "Input",
 CellChangeTimes->{{3.740793083769147*^9, 3.740793227833641*^9}, {
   3.740796334426055*^9, 3.74079639921437*^9}, {3.7407964858725224`*^9, 
   3.7407966363503866`*^9}, {3.740796793083862*^9, 3.740796795111865*^9}, {
   3.740796834236734*^9, 3.740797014152051*^9}, {3.7407971399038725`*^9, 
   3.7407971694191236`*^9}, 3.7407979724736624`*^9, 3.7407991143378763`*^9, {
   3.7407996886300907`*^9, 3.740799803025298*^9}, {3.7408011232726836`*^9, 
   3.740801123647084*^9}, 3.740801185064392*^9, 3.7408012649677324`*^9, 
   3.740801322344633*^9, {3.7408013749479256`*^9, 3.740801380361135*^9}, 
   3.7408014408268414`*^9, 3.7408014928217325`*^9, {3.740801538244814*^9, 
   3.7408015398204165`*^9}, 3.7408067656846795`*^9, {3.7769184076157303`*^9, 
   3.7769184767051067`*^9}, {3.7769185291189494`*^9, 
   3.7769187187850666`*^9}, {3.7769187535729556`*^9, 3.776918902929573*^9}, {
   3.776918942002427*^9, 3.7769194126078157`*^9}, {3.776919912489544*^9, 
   3.776919979903696*^9}, 3.776920090349832*^9, {3.7769205601096754`*^9, 
   3.7769205859995394`*^9}, {3.7769206199008656`*^9, 3.776920670248387*^9}, {
   3.776920706605117*^9, 3.776920727355554*^9}, {3.776920776353063*^9, 
   3.776920838869999*^9}, {3.77692121757178*^9, 3.7769212201359873`*^9}, {
   3.77692196680371*^9, 3.776922076968542*^9}, {3.7769221500938215`*^9, 
   3.7769221505618224`*^9}, {3.776922215638375*^9, 3.776922226966995*^9}, 
   3.7769223005277405`*^9, 3.776922338975365*^9, {3.776922385283286*^9, 
   3.7769223862348876`*^9}, 3.776922449514017*^9, {3.776922480976078*^9, 
   3.7769225089833345`*^9}, 3.7769225392051954`*^9, {3.776946866419636*^9, 
   3.776946891826296*^9}, {3.776946926716561*^9, 3.776946927714963*^9}, {
   3.776947512643879*^9, 3.776947512955879*^9}, {3.7906417000675015`*^9, 
   3.7906417229134884`*^9}, {3.790641768773359*^9, 3.790641811294722*^9}, 
   3.790641851183387*^9, {3.7906418993840632`*^9, 3.790641907082183*^9}, {
   3.8007076450913897`*^9, 3.800707724278595*^9}, {3.800707800670559*^9, 
   3.8007079974985313`*^9}, {3.800708201079983*^9, 3.800708229994977*^9}, {
   3.8007082612725754`*^9, 3.800708395529537*^9}, 3.800708426663148*^9, {
   3.800708458149626*^9, 3.8007084584461927`*^9}, {3.800708567803566*^9, 
   3.8007086842726912`*^9}, {3.8007089388195486`*^9, 3.800709061743419*^9}, {
   3.80070910927769*^9, 3.8007091095276227`*^9}, {3.800709321005838*^9, 
   3.800709457727377*^9}, {3.800709493125265*^9, 3.800709540473465*^9}, {
   3.800709587767736*^9, 3.800709758850051*^9}, {3.8007097916387043`*^9, 
   3.800709798793267*^9}, {3.800709838150584*^9, 3.8007098384786453`*^9}, {
   3.800709883098092*^9, 3.8007099337594366`*^9}, 3.8007100072994194`*^9, {
   3.8007100437757497`*^9, 3.800710079132787*^9}, {3.800710125622368*^9, 
   3.8007104691101923`*^9}, {3.8007105263468957`*^9, 3.800710644357772*^9}, {
   3.8007106853906164`*^9, 3.8007107293177524`*^9}, {3.8007107854796157`*^9, 
   3.800710785713388*^9}, {3.801300478518041*^9, 3.801300480225479*^9}, {
   3.801300513674618*^9, 3.8013006218164434`*^9}, {3.801300708896926*^9, 
   3.801300745823474*^9}}],

Cell[BoxData[
 TagBox[
  InterpretationBox["\<\"0.0000000000\"\>",
   0.,
   AutoDelete->True],
  NumberForm[#, {20, 10}]& ]], "Output",
 CellChangeTimes->{3.80130077720098*^9}],

Cell[BoxData[
 TagBox[
  InterpretationBox["\<\"500.0373897646\"\>",
   500.03738976461597`,
   AutoDelete->True],
  NumberForm[#, {20, 10}]& ]], "Output",
 CellChangeTimes->{3.8013007772019777`*^9}]
}, Open  ]],

Cell[BoxData[
 RowBox[{"(*", 
  RowBox[{
   RowBox[{
    RowBox[{"Explicit", " ", "Formulas", " ", "for", " ", "MA", 
     RowBox[{"(", "2", ")"}], " ", "on", " ", "EWMA", " ", "Chart", " ", 
     "given", " ", "lamda"}], "=", "0.2"}], ")"}]}]], "Input",
 CellChangeTimes->{{3.7769183276343293`*^9, 3.776918351318999*^9}, {
  3.7769207592726283`*^9, 3.77692076023983*^9}, {3.80070997123038*^9, 
  3.8007099958958564`*^9}, {3.80071051110048*^9, 3.800710523128878*^9}, {
  3.8007108269229507`*^9, 3.800710844277645*^9}, {3.8013004531196833`*^9, 
  3.801300473466786*^9}, {3.8013006337584076`*^9, 3.8013006586750574`*^9}, {
  3.801301369279703*^9, 3.8013013802146587`*^9}}],

Cell[CellGroupData[{

Cell[BoxData[{
 RowBox[{
  RowBox[{"Clear", "[", 
   RowBox[{
   "beta", ",", "h", ",", "u", ",", "t0", ",", "lamda", ",", " ", 
    "SolutionEx", ",", "alpha"}], "]"}], ";"}], "\[IndentingNewLine]", 
 RowBox[{
  RowBox[{
   RowBox[{"t0", ":=", 
    RowBox[{"TimeUsed", "[", "]"}]}], ";"}], " "}], "\[IndentingNewLine]", 
 RowBox[{
  RowBox[{"h", ":=", "0.305241"}], ";"}], "\[IndentingNewLine]", 
 RowBox[{
  RowBox[{"lamda", ":=", "0.2"}], ";"}], "\[IndentingNewLine]", 
 RowBox[{
  RowBox[{"alpha", ":=", "8.9"}], ";"}], "\[IndentingNewLine]", 
 RowBox[{
  RowBox[{"mu", ":=", "51.163"}], ";", 
  RowBox[{"theta1", ":=", 
   RowBox[{"-", "0.723"}]}], ";", 
  RowBox[{"theta2", ":=", 
   RowBox[{"-", "0.380"}]}], ";"}], "\[IndentingNewLine]", 
 RowBox[{
  RowBox[{"u", ":=", "31"}], ";", 
  RowBox[{"v", ":=", "1"}], ";", 
  RowBox[{"s", ":=", "1"}], ";", 
  RowBox[{"s2", "=", "1"}], ";"}], "\[IndentingNewLine]", 
 RowBox[{
  RowBox[{
   RowBox[{"SolutionEx", ":=", 
    RowBox[{"1", "-", 
     RowBox[{"(", 
      RowBox[{
       RowBox[{"(", 
        RowBox[{"lamda", "*", 
         RowBox[{"E", "^", 
          RowBox[{"(", 
           RowBox[{
            RowBox[{"(", 
             RowBox[{
              RowBox[{"(", 
               RowBox[{"1", "-", "lamda"}], ")"}], "*", "u"}], ")"}], "/", 
            RowBox[{"(", 
             RowBox[{"alpha", "*", "lamda"}], ")"}]}], ")"}]}], "*", 
         RowBox[{"(", 
          RowBox[{
           RowBox[{"(", 
            RowBox[{"E", "^", 
             RowBox[{"-", 
              RowBox[{"(", 
               RowBox[{"h", "/", 
                RowBox[{"(", 
                 RowBox[{"alpha", "*", "lamda"}], ")"}]}], ")"}]}]}], ")"}], 
           "-", "1"}], ")"}]}], ")"}], "/", 
       RowBox[{"(", 
        RowBox[{
         RowBox[{"(", 
          RowBox[{"lamda", "*", 
           RowBox[{"E", "^", 
            RowBox[{"(", 
             RowBox[{"mu", "/", "alpha"}], ")"}]}], "*", 
           RowBox[{"E", "^", 
            RowBox[{"-", 
             RowBox[{"(", 
              RowBox[{
               RowBox[{"(", 
                RowBox[{"theta1", "*", "s"}], ")"}], "/", "alpha"}], 
              ")"}]}]}], "*", 
           RowBox[{"E", "^", 
            RowBox[{"-", 
             RowBox[{"(", 
              RowBox[{
               RowBox[{"(", 
                RowBox[{"theta2", "*", "s2"}], ")"}], "/", "alpha"}], 
              ")"}]}]}]}], ")"}], "+", 
         RowBox[{"E", "^", 
          RowBox[{"-", 
           RowBox[{"(", 
            RowBox[{"h", "/", "alpha"}], ")"}]}]}], "-", "1"}], ")"}]}], 
      ")"}]}]}], ";"}], "\[IndentingNewLine]"}], "\[IndentingNewLine]", 
 RowBox[{
  RowBox[{"NumberForm", "[", 
   RowBox[{
    RowBox[{"N", "[", "%", "]"}], ",", 
    RowBox[{"{", 
     RowBox[{"20", ",", "10"}], "}"}]}], "]"}], ";"}], "\[IndentingNewLine]", 
 RowBox[{
  RowBox[{
   RowBox[{"TimeUsed", "[", "]"}], "-", "t0"}], ";"}], "\[IndentingNewLine]", 
 RowBox[{"NumberForm", "[", 
  RowBox[{
   RowBox[{"N", "[", "%", "]"}], ",", 
   RowBox[{"{", 
    RowBox[{"20", ",", "10"}], "}"}]}], "]"}], "\[IndentingNewLine]", 
 RowBox[{"NumberForm", "[", 
  RowBox[{
   RowBox[{"N", "[", "SolutionEx", "]"}], ",", 
   RowBox[{"{", 
    RowBox[{"20", ",", "10"}], "}"}]}], "]"}]}], "Input",
 CellChangeTimes->{{3.740793083769147*^9, 3.740793227833641*^9}, {
   3.740796334426055*^9, 3.74079639921437*^9}, {3.7407964858725224`*^9, 
   3.7407966363503866`*^9}, {3.740796793083862*^9, 3.740796795111865*^9}, {
   3.740796834236734*^9, 3.740797014152051*^9}, {3.7407971399038725`*^9, 
   3.7407971694191236`*^9}, 3.7407979724736624`*^9, 3.7407991143378763`*^9, {
   3.7407996886300907`*^9, 3.740799803025298*^9}, {3.7408011232726836`*^9, 
   3.740801123647084*^9}, 3.740801185064392*^9, 3.7408012649677324`*^9, 
   3.740801322344633*^9, {3.7408013749479256`*^9, 3.740801380361135*^9}, 
   3.7408014408268414`*^9, 3.7408014928217325`*^9, {3.740801538244814*^9, 
   3.7408015398204165`*^9}, 3.7408067656846795`*^9, {3.7769184076157303`*^9, 
   3.7769184767051067`*^9}, {3.7769185291189494`*^9, 
   3.7769187187850666`*^9}, {3.7769187535729556`*^9, 3.776918902929573*^9}, {
   3.776918942002427*^9, 3.7769194126078157`*^9}, {3.776919912489544*^9, 
   3.776919979903696*^9}, 3.776920090349832*^9, {3.7769205601096754`*^9, 
   3.7769205859995394`*^9}, {3.7769206199008656`*^9, 3.776920670248387*^9}, {
   3.776920706605117*^9, 3.776920727355554*^9}, {3.776920776353063*^9, 
   3.776920838869999*^9}, {3.77692121757178*^9, 3.7769212201359873`*^9}, {
   3.77692196680371*^9, 3.776922076968542*^9}, {3.7769221500938215`*^9, 
   3.7769221505618224`*^9}, {3.776922215638375*^9, 3.776922226966995*^9}, 
   3.7769223005277405`*^9, 3.776922338975365*^9, {3.776922385283286*^9, 
   3.7769223862348876`*^9}, 3.776922449514017*^9, {3.776922480976078*^9, 
   3.7769225089833345`*^9}, 3.7769225392051954`*^9, {3.776946866419636*^9, 
   3.776946891826296*^9}, {3.776946926716561*^9, 3.776946927714963*^9}, {
   3.776947512643879*^9, 3.776947512955879*^9}, {3.7906417000675015`*^9, 
   3.7906417229134884`*^9}, {3.790641768773359*^9, 3.790641811294722*^9}, 
   3.790641851183387*^9, {3.7906418993840632`*^9, 3.790641907082183*^9}, {
   3.8007076450913897`*^9, 3.800707724278595*^9}, {3.800707800670559*^9, 
   3.8007079974985313`*^9}, {3.800708201079983*^9, 3.800708229994977*^9}, {
   3.8007082612725754`*^9, 3.800708395529537*^9}, 3.800708426663148*^9, {
   3.800708458149626*^9, 3.8007084584461927`*^9}, {3.800708567803566*^9, 
   3.8007086842726912`*^9}, {3.8007089388195486`*^9, 3.800709061743419*^9}, {
   3.80070910927769*^9, 3.8007091095276227`*^9}, {3.800709321005838*^9, 
   3.800709457727377*^9}, {3.800709493125265*^9, 3.800709540473465*^9}, {
   3.800709587767736*^9, 3.800709758850051*^9}, {3.8007097916387043`*^9, 
   3.800709798793267*^9}, {3.800709838150584*^9, 3.8007098384786453`*^9}, {
   3.800709883098092*^9, 3.8007099337594366`*^9}, 3.8007100072994194`*^9, {
   3.8007100437757497`*^9, 3.800710079132787*^9}, {3.800710125622368*^9, 
   3.8007104691101923`*^9}, {3.8007105263468957`*^9, 3.800710644357772*^9}, {
   3.8007106853906164`*^9, 3.8007107293177524`*^9}, {3.8007107854796157`*^9, 
   3.800710785713388*^9}, {3.801300478518041*^9, 3.801300480225479*^9}, {
   3.801300513674618*^9, 3.8013006218164434`*^9}, {3.801300708896926*^9, 
   3.801300759996548*^9}}],

Cell[BoxData[
 TagBox[
  InterpretationBox["\<\"0.0000000000\"\>",
   0.,
   AutoDelete->True],
  NumberForm[#, {20, 10}]& ]], "Output",
 CellChangeTimes->{{3.776918401450719*^9, 3.7769184790143113`*^9}, {
   3.776918539964689*^9, 3.776918722794877*^9}, {3.776918755667161*^9, 
   3.7769188966173553`*^9}, {3.776918928033984*^9, 3.776919414464219*^9}, {
   3.7769199148436785`*^9, 3.7769199823217*^9}, 3.7769200929550366`*^9, {
   3.7769205628788805`*^9, 3.7769205882207437`*^9}, {3.77692062253727*^9, 
   3.776920672338791*^9}, {3.776920709085922*^9, 3.776920729497758*^9}, {
   3.7769207787282677`*^9, 3.776920841319203*^9}, 3.7769212233495927`*^9, {
   3.7769219691519904`*^9, 3.776922079793147*^9}, 3.776922153201227*^9, 
   3.7769222296376*^9, 3.7769223028053446`*^9, 3.7769223412154026`*^9, 
   3.7769223912132964`*^9, 3.7769224524624224`*^9, {3.7769224835812826`*^9, 
   3.776922541123999*^9}, {3.7769468691564555`*^9, 3.7769468945563*^9}, 
   3.7769469303825674`*^9, 3.7769475154900837`*^9, {3.790641702424962*^9, 
   3.7906417254167233`*^9}, {3.790641774418559*^9, 3.790641814197673*^9}, 
   3.790641853374792*^9, {3.7906419012451773`*^9, 3.790641909338646*^9}, {
   3.800707677789112*^9, 3.800707726793126*^9}, {3.8007078027012944`*^9, 
   3.80070799943554*^9}, {3.800708203969905*^9, 3.8007082326193542`*^9}, {
   3.800708263756321*^9, 3.8007083980758257`*^9}, 3.8007084287247715`*^9, 
   3.800708461367327*^9, {3.800708577832445*^9, 3.8007086862091417`*^9}, {
   3.800708935289115*^9, 3.800709064242875*^9}, 3.800709112276932*^9, {
   3.800709324864073*^9, 3.800709430139968*^9}, 3.800709460320466*^9, {
   3.800709497389868*^9, 3.800709542504177*^9}, {3.800709596280781*^9, 
   3.800709761130248*^9}, {3.8007097941068316`*^9, 3.800709800355357*^9}, 
   3.8007098409936295`*^9, {3.80070988623796*^9, 3.8007099363057117`*^9}, 
   3.8007100095957403`*^9, {3.800710052422177*^9, 3.800710082100793*^9}, {
   3.8007101316672106`*^9, 3.8007101825346317`*^9}, {3.8007102186684666`*^9, 
   3.8007104717498164`*^9}, {3.8007105297048836`*^9, 
   3.8007106469754834`*^9}, {3.800710687249523*^9, 3.80071073111416*^9}, 
   3.800710789821764*^9, 3.801300484045801*^9, 3.8013005504648333`*^9, {
   3.8013005953994017`*^9, 3.8013006040834317`*^9}, 3.8013006754072423`*^9, 
   3.801300763571896*^9}],

Cell[BoxData[
 TagBox[
  InterpretationBox["\<\"500.0423006564\"\>",
   500.0423006563937,
   AutoDelete->True],
  NumberForm[#, {20, 10}]& ]], "Output",
 CellChangeTimes->{{3.776918401450719*^9, 3.7769184790143113`*^9}, {
   3.776918539964689*^9, 3.776918722794877*^9}, {3.776918755667161*^9, 
   3.7769188966173553`*^9}, {3.776918928033984*^9, 3.776919414464219*^9}, {
   3.7769199148436785`*^9, 3.7769199823217*^9}, 3.7769200929550366`*^9, {
   3.7769205628788805`*^9, 3.7769205882207437`*^9}, {3.77692062253727*^9, 
   3.776920672338791*^9}, {3.776920709085922*^9, 3.776920729497758*^9}, {
   3.7769207787282677`*^9, 3.776920841319203*^9}, 3.7769212233495927`*^9, {
   3.7769219691519904`*^9, 3.776922079793147*^9}, 3.776922153201227*^9, 
   3.7769222296376*^9, 3.7769223028053446`*^9, 3.7769223412154026`*^9, 
   3.7769223912132964`*^9, 3.7769224524624224`*^9, {3.7769224835812826`*^9, 
   3.776922541123999*^9}, {3.7769468691564555`*^9, 3.7769468945563*^9}, 
   3.7769469303825674`*^9, 3.7769475154900837`*^9, {3.790641702424962*^9, 
   3.7906417254167233`*^9}, {3.790641774418559*^9, 3.790641814197673*^9}, 
   3.790641853374792*^9, {3.7906419012451773`*^9, 3.790641909338646*^9}, {
   3.800707677789112*^9, 3.800707726793126*^9}, {3.8007078027012944`*^9, 
   3.80070799943554*^9}, {3.800708203969905*^9, 3.8007082326193542`*^9}, {
   3.800708263756321*^9, 3.8007083980758257`*^9}, 3.8007084287247715`*^9, 
   3.800708461367327*^9, {3.800708577832445*^9, 3.8007086862091417`*^9}, {
   3.800708935289115*^9, 3.800709064242875*^9}, 3.800709112276932*^9, {
   3.800709324864073*^9, 3.800709430139968*^9}, 3.800709460320466*^9, {
   3.800709497389868*^9, 3.800709542504177*^9}, {3.800709596280781*^9, 
   3.800709761130248*^9}, {3.8007097941068316`*^9, 3.800709800355357*^9}, 
   3.8007098409936295`*^9, {3.80070988623796*^9, 3.8007099363057117`*^9}, 
   3.8007100095957403`*^9, {3.800710052422177*^9, 3.800710082100793*^9}, {
   3.8007101316672106`*^9, 3.8007101825346317`*^9}, {3.8007102186684666`*^9, 
   3.8007104717498164`*^9}, {3.8007105297048836`*^9, 
   3.8007106469754834`*^9}, {3.800710687249523*^9, 3.80071073111416*^9}, 
   3.800710789821764*^9, 3.801300484045801*^9, 3.8013005504648333`*^9, {
   3.8013005953994017`*^9, 3.8013006040834317`*^9}, 3.8013006754072423`*^9, 
   3.8013007635738573`*^9}]
}, Open  ]]
},
WindowSize->{636, 634},
WindowMargins->{{58, Automatic}, {Automatic, 12}},
PrintingCopies->1,
PrintingPageRange->{32000, 32000},
PrintingOptions->{"Magnification"->1.,
"PaperOrientation"->"Portrait",
"PaperSize"->{581.04, 827.52}},
FrontEndVersion->"8.0 for Microsoft Windows (64-bit) (October 6, 2011)",
StyleDefinitions->"Default.nb"
]
(* End of Notebook Content *)

(* Internal cache information *)
(*CellTagsOutline
CellTagsIndex->{}
*)
(*CellTagsIndex
CellTagsIndex->{}
*)
(*NotebookFileOutline
Notebook[{
Cell[557, 20, 507, 9, 31, "Input"],
Cell[CellGroupData[{
Cell[1089, 33, 6548, 142, 372, "Input"],
Cell[7640, 177, 178, 6, 44, "Output"],
Cell[7821, 185, 197, 6, 44, "Output"]
}, Open  ]],
Cell[8033, 194, 507, 9, 31, "Input"],
Cell[CellGroupData[{
Cell[8565, 207, 6682, 144, 372, "Input"],
Cell[15250, 353, 403, 10, 44, "Output"],
Cell[15656, 365, 420, 10, 44, "Output"]
}, Open  ]],
Cell[16091, 378, 487, 9, 31, "Input"],
Cell[CellGroupData[{
Cell[16603, 391, 6346, 140, 372, "Input"],
Cell[22952, 533, 177, 6, 44, "Output"],
Cell[23132, 541, 199, 6, 44, "Output"]
}, Open  ]],
Cell[23346, 550, 670, 12, 31, "Input"],
Cell[CellGroupData[{
Cell[24041, 566, 6345, 140, 372, "Input"],
Cell[30389, 708, 2294, 35, 44, "Output"],
Cell[32686, 745, 2313, 35, 44, "Output"]
}, Open  ]]
}
]
*)

(* End of internal cache information *)
