# Supplementary material for: The performance of a modified EWMA control chart for monitoring autocorrelated PM2.5 and carbon monoxide air pollution data
Source: PeerJ. 2020 Dec 15;8:e10467. doi: 10.7717/peerj.10467 (PMC7747693; doi:10.7717/peerj.10467)
Supplement: Supplemental Information 1 [file peerj-08-10467-s001.zip › code/Table 5_Code for Modified EWMA chart (PM2.5) vary lamda0.05 0.1 0.15 0.2.nb]

(* Content-type: application/vnd.wolfram.mathematica *)

(*** Wolfram Notebook File ***)
(* http://www.wolfram.com/nb *)

(* CreatedBy='Mathematica 8.0' *)

(*CacheID: 234*)
(* Internal cache information:
NotebookFileLineBreakTest
NotebookFileLineBreakTest
NotebookDataPosition[       157,          7]
NotebookDataLength[     34955,        867]
NotebookOptionsPosition[     33977,        831]
NotebookOutlinePosition[     34321,        846]
CellTagsIndexPosition[     34278,        843]
WindowFrame->Normal*)

(* Beginning of Notebook Content *)
Notebook[{
Cell[BoxData[
 RowBox[{"(*", " ", 
  RowBox[{
   RowBox[{
   "Explicit", " ", "Formulas", " ", "on", " ", "Modifide", " ", "EWMA", " ", 
    "for", " ", "MA", 
    RowBox[{"(", "2", ")"}], " ", "given", " ", "lamda"}], "=", "0.05"}], 
  "*)"}]], "Input",
 CellChangeTimes->{
  3.8013000348078146`*^9, 3.801300079643725*^9, {3.8013002211976876`*^9, 
   3.801300221718638*^9}, 3.8013002687642593`*^9, {3.80130036311283*^9, 
   3.8013003639708242`*^9}}],

Cell[CellGroupData[{

Cell[BoxData[{
 RowBox[{
  RowBox[{"Clear", "[", 
   RowBox[{"beta", ",", "b", ",", "u", ",", "t0", ",", "r", ",", "alpha"}], 
   "]"}], ";"}], "\[IndentingNewLine]", 
 RowBox[{
  RowBox[{"t0", ":=", 
   RowBox[{"TimeUsed", "[", "]"}]}], ";"}], "\[IndentingNewLine]", 
 RowBox[{
  RowBox[{"b", ":=", "0.02922099"}], ";"}], "\[IndentingNewLine]", 
 RowBox[{
  RowBox[{"lamda", ":=", "0.05"}], ";"}], "\[IndentingNewLine]", 
 RowBox[{
  RowBox[{"alpha", ":=", "8.9"}], ";"}], "\[IndentingNewLine]", 
 RowBox[{
  RowBox[{"mu", ":=", "51.163"}], ";", 
  RowBox[{"theta1", ":=", 
   RowBox[{"-", "0.723"}]}], ";", 
  RowBox[{"theta2", ":=", 
   RowBox[{"-", "0.380"}]}], ";"}], "\[IndentingNewLine]", 
 RowBox[{
  RowBox[{"u", ":=", "1"}], ";", 
  RowBox[{"v", ":=", "1"}], ";", 
  RowBox[{"s", ":=", "1"}], ";", 
  RowBox[{"s2", ":=", "1"}], ";"}], "\[IndentingNewLine]", 
 RowBox[{
  RowBox[{
   RowBox[{"ARL", ":=", 
    RowBox[{"1", "-", 
     RowBox[{"(", 
      RowBox[{
       RowBox[{"(", 
        RowBox[{"lamda", "*", 
         RowBox[{"E", "^", 
          RowBox[{"(", 
           RowBox[{
            RowBox[{"(", 
             RowBox[{
              RowBox[{"(", 
               RowBox[{"1", "-", "lamda"}], ")"}], "*", "u"}], ")"}], "/", 
            RowBox[{"(", 
             RowBox[{"alpha", "*", 
              RowBox[{"(", 
               RowBox[{"lamda", "+", "1"}], ")"}]}], ")"}]}], ")"}]}], "*", 
         RowBox[{"(", 
          RowBox[{
           RowBox[{"(", 
            RowBox[{"E", "^", 
             RowBox[{"-", 
              RowBox[{"(", 
               RowBox[{"b", "/", 
                RowBox[{"(", 
                 RowBox[{"alpha", "*", 
                  RowBox[{"(", 
                   RowBox[{"lamda", "+", "1"}], ")"}]}], ")"}]}], ")"}]}]}], 
            ")"}], "-", "1"}], ")"}]}], ")"}], "/", 
       RowBox[{"(", 
        RowBox[{
         RowBox[{"lamda", "*", 
          RowBox[{"E", "^", 
           RowBox[{"-", 
            RowBox[{"(", 
             RowBox[{"mu", "/", "alpha"}], ")"}]}]}], "*", 
          RowBox[{"E", "^", 
           RowBox[{"(", 
            RowBox[{"v", "/", 
             RowBox[{"(", 
              RowBox[{"alpha", "*", 
               RowBox[{"(", 
                RowBox[{"lamda", "+", "1"}], ")"}]}], ")"}]}], ")"}]}], "*", 
          RowBox[{"E", "^", 
           RowBox[{"(", 
            RowBox[{
             RowBox[{"(", 
              RowBox[{
               RowBox[{"(", 
                RowBox[{
                 RowBox[{"lamda", "*", "theta1"}], "+", "theta1"}], ")"}], 
               "*", "s"}], ")"}], "/", 
             RowBox[{"(", 
              RowBox[{"alpha", "*", 
               RowBox[{"(", 
                RowBox[{"lamda", "+", "1"}], ")"}]}], ")"}]}], ")"}]}], "*", 
          RowBox[{"E", "^", 
           RowBox[{"(", 
            RowBox[{
             RowBox[{"(", 
              RowBox[{
               RowBox[{"(", 
                RowBox[{
                 RowBox[{"lamda", "*", "theta2"}], "+", "theta2"}], ")"}], 
               "*", "s2"}], ")"}], "/", 
             RowBox[{"(", 
              RowBox[{"alpha", "*", 
               RowBox[{"(", 
                RowBox[{"lamda", "+", "1"}], ")"}]}], ")"}]}], ")"}]}]}], "+", 
         RowBox[{"E", "^", 
          RowBox[{"-", 
           RowBox[{"(", 
            RowBox[{
             RowBox[{"(", 
              RowBox[{"lamda", "*", "b"}], ")"}], "/", 
             RowBox[{"(", 
              RowBox[{"alpha", "*", 
               RowBox[{"(", 
                RowBox[{"lamda", "+", "1"}], ")"}]}], ")"}]}], ")"}]}]}], "-",
          "1"}], ")"}]}], ")"}]}]}], ";"}], 
  "\[IndentingNewLine]"}], "\[IndentingNewLine]", 
 RowBox[{
  RowBox[{"NumberForm", "[", 
   RowBox[{
    RowBox[{"N", "[", "%", "]"}], ",", 
    RowBox[{"{", 
     RowBox[{"20", ",", "3"}], "}"}]}], "]"}], ";"}], "\[IndentingNewLine]", 
 RowBox[{
  RowBox[{
   RowBox[{"TimeUsed", "[", "]"}], "-", "t0"}], ";"}], "\[IndentingNewLine]", 
 RowBox[{"NumberForm", "[", 
  RowBox[{
   RowBox[{"N", "[", "%", "]"}], ",", 
   RowBox[{"{", 
    RowBox[{"20", ",", "3"}], "}"}]}], "]"}], "\[IndentingNewLine]", 
 RowBox[{"NumberForm", "[", 
  RowBox[{
   RowBox[{"N", "[", "ARL", "]"}], ",", 
   RowBox[{"{", 
    RowBox[{"20", ",", "10"}], "}"}]}], "]"}]}], "Input",
 CellChangeTimes->{{3.736768489503175*^9, 3.736768641821887*^9}, {
   3.7367686738797207`*^9, 3.736768756005418*^9}, {3.736768900121661*^9, 
   3.7367689067080374`*^9}, {3.7367697112570553`*^9, 3.7367697533044605`*^9}, 
   3.736769920427019*^9, 3.736770015991485*^9, 3.7367701207474766`*^9, 
   3.7367702071224174`*^9, {3.7367702896361365`*^9, 3.7367703414270988`*^9}, {
   3.7367705600256023`*^9, 3.7367705872741604`*^9}, 3.736770796947153*^9, 
   3.7367708316441374`*^9, {3.7367708636529684`*^9, 3.7367708862052584`*^9}, {
   3.7367709391142845`*^9, 3.7367709399673333`*^9}, {3.7769201435373907`*^9, 
   3.7769201454093943`*^9}, {3.7769201954942927`*^9, 
   3.7769204048380747`*^9}, {3.776920435245267*^9, 3.776920460414314*^9}, {
   3.776920493801778*^9, 3.776920540853529*^9}, 3.776920852338426*^9, {
   3.776920895835883*^9, 3.7769211908940945`*^9}, {3.776921228969672*^9, 
   3.776921349297401*^9}, {3.7769214362214775`*^9, 3.776921448205902*^9}, {
   3.776921481051707*^9, 3.7769214917940135`*^9}, {3.7769215262232637`*^9, 
   3.7769215266912904`*^9}, {3.776921579073476*^9, 3.776921596343909*^9}, 
   3.7769216704731812`*^9, 3.776921701954933*^9, {3.776921736924761*^9, 
   3.7769217872277327`*^9}, {3.776921821474554*^9, 3.7769218236035595`*^9}, {
   3.776922238172815*^9, 3.776922263616067*^9}, {3.776922552360821*^9, 
   3.7769225650636444`*^9}, 3.7769467387816267`*^9, {3.776946785951474*^9, 
   3.776946818472932*^9}, {3.7769475049088645`*^9, 3.776947505175065*^9}, {
   3.7906415650833364`*^9, 3.7906416491826696`*^9}, 3.7906416801159477`*^9, {
   3.8006772352879353`*^9, 3.800677405345813*^9}, {3.800677508902214*^9, 
   3.800677581740314*^9}, 3.800679016345721*^9, 3.8006792502818356`*^9, {
   3.8006792842026544`*^9, 3.8006793089631767`*^9}, 3.8006793399157925`*^9, 
   3.800679374355097*^9, 3.8006794045541487`*^9, {3.8006794395091963`*^9, 
   3.800679469184431*^9}, 3.800679604263204*^9, {3.8006796477155385`*^9, 
   3.800679653436463*^9}, {3.8006796951939135`*^9, 3.800679826366246*^9}, {
   3.8006802575434713`*^9, 3.8006803527296247`*^9}, {3.8006804123294287`*^9, 
   3.800680412999731*^9}, {3.800680450162178*^9, 3.800680476669198*^9}, {
   3.800682007976454*^9, 3.800682051617484*^9}, {3.8006820950646667`*^9, 
   3.8006821053518896`*^9}, 3.8006821370456743`*^9, {3.8006821787307367`*^9, 
   3.800682184436598*^9}, {3.8006822272469645`*^9, 3.800682247443088*^9}, {
   3.8006823193910503`*^9, 3.8006823212736483`*^9}, {3.8006823526287837`*^9, 
   3.8006823537736087`*^9}, {3.800682386671911*^9, 3.8006824748329325`*^9}, {
   3.800682509940352*^9, 3.800682557425218*^9}, {3.8006826042311745`*^9, 
   3.800682604428644*^9}, {3.800682645024046*^9, 3.800682695436943*^9}, {
   3.8006827257921405`*^9, 3.800682751760068*^9}, {3.8006828283897843`*^9, 
   3.8006829606088915`*^9}, {3.8006835261305814`*^9, 
   3.8006837181191354`*^9}, {3.800706914441397*^9, 3.8007069168002615`*^9}, {
   3.8007069498426447`*^9, 3.80070700197445*^9}, 3.8007070519243546`*^9, {
   3.8007071364473004`*^9, 3.800707157761162*^9}, {3.8007072099498873`*^9, 
   3.8007072108215914`*^9}, {3.8007072459405565`*^9, 3.800707280670623*^9}, 
   3.8007108606017222`*^9, {3.8013000849180417`*^9, 3.8013001508464527`*^9}, {
   3.8013002266564384`*^9, 3.801300284450548*^9}, {3.8013003676754665`*^9, 
   3.801300388039034*^9}}],

Cell[BoxData[
 TagBox[
  InterpretationBox["\<\"0.000\"\>",
   0.,
   AutoDelete->True],
  NumberForm[#, {20, 3}]& ]], "Output",
 CellChangeTimes->{3.801300393667901*^9}],

Cell[BoxData[
 TagBox[
  InterpretationBox["\<\"500.0621601710\"\>",
   500.06216017098393`,
   AutoDelete->True],
  NumberForm[#, {20, 10}]& ]], "Output",
 CellChangeTimes->{3.801300393669938*^9}]
}, Open  ]],

Cell[BoxData[
 RowBox[{"(*", " ", 
  RowBox[{
   RowBox[{
   "Explicit", " ", "Formulas", " ", "on", " ", "Modifide", " ", "EWMA", " ", 
    "for", " ", "MA", 
    RowBox[{"(", "2", ")"}], " ", "given", " ", "lamda"}], "=", "0.1"}], 
  "*)"}]], "Input",
 CellChangeTimes->{
  3.8013000348078146`*^9, 3.801300079643725*^9, {3.8013002211976876`*^9, 
   3.801300221718638*^9}, 3.8013002687642593`*^9}],

Cell[CellGroupData[{

Cell[BoxData[{
 RowBox[{
  RowBox[{"Clear", "[", 
   RowBox[{"beta", ",", "b", ",", "u", ",", "t0", ",", "r", ",", "alpha"}], 
   "]"}], ";"}], "\[IndentingNewLine]", 
 RowBox[{
  RowBox[{"t0", ":=", 
   RowBox[{"TimeUsed", "[", "]"}]}], ";"}], "\[IndentingNewLine]", 
 RowBox[{
  RowBox[{"b", ":=", "0.03046693"}], ";"}], "\[IndentingNewLine]", 
 RowBox[{
  RowBox[{"lamda", ":=", "0.1"}], ";"}], "\[IndentingNewLine]", 
 RowBox[{
  RowBox[{"alpha", ":=", "8.9"}], ";"}], "\[IndentingNewLine]", 
 RowBox[{
  RowBox[{"mu", ":=", "51.163"}], ";", 
  RowBox[{"theta1", ":=", 
   RowBox[{"-", "0.723"}]}], ";", 
  RowBox[{"theta2", ":=", 
   RowBox[{"-", "0.380"}]}], ";"}], "\[IndentingNewLine]", 
 RowBox[{
  RowBox[{"u", ":=", "1"}], ";", 
  RowBox[{"v", ":=", "1"}], ";", 
  RowBox[{"s", ":=", "1"}], ";", 
  RowBox[{"s2", ":=", "1"}], ";"}], "\[IndentingNewLine]", 
 RowBox[{
  RowBox[{
   RowBox[{"ARL", ":=", 
    RowBox[{"1", "-", 
     RowBox[{"(", 
      RowBox[{
       RowBox[{"(", 
        RowBox[{"lamda", "*", 
         RowBox[{"E", "^", 
          RowBox[{"(", 
           RowBox[{
            RowBox[{"(", 
             RowBox[{
              RowBox[{"(", 
               RowBox[{"1", "-", "lamda"}], ")"}], "*", "u"}], ")"}], "/", 
            RowBox[{"(", 
             RowBox[{"alpha", "*", 
              RowBox[{"(", 
               RowBox[{"lamda", "+", "1"}], ")"}]}], ")"}]}], ")"}]}], "*", 
         RowBox[{"(", 
          RowBox[{
           RowBox[{"(", 
            RowBox[{"E", "^", 
             RowBox[{"-", 
              RowBox[{"(", 
               RowBox[{"b", "/", 
                RowBox[{"(", 
                 RowBox[{"alpha", "*", 
                  RowBox[{"(", 
                   RowBox[{"lamda", "+", "1"}], ")"}]}], ")"}]}], ")"}]}]}], 
            ")"}], "-", "1"}], ")"}]}], ")"}], "/", 
       RowBox[{"(", 
        RowBox[{
         RowBox[{"lamda", "*", 
          RowBox[{"E", "^", 
           RowBox[{"-", 
            RowBox[{"(", 
             RowBox[{"mu", "/", "alpha"}], ")"}]}]}], "*", 
          RowBox[{"E", "^", 
           RowBox[{"(", 
            RowBox[{"v", "/", 
             RowBox[{"(", 
              RowBox[{"alpha", "*", 
               RowBox[{"(", 
                RowBox[{"lamda", "+", "1"}], ")"}]}], ")"}]}], ")"}]}], "*", 
          RowBox[{"E", "^", 
           RowBox[{"(", 
            RowBox[{
             RowBox[{"(", 
              RowBox[{
               RowBox[{"(", 
                RowBox[{
                 RowBox[{"lamda", "*", "theta1"}], "+", "theta1"}], ")"}], 
               "*", "s"}], ")"}], "/", 
             RowBox[{"(", 
              RowBox[{"alpha", "*", 
               RowBox[{"(", 
                RowBox[{"lamda", "+", "1"}], ")"}]}], ")"}]}], ")"}]}], "*", 
          RowBox[{"E", "^", 
           RowBox[{"(", 
            RowBox[{
             RowBox[{"(", 
              RowBox[{
               RowBox[{"(", 
                RowBox[{
                 RowBox[{"lamda", "*", "theta2"}], "+", "theta2"}], ")"}], 
               "*", "s2"}], ")"}], "/", 
             RowBox[{"(", 
              RowBox[{"alpha", "*", 
               RowBox[{"(", 
                RowBox[{"lamda", "+", "1"}], ")"}]}], ")"}]}], ")"}]}]}], "+", 
         RowBox[{"E", "^", 
          RowBox[{"-", 
           RowBox[{"(", 
            RowBox[{
             RowBox[{"(", 
              RowBox[{"lamda", "*", "b"}], ")"}], "/", 
             RowBox[{"(", 
              RowBox[{"alpha", "*", 
               RowBox[{"(", 
                RowBox[{"lamda", "+", "1"}], ")"}]}], ")"}]}], ")"}]}]}], "-",
          "1"}], ")"}]}], ")"}]}]}], ";"}], 
  "\[IndentingNewLine]"}], "\[IndentingNewLine]", 
 RowBox[{
  RowBox[{"NumberForm", "[", 
   RowBox[{
    RowBox[{"N", "[", "%", "]"}], ",", 
    RowBox[{"{", 
     RowBox[{"20", ",", "3"}], "}"}]}], "]"}], ";"}], "\[IndentingNewLine]", 
 RowBox[{
  RowBox[{
   RowBox[{"TimeUsed", "[", "]"}], "-", "t0"}], ";"}], "\[IndentingNewLine]", 
 RowBox[{"NumberForm", "[", 
  RowBox[{
   RowBox[{"N", "[", "%", "]"}], ",", 
   RowBox[{"{", 
    RowBox[{"20", ",", "3"}], "}"}]}], "]"}], "\[IndentingNewLine]", 
 RowBox[{"NumberForm", "[", 
  RowBox[{
   RowBox[{"N", "[", "ARL", "]"}], ",", 
   RowBox[{"{", 
    RowBox[{"20", ",", "10"}], "}"}]}], "]"}]}], "Input",
 CellChangeTimes->{{3.736768489503175*^9, 3.736768641821887*^9}, {
   3.7367686738797207`*^9, 3.736768756005418*^9}, {3.736768900121661*^9, 
   3.7367689067080374`*^9}, {3.7367697112570553`*^9, 3.7367697533044605`*^9}, 
   3.736769920427019*^9, 3.736770015991485*^9, 3.7367701207474766`*^9, 
   3.7367702071224174`*^9, {3.7367702896361365`*^9, 3.7367703414270988`*^9}, {
   3.7367705600256023`*^9, 3.7367705872741604`*^9}, 3.736770796947153*^9, 
   3.7367708316441374`*^9, {3.7367708636529684`*^9, 3.7367708862052584`*^9}, {
   3.7367709391142845`*^9, 3.7367709399673333`*^9}, {3.7769201435373907`*^9, 
   3.7769201454093943`*^9}, {3.7769201954942927`*^9, 
   3.7769204048380747`*^9}, {3.776920435245267*^9, 3.776920460414314*^9}, {
   3.776920493801778*^9, 3.776920540853529*^9}, 3.776920852338426*^9, {
   3.776920895835883*^9, 3.7769211908940945`*^9}, {3.776921228969672*^9, 
   3.776921349297401*^9}, {3.7769214362214775`*^9, 3.776921448205902*^9}, {
   3.776921481051707*^9, 3.7769214917940135`*^9}, {3.7769215262232637`*^9, 
   3.7769215266912904`*^9}, {3.776921579073476*^9, 3.776921596343909*^9}, 
   3.7769216704731812`*^9, 3.776921701954933*^9, {3.776921736924761*^9, 
   3.7769217872277327`*^9}, {3.776921821474554*^9, 3.7769218236035595`*^9}, {
   3.776922238172815*^9, 3.776922263616067*^9}, {3.776922552360821*^9, 
   3.7769225650636444`*^9}, 3.7769467387816267`*^9, {3.776946785951474*^9, 
   3.776946818472932*^9}, {3.7769475049088645`*^9, 3.776947505175065*^9}, {
   3.7906415650833364`*^9, 3.7906416491826696`*^9}, 3.7906416801159477`*^9, {
   3.8006772352879353`*^9, 3.800677405345813*^9}, {3.800677508902214*^9, 
   3.800677581740314*^9}, 3.800679016345721*^9, 3.8006792502818356`*^9, {
   3.8006792842026544`*^9, 3.8006793089631767`*^9}, 3.8006793399157925`*^9, 
   3.800679374355097*^9, 3.8006794045541487`*^9, {3.8006794395091963`*^9, 
   3.800679469184431*^9}, 3.800679604263204*^9, {3.8006796477155385`*^9, 
   3.800679653436463*^9}, {3.8006796951939135`*^9, 3.800679826366246*^9}, {
   3.8006802575434713`*^9, 3.8006803527296247`*^9}, {3.8006804123294287`*^9, 
   3.800680412999731*^9}, {3.800680450162178*^9, 3.800680476669198*^9}, {
   3.800682007976454*^9, 3.800682051617484*^9}, {3.8006820950646667`*^9, 
   3.8006821053518896`*^9}, 3.8006821370456743`*^9, {3.8006821787307367`*^9, 
   3.800682184436598*^9}, {3.8006822272469645`*^9, 3.800682247443088*^9}, {
   3.8006823193910503`*^9, 3.8006823212736483`*^9}, {3.8006823526287837`*^9, 
   3.8006823537736087`*^9}, {3.800682386671911*^9, 3.8006824748329325`*^9}, {
   3.800682509940352*^9, 3.800682557425218*^9}, {3.8006826042311745`*^9, 
   3.800682604428644*^9}, {3.800682645024046*^9, 3.800682695436943*^9}, {
   3.8006827257921405`*^9, 3.800682751760068*^9}, {3.8006828283897843`*^9, 
   3.8006829606088915`*^9}, {3.8006835261305814`*^9, 
   3.8006837181191354`*^9}, {3.800706914441397*^9, 3.8007069168002615`*^9}, {
   3.8007069498426447`*^9, 3.80070700197445*^9}, 3.8007070519243546`*^9, {
   3.8007071364473004`*^9, 3.800707157761162*^9}, {3.8007072099498873`*^9, 
   3.8007072108215914`*^9}, {3.8007072459405565`*^9, 3.800707280670623*^9}, 
   3.8007108606017222`*^9, {3.8013000849180417`*^9, 3.8013001508464527`*^9}, {
   3.8013002266564384`*^9, 3.801300284450548*^9}}],

Cell[BoxData[
 TagBox[
  InterpretationBox["\<\"0.000\"\>",
   0.,
   AutoDelete->True],
  NumberForm[#, {20, 3}]& ]], "Output",
 CellChangeTimes->{3.8013002900517826`*^9}],

Cell[BoxData[
 TagBox[
  InterpretationBox["\<\"500.0495939440\"\>",
   500.0495939439869,
   AutoDelete->True],
  NumberForm[#, {20, 10}]& ]], "Output",
 CellChangeTimes->{3.8013002900517826`*^9}]
}, Open  ]],

Cell[BoxData[
 RowBox[{"(*", " ", 
  RowBox[{
   RowBox[{
   "Explicit", " ", "Formulas", " ", "on", " ", "Modifide", " ", "EWMA", " ", 
    "for", " ", "MA", 
    RowBox[{"(", "2", ")"}], " ", "given", " ", "lamda"}], "=", "0.15"}], 
  "*)"}]], "Input",
 CellChangeTimes->{
  3.8013000348078146`*^9, 3.801300079643725*^9, {3.8013002211976876`*^9, 
   3.801300221718638*^9}}],

Cell[CellGroupData[{

Cell[BoxData[{
 RowBox[{
  RowBox[{"Clear", "[", 
   RowBox[{"beta", ",", "b", ",", "u", ",", "t0", ",", "r", ",", "alpha"}], 
   "]"}], ";"}], "\[IndentingNewLine]", 
 RowBox[{
  RowBox[{"t0", ":=", 
   RowBox[{"TimeUsed", "[", "]"}]}], ";"}], "\[IndentingNewLine]", 
 RowBox[{
  RowBox[{"b", ":=", "0.03171369"}], ";"}], "\[IndentingNewLine]", 
 RowBox[{
  RowBox[{"lamda", ":=", "0.15"}], ";"}], "\[IndentingNewLine]", 
 RowBox[{
  RowBox[{"alpha", ":=", "8.9"}], ";"}], "\[IndentingNewLine]", 
 RowBox[{
  RowBox[{"mu", ":=", "51.163"}], ";", 
  RowBox[{"theta1", ":=", 
   RowBox[{"-", "0.723"}]}], ";", 
  RowBox[{"theta2", ":=", 
   RowBox[{"-", "0.380"}]}], ";"}], "\[IndentingNewLine]", 
 RowBox[{
  RowBox[{"u", ":=", "1"}], ";", 
  RowBox[{"v", ":=", "1"}], ";", 
  RowBox[{"s", ":=", "1"}], ";", 
  RowBox[{"s2", ":=", "1"}], ";"}], "\[IndentingNewLine]", 
 RowBox[{
  RowBox[{
   RowBox[{"ARL", ":=", 
    RowBox[{"1", "-", 
     RowBox[{"(", 
      RowBox[{
       RowBox[{"(", 
        RowBox[{"lamda", "*", 
         RowBox[{"E", "^", 
          RowBox[{"(", 
           RowBox[{
            RowBox[{"(", 
             RowBox[{
              RowBox[{"(", 
               RowBox[{"1", "-", "lamda"}], ")"}], "*", "u"}], ")"}], "/", 
            RowBox[{"(", 
             RowBox[{"alpha", "*", 
              RowBox[{"(", 
               RowBox[{"lamda", "+", "1"}], ")"}]}], ")"}]}], ")"}]}], "*", 
         RowBox[{"(", 
          RowBox[{
           RowBox[{"(", 
            RowBox[{"E", "^", 
             RowBox[{"-", 
              RowBox[{"(", 
               RowBox[{"b", "/", 
                RowBox[{"(", 
                 RowBox[{"alpha", "*", 
                  RowBox[{"(", 
                   RowBox[{"lamda", "+", "1"}], ")"}]}], ")"}]}], ")"}]}]}], 
            ")"}], "-", "1"}], ")"}]}], ")"}], "/", 
       RowBox[{"(", 
        RowBox[{
         RowBox[{"lamda", "*", 
          RowBox[{"E", "^", 
           RowBox[{"-", 
            RowBox[{"(", 
             RowBox[{"mu", "/", "alpha"}], ")"}]}]}], "*", 
          RowBox[{"E", "^", 
           RowBox[{"(", 
            RowBox[{"v", "/", 
             RowBox[{"(", 
              RowBox[{"alpha", "*", 
               RowBox[{"(", 
                RowBox[{"lamda", "+", "1"}], ")"}]}], ")"}]}], ")"}]}], "*", 
          RowBox[{"E", "^", 
           RowBox[{"(", 
            RowBox[{
             RowBox[{"(", 
              RowBox[{
               RowBox[{"(", 
                RowBox[{
                 RowBox[{"lamda", "*", "theta1"}], "+", "theta1"}], ")"}], 
               "*", "s"}], ")"}], "/", 
             RowBox[{"(", 
              RowBox[{"alpha", "*", 
               RowBox[{"(", 
                RowBox[{"lamda", "+", "1"}], ")"}]}], ")"}]}], ")"}]}], "*", 
          RowBox[{"E", "^", 
           RowBox[{"(", 
            RowBox[{
             RowBox[{"(", 
              RowBox[{
               RowBox[{"(", 
                RowBox[{
                 RowBox[{"lamda", "*", "theta2"}], "+", "theta2"}], ")"}], 
               "*", "s2"}], ")"}], "/", 
             RowBox[{"(", 
              RowBox[{"alpha", "*", 
               RowBox[{"(", 
                RowBox[{"lamda", "+", "1"}], ")"}]}], ")"}]}], ")"}]}]}], "+", 
         RowBox[{"E", "^", 
          RowBox[{"-", 
           RowBox[{"(", 
            RowBox[{
             RowBox[{"(", 
              RowBox[{"lamda", "*", "b"}], ")"}], "/", 
             RowBox[{"(", 
              RowBox[{"alpha", "*", 
               RowBox[{"(", 
                RowBox[{"lamda", "+", "1"}], ")"}]}], ")"}]}], ")"}]}]}], "-",
          "1"}], ")"}]}], ")"}]}]}], ";"}], 
  "\[IndentingNewLine]"}], "\[IndentingNewLine]", 
 RowBox[{
  RowBox[{"NumberForm", "[", 
   RowBox[{
    RowBox[{"N", "[", "%", "]"}], ",", 
    RowBox[{"{", 
     RowBox[{"20", ",", "3"}], "}"}]}], "]"}], ";"}], "\[IndentingNewLine]", 
 RowBox[{
  RowBox[{
   RowBox[{"TimeUsed", "[", "]"}], "-", "t0"}], ";"}], "\[IndentingNewLine]", 
 RowBox[{"NumberForm", "[", 
  RowBox[{
   RowBox[{"N", "[", "%", "]"}], ",", 
   RowBox[{"{", 
    RowBox[{"20", ",", "3"}], "}"}]}], "]"}], "\[IndentingNewLine]", 
 RowBox[{"NumberForm", "[", 
  RowBox[{
   RowBox[{"N", "[", "ARL", "]"}], ",", 
   RowBox[{"{", 
    RowBox[{"20", ",", "10"}], "}"}]}], "]"}]}], "Input",
 CellChangeTimes->{{3.736768489503175*^9, 3.736768641821887*^9}, {
   3.7367686738797207`*^9, 3.736768756005418*^9}, {3.736768900121661*^9, 
   3.7367689067080374`*^9}, {3.7367697112570553`*^9, 3.7367697533044605`*^9}, 
   3.736769920427019*^9, 3.736770015991485*^9, 3.7367701207474766`*^9, 
   3.7367702071224174`*^9, {3.7367702896361365`*^9, 3.7367703414270988`*^9}, {
   3.7367705600256023`*^9, 3.7367705872741604`*^9}, 3.736770796947153*^9, 
   3.7367708316441374`*^9, {3.7367708636529684`*^9, 3.7367708862052584`*^9}, {
   3.7367709391142845`*^9, 3.7367709399673333`*^9}, {3.7769201435373907`*^9, 
   3.7769201454093943`*^9}, {3.7769201954942927`*^9, 
   3.7769204048380747`*^9}, {3.776920435245267*^9, 3.776920460414314*^9}, {
   3.776920493801778*^9, 3.776920540853529*^9}, 3.776920852338426*^9, {
   3.776920895835883*^9, 3.7769211908940945`*^9}, {3.776921228969672*^9, 
   3.776921349297401*^9}, {3.7769214362214775`*^9, 3.776921448205902*^9}, {
   3.776921481051707*^9, 3.7769214917940135`*^9}, {3.7769215262232637`*^9, 
   3.7769215266912904`*^9}, {3.776921579073476*^9, 3.776921596343909*^9}, 
   3.7769216704731812`*^9, 3.776921701954933*^9, {3.776921736924761*^9, 
   3.7769217872277327`*^9}, {3.776921821474554*^9, 3.7769218236035595`*^9}, {
   3.776922238172815*^9, 3.776922263616067*^9}, {3.776922552360821*^9, 
   3.7769225650636444`*^9}, 3.7769467387816267`*^9, {3.776946785951474*^9, 
   3.776946818472932*^9}, {3.7769475049088645`*^9, 3.776947505175065*^9}, {
   3.7906415650833364`*^9, 3.7906416491826696`*^9}, 3.7906416801159477`*^9, {
   3.8006772352879353`*^9, 3.800677405345813*^9}, {3.800677508902214*^9, 
   3.800677581740314*^9}, 3.800679016345721*^9, 3.8006792502818356`*^9, {
   3.8006792842026544`*^9, 3.8006793089631767`*^9}, 3.8006793399157925`*^9, 
   3.800679374355097*^9, 3.8006794045541487`*^9, {3.8006794395091963`*^9, 
   3.800679469184431*^9}, 3.800679604263204*^9, {3.8006796477155385`*^9, 
   3.800679653436463*^9}, {3.8006796951939135`*^9, 3.800679826366246*^9}, {
   3.8006802575434713`*^9, 3.8006803527296247`*^9}, {3.8006804123294287`*^9, 
   3.800680412999731*^9}, {3.800680450162178*^9, 3.800680476669198*^9}, {
   3.800682007976454*^9, 3.800682051617484*^9}, {3.8006820950646667`*^9, 
   3.8006821053518896`*^9}, 3.8006821370456743`*^9, {3.8006821787307367`*^9, 
   3.800682184436598*^9}, {3.8006822272469645`*^9, 3.800682247443088*^9}, {
   3.8006823193910503`*^9, 3.8006823212736483`*^9}, {3.8006823526287837`*^9, 
   3.8006823537736087`*^9}, {3.800682386671911*^9, 3.8006824748329325`*^9}, {
   3.800682509940352*^9, 3.800682557425218*^9}, {3.8006826042311745`*^9, 
   3.800682604428644*^9}, {3.800682645024046*^9, 3.800682695436943*^9}, {
   3.8006827257921405`*^9, 3.800682751760068*^9}, {3.8006828283897843`*^9, 
   3.8006829606088915`*^9}, {3.8006835261305814`*^9, 
   3.8006837181191354`*^9}, {3.800706914441397*^9, 3.8007069168002615`*^9}, {
   3.8007069498426447`*^9, 3.80070700197445*^9}, 3.8007070519243546`*^9, {
   3.8007071364473004`*^9, 3.800707157761162*^9}, {3.8007072099498873`*^9, 
   3.8007072108215914`*^9}, {3.8007072459405565`*^9, 3.800707280670623*^9}, 
   3.8007108606017222`*^9, {3.8013000849180417`*^9, 3.8013001508464527`*^9}, {
   3.8013002266564384`*^9, 3.8013002422425394`*^9}}],

Cell[BoxData[
 TagBox[
  InterpretationBox["\<\"0.000\"\>",
   0.,
   AutoDelete->True],
  NumberForm[#, {20, 3}]& ]], "Output",
 CellChangeTimes->{3.8013002493220778`*^9}],

Cell[BoxData[
 TagBox[
  InterpretationBox["\<\"500.0457005371\"\>",
   500.04570053708807`,
   AutoDelete->True],
  NumberForm[#, {20, 10}]& ]], "Output",
 CellChangeTimes->{3.8013002493230743`*^9}]
}, Open  ]],

Cell[BoxData[
 RowBox[{"(*", " ", 
  RowBox[{
   RowBox[{
   "Explicit", " ", "Formulas", " ", "on", " ", "Modifide", " ", "EWMA", " ", 
    "for", " ", "MA", 
    RowBox[{"(", "2", ")"}], " ", "given", " ", "lamda"}], "=", "0.2"}], " ", 
  "*)"}]], "Input",
 CellChangeTimes->{3.8013000348078146`*^9, 3.801300079643725*^9}],

Cell[CellGroupData[{

Cell[BoxData[{
 RowBox[{
  RowBox[{"Clear", "[", 
   RowBox[{"beta", ",", "b", ",", "u", ",", "t0", ",", "r", ",", "alpha"}], 
   "]"}], ";"}], "\[IndentingNewLine]", 
 RowBox[{
  RowBox[{"t0", ":=", 
   RowBox[{"TimeUsed", "[", "]"}]}], ";"}], "\[IndentingNewLine]", 
 RowBox[{
  RowBox[{"b", ":=", "0.03296119"}], ";"}], "\[IndentingNewLine]", 
 RowBox[{
  RowBox[{"lamda", ":=", "0.2"}], ";"}], "\[IndentingNewLine]", 
 RowBox[{
  RowBox[{"alpha", ":=", "8.9"}], ";"}], "\[IndentingNewLine]", 
 RowBox[{
  RowBox[{"mu", ":=", "51.163"}], ";", 
  RowBox[{"theta1", ":=", 
   RowBox[{"-", "0.723"}]}], ";", 
  RowBox[{"theta2", ":=", 
   RowBox[{"-", "0.380"}]}], ";"}], "\[IndentingNewLine]", 
 RowBox[{
  RowBox[{"u", ":=", "1"}], ";", 
  RowBox[{"v", ":=", "1"}], ";", 
  RowBox[{"s", ":=", "1"}], ";", 
  RowBox[{"s2", ":=", "1"}], ";"}], "\[IndentingNewLine]", 
 RowBox[{
  RowBox[{
   RowBox[{"ARL", ":=", 
    RowBox[{"1", "-", 
     RowBox[{"(", 
      RowBox[{
       RowBox[{"(", 
        RowBox[{"lamda", "*", 
         RowBox[{"E", "^", 
          RowBox[{"(", 
           RowBox[{
            RowBox[{"(", 
             RowBox[{
              RowBox[{"(", 
               RowBox[{"1", "-", "lamda"}], ")"}], "*", "u"}], ")"}], "/", 
            RowBox[{"(", 
             RowBox[{"alpha", "*", 
              RowBox[{"(", 
               RowBox[{"lamda", "+", "1"}], ")"}]}], ")"}]}], ")"}]}], "*", 
         RowBox[{"(", 
          RowBox[{
           RowBox[{"(", 
            RowBox[{"E", "^", 
             RowBox[{"-", 
              RowBox[{"(", 
               RowBox[{"b", "/", 
                RowBox[{"(", 
                 RowBox[{"alpha", "*", 
                  RowBox[{"(", 
                   RowBox[{"lamda", "+", "1"}], ")"}]}], ")"}]}], ")"}]}]}], 
            ")"}], "-", "1"}], ")"}]}], ")"}], "/", 
       RowBox[{"(", 
        RowBox[{
         RowBox[{"lamda", "*", 
          RowBox[{"E", "^", 
           RowBox[{"-", 
            RowBox[{"(", 
             RowBox[{"mu", "/", "alpha"}], ")"}]}]}], "*", 
          RowBox[{"E", "^", 
           RowBox[{"(", 
            RowBox[{"v", "/", 
             RowBox[{"(", 
              RowBox[{"alpha", "*", 
               RowBox[{"(", 
                RowBox[{"lamda", "+", "1"}], ")"}]}], ")"}]}], ")"}]}], "*", 
          RowBox[{"E", "^", 
           RowBox[{"(", 
            RowBox[{
             RowBox[{"(", 
              RowBox[{
               RowBox[{"(", 
                RowBox[{
                 RowBox[{"lamda", "*", "theta1"}], "+", "theta1"}], ")"}], 
               "*", "s"}], ")"}], "/", 
             RowBox[{"(", 
              RowBox[{"alpha", "*", 
               RowBox[{"(", 
                RowBox[{"lamda", "+", "1"}], ")"}]}], ")"}]}], ")"}]}], "*", 
          RowBox[{"E", "^", 
           RowBox[{"(", 
            RowBox[{
             RowBox[{"(", 
              RowBox[{
               RowBox[{"(", 
                RowBox[{
                 RowBox[{"lamda", "*", "theta2"}], "+", "theta2"}], ")"}], 
               "*", "s2"}], ")"}], "/", 
             RowBox[{"(", 
              RowBox[{"alpha", "*", 
               RowBox[{"(", 
                RowBox[{"lamda", "+", "1"}], ")"}]}], ")"}]}], ")"}]}]}], "+", 
         RowBox[{"E", "^", 
          RowBox[{"-", 
           RowBox[{"(", 
            RowBox[{
             RowBox[{"(", 
              RowBox[{"lamda", "*", "b"}], ")"}], "/", 
             RowBox[{"(", 
              RowBox[{"alpha", "*", 
               RowBox[{"(", 
                RowBox[{"lamda", "+", "1"}], ")"}]}], ")"}]}], ")"}]}]}], "-",
          "1"}], ")"}]}], ")"}]}]}], ";"}], 
  "\[IndentingNewLine]"}], "\[IndentingNewLine]", 
 RowBox[{
  RowBox[{"NumberForm", "[", 
   RowBox[{
    RowBox[{"N", "[", "%", "]"}], ",", 
    RowBox[{"{", 
     RowBox[{"20", ",", "3"}], "}"}]}], "]"}], ";"}], "\[IndentingNewLine]", 
 RowBox[{
  RowBox[{
   RowBox[{"TimeUsed", "[", "]"}], "-", "t0"}], ";"}], "\[IndentingNewLine]", 
 RowBox[{"NumberForm", "[", 
  RowBox[{
   RowBox[{"N", "[", "%", "]"}], ",", 
   RowBox[{"{", 
    RowBox[{"20", ",", "3"}], "}"}]}], "]"}], "\[IndentingNewLine]", 
 RowBox[{"NumberForm", "[", 
  RowBox[{
   RowBox[{"N", "[", "ARL", "]"}], ",", 
   RowBox[{"{", 
    RowBox[{"20", ",", "10"}], "}"}]}], "]"}]}], "Input",
 CellChangeTimes->{{3.736768489503175*^9, 3.736768641821887*^9}, {
   3.7367686738797207`*^9, 3.736768756005418*^9}, {3.736768900121661*^9, 
   3.7367689067080374`*^9}, {3.7367697112570553`*^9, 3.7367697533044605`*^9}, 
   3.736769920427019*^9, 3.736770015991485*^9, 3.7367701207474766`*^9, 
   3.7367702071224174`*^9, {3.7367702896361365`*^9, 3.7367703414270988`*^9}, {
   3.7367705600256023`*^9, 3.7367705872741604`*^9}, 3.736770796947153*^9, 
   3.7367708316441374`*^9, {3.7367708636529684`*^9, 3.7367708862052584`*^9}, {
   3.7367709391142845`*^9, 3.7367709399673333`*^9}, {3.7769201435373907`*^9, 
   3.7769201454093943`*^9}, {3.7769201954942927`*^9, 
   3.7769204048380747`*^9}, {3.776920435245267*^9, 3.776920460414314*^9}, {
   3.776920493801778*^9, 3.776920540853529*^9}, 3.776920852338426*^9, {
   3.776920895835883*^9, 3.7769211908940945`*^9}, {3.776921228969672*^9, 
   3.776921349297401*^9}, {3.7769214362214775`*^9, 3.776921448205902*^9}, {
   3.776921481051707*^9, 3.7769214917940135`*^9}, {3.7769215262232637`*^9, 
   3.7769215266912904`*^9}, {3.776921579073476*^9, 3.776921596343909*^9}, 
   3.7769216704731812`*^9, 3.776921701954933*^9, {3.776921736924761*^9, 
   3.7769217872277327`*^9}, {3.776921821474554*^9, 3.7769218236035595`*^9}, {
   3.776922238172815*^9, 3.776922263616067*^9}, {3.776922552360821*^9, 
   3.7769225650636444`*^9}, 3.7769467387816267`*^9, {3.776946785951474*^9, 
   3.776946818472932*^9}, {3.7769475049088645`*^9, 3.776947505175065*^9}, {
   3.7906415650833364`*^9, 3.7906416491826696`*^9}, 3.7906416801159477`*^9, {
   3.8006772352879353`*^9, 3.800677405345813*^9}, {3.800677508902214*^9, 
   3.800677581740314*^9}, 3.800679016345721*^9, 3.8006792502818356`*^9, {
   3.8006792842026544`*^9, 3.8006793089631767`*^9}, 3.8006793399157925`*^9, 
   3.800679374355097*^9, 3.8006794045541487`*^9, {3.8006794395091963`*^9, 
   3.800679469184431*^9}, 3.800679604263204*^9, {3.8006796477155385`*^9, 
   3.800679653436463*^9}, {3.8006796951939135`*^9, 3.800679826366246*^9}, {
   3.8006802575434713`*^9, 3.8006803527296247`*^9}, {3.8006804123294287`*^9, 
   3.800680412999731*^9}, {3.800680450162178*^9, 3.800680476669198*^9}, {
   3.800682007976454*^9, 3.800682051617484*^9}, {3.8006820950646667`*^9, 
   3.8006821053518896`*^9}, 3.8006821370456743`*^9, {3.8006821787307367`*^9, 
   3.800682184436598*^9}, {3.8006822272469645`*^9, 3.800682247443088*^9}, {
   3.8006823193910503`*^9, 3.8006823212736483`*^9}, {3.8006823526287837`*^9, 
   3.8006823537736087`*^9}, {3.800682386671911*^9, 3.8006824748329325`*^9}, {
   3.800682509940352*^9, 3.800682557425218*^9}, {3.8006826042311745`*^9, 
   3.800682604428644*^9}, {3.800682645024046*^9, 3.800682695436943*^9}, {
   3.8006827257921405`*^9, 3.800682751760068*^9}, {3.8006828283897843`*^9, 
   3.8006829606088915`*^9}, {3.8006835261305814`*^9, 
   3.8006837181191354`*^9}, {3.800706914441397*^9, 3.8007069168002615`*^9}, {
   3.8007069498426447`*^9, 3.80070700197445*^9}, 3.8007070519243546`*^9, {
   3.8007071364473004`*^9, 3.800707157761162*^9}, {3.8007072099498873`*^9, 
   3.8007072108215914`*^9}, {3.8007072459405565`*^9, 3.800707280670623*^9}, 
   3.8007108606017222`*^9, {3.8013000849180417`*^9, 3.8013001508464527`*^9}}],

Cell[BoxData[
 TagBox[
  InterpretationBox["\<\"0.000\"\>",
   0.,
   AutoDelete->True],
  NumberForm[#, {20, 3}]& ]], "Output",
 CellChangeTimes->{3.8013001561588135`*^9}],

Cell[BoxData[
 TagBox[
  InterpretationBox["\<\"500.0687333113\"\>",
   500.06873331126053`,
   AutoDelete->True],
  NumberForm[#, {20, 10}]& ]], "Output",
 CellChangeTimes->{3.801300156159815*^9}]
}, Open  ]]
},
WindowSize->{640, 560},
WindowMargins->{{117, Automatic}, {11, Automatic}},
FrontEndVersion->"8.0 for Microsoft Windows (64-bit) (October 6, 2011)",
StyleDefinitions->"Default.nb"
]
(* End of Notebook Content *)

(* Internal cache information *)
(*CellTagsOutline
CellTagsIndex->{}
*)
(*CellTagsIndex
CellTagsIndex->{}
*)
(*NotebookFileOutline
Notebook[{
Cell[557, 20, 450, 11, 31, "Input"],
Cell[CellGroupData[{
Cell[1032, 35, 7605, 171, 412, "Input"],
Cell[8640, 208, 170, 6, 44, "Output"],
Cell[8813, 216, 197, 6, 44, "Output"]
}, Open  ]],
Cell[9025, 225, 398, 10, 31, "Input"],
Cell[CellGroupData[{
Cell[9448, 239, 7552, 170, 412, "Input"],
Cell[17003, 411, 172, 6, 44, "Output"],
Cell[17178, 419, 197, 6, 44, "Output"]
}, Open  ]],
Cell[17390, 428, 375, 10, 31, "Input"],
Cell[CellGroupData[{
Cell[17790, 442, 7555, 170, 412, "Input"],
Cell[25348, 614, 172, 6, 44, "Output"],
Cell[25523, 622, 199, 6, 44, "Output"]
}, Open  ]],
Cell[25737, 631, 324, 8, 31, "Input"],
Cell[CellGroupData[{
Cell[26086, 643, 7500, 169, 412, "Input"],
Cell[33589, 814, 172, 6, 44, "Output"],
Cell[33764, 822, 197, 6, 44, "Output"]
}, Open  ]]
}
]
*)

(* End of internal cache information *)
