# Supplementary material for: The performance of a modified EWMA control chart for monitoring autocorrelated PM2.5 and carbon monoxide air pollution data
Source: PeerJ. 2020 Dec 15;8:e10467. doi: 10.7717/peerj.10467 (PMC7747693; doi:10.7717/peerj.10467)
Supplement: Supplemental Information 1 [file peerj-08-10467-s001.zip › code/Table 6_Code for EWMA chart (CO gas) vary lamda0.05 0.1 0.15 0.2.nb]

(* Content-type: application/vnd.wolfram.mathematica *)

(*** Wolfram Notebook File ***)
(* http://www.wolfram.com/nb *)

(* CreatedBy='Mathematica 8.0' *)

(*CacheID: 234*)
(* Internal cache information:
NotebookFileLineBreakTest
NotebookFileLineBreakTest
NotebookDataPosition[       157,          7]
NotebookDataLength[     39563,        883]
NotebookOptionsPosition[     38698,        850]
NotebookOutlinePosition[     39041,        865]
CellTagsIndexPosition[     38998,        862]
WindowFrame->Normal*)

(* Beginning of Notebook Content *)
Notebook[{

Cell[CellGroupData[{
Cell[BoxData[
 RowBox[{
  RowBox[{"(*", " ", 
   RowBox[{
    RowBox[{
    "Explicit", " ", "Formulas", " ", "on", " ", "EWMA", " ", "for", " ", 
     "MA", 
     RowBox[{"(", "3", ")"}], "given", " ", "lamda"}], "=", "0.05"}], " ", 
   "*)"}], "\[IndentingNewLine]", 
  RowBox[{
   RowBox[{
    RowBox[{"Clear", "[", 
     RowBox[{
     "beta", ",", "h", ",", "u", ",", "t0", ",", "theta", ",", "lamda", ",", 
      "alpha"}], "]"}], ";"}], "\[IndentingNewLine]", 
   RowBox[{
    RowBox[{"t0", ":=", 
     RowBox[{"TimeUsed", "[", "]"}]}], ";"}], "\[IndentingNewLine]", 
   RowBox[{
    RowBox[{"h", ":=", "0.000000000215351"}], ";"}], "\[IndentingNewLine]", 
   RowBox[{
    RowBox[{"lamda", ":=", "0.05"}], ";"}], "\[IndentingNewLine]", 
   RowBox[{
    RowBox[{"alpha", ":=", "0.1226"}], ";"}], "\[IndentingNewLine]", 
   RowBox[{
    RowBox[{"mu", ":=", "1.198"}], ";", 
    RowBox[{"theta1", ":=", 
     RowBox[{"-", "0.662"}]}], ";", " ", 
    RowBox[{"theta2", ":=", 
     RowBox[{"-", "0.479"}]}], ";", " ", 
    RowBox[{"theta3", ":=", 
     RowBox[{"-", "0.495"}]}], ";"}], "\[IndentingNewLine]", 
   RowBox[{
    RowBox[{"u", ":=", "0.3"}], ";", 
    RowBox[{"v", ":=", "0.5"}], ";", 
    RowBox[{"s", ":=", "1"}], ";", 
    RowBox[{"s2", ":=", "1"}], ";", 
    RowBox[{"s3", ":=", "1"}], ";"}], "\[IndentingNewLine]", 
   RowBox[{
    RowBox[{"SolutionEx", ":=", 
     RowBox[{"1", "-", 
      RowBox[{"(", 
       RowBox[{
        RowBox[{"(", 
         RowBox[{"lamda", "*", 
          RowBox[{"E", "^", 
           RowBox[{"(", 
            RowBox[{
             RowBox[{"(", 
              RowBox[{
               RowBox[{"(", 
                RowBox[{"1", "-", "lamda"}], ")"}], "*", "u"}], ")"}], "/", 
             RowBox[{"(", 
              RowBox[{"alpha", "*", "lamda"}], ")"}]}], ")"}]}], "*", 
          RowBox[{"(", 
           RowBox[{
            RowBox[{"(", 
             RowBox[{"E", "^", 
              RowBox[{"-", 
               RowBox[{"(", 
                RowBox[{"h", "/", 
                 RowBox[{"(", 
                  RowBox[{"alpha", "*", "lamda"}], ")"}]}], ")"}]}]}], ")"}], 
            "-", "1"}], ")"}]}], ")"}], "/", 
        RowBox[{"(", 
         RowBox[{
          RowBox[{"(", 
           RowBox[{"lamda", "*", 
            RowBox[{"E", "^", 
             RowBox[{"(", 
              RowBox[{"mu", "/", "alpha"}], ")"}]}], "*", 
            RowBox[{"E", "^", 
             RowBox[{"-", 
              RowBox[{"(", 
               RowBox[{
                RowBox[{"(", 
                 RowBox[{"theta1", "*", "s"}], ")"}], "/", "alpha"}], 
               ")"}]}]}], "*", 
            RowBox[{"E", "^", 
             RowBox[{"-", 
              RowBox[{"(", 
               RowBox[{
                RowBox[{"(", 
                 RowBox[{"theta2", "*", "s2"}], ")"}], "/", "alpha"}], 
               ")"}]}]}], "*", 
            RowBox[{"E", "^", 
             RowBox[{"-", 
              RowBox[{"(", 
               RowBox[{
                RowBox[{"(", 
                 RowBox[{"theta3", "*", "s3"}], ")"}], "/", "alpha"}], 
               ")"}]}]}]}], ")"}], "+", 
          RowBox[{"E", "^", 
           RowBox[{"-", 
            RowBox[{"(", 
             RowBox[{"h", "/", "alpha"}], ")"}]}]}], "-", "1"}], ")"}]}], 
       ")"}]}]}], ";"}], "\[IndentingNewLine]", "\[IndentingNewLine]", 
   RowBox[{
    RowBox[{"NumberForm", "[", 
     RowBox[{
      RowBox[{"N", "[", "%", "]"}], ",", 
      RowBox[{"{", 
       RowBox[{"20", ",", "10"}], "}"}]}], "]"}], ";"}], 
   "\[IndentingNewLine]", 
   RowBox[{
    RowBox[{
     RowBox[{"TimeUsed", "[", "]"}], "-", "t0"}], ";"}], 
   "\[IndentingNewLine]", 
   RowBox[{"NumberForm", "[", 
    RowBox[{
     RowBox[{"N", "[", "%", "]"}], ",", 
     RowBox[{"{", 
      RowBox[{"20", ",", "10"}], "}"}]}], "]"}], "\[IndentingNewLine]", 
   RowBox[{"NumberForm", "[", 
    RowBox[{
     RowBox[{"N", "[", "SolutionEx", "]"}], ",", 
     RowBox[{"{", 
      RowBox[{"20", ",", "10"}], "}"}]}], "]"}]}]}]], "Input",
 CellChangeTimes->{{3.7261864162410803`*^9, 3.72618644264159*^9}, {
   3.726187355421798*^9, 3.7261873611271243`*^9}, {3.7261874187484207`*^9, 
   3.7261874262898517`*^9}, {3.726187678146257*^9, 3.7261877215107374`*^9}, {
   3.726187760474966*^9, 3.726187780514112*^9}, {3.7261878117268972`*^9, 
   3.726187996371458*^9}, {3.7261880287493105`*^9, 3.7261880803572617`*^9}, {
   3.7261881221676536`*^9, 3.7261882459257317`*^9}, {3.726189466988573*^9, 
   3.72618962604167*^9}, {3.726189681968869*^9, 3.726189807272036*^9}, 
   3.726189893235953*^9, {3.7261899717264423`*^9, 3.726189972084463*^9}, {
   3.726190063107669*^9, 3.726190063414686*^9}, {3.726190100225792*^9, 
   3.726190100683818*^9}, {3.7261901370768995`*^9, 3.726190137447921*^9}, {
   3.726190194880206*^9, 3.7261901955882463`*^9}, {3.7261902291141644`*^9, 
   3.7261902296691957`*^9}, {3.726190264289176*^9, 3.7261902652442303`*^9}, {
   3.7261903671540594`*^9, 3.7261903675910845`*^9}, {3.72619039793682*^9, 
   3.726190398589857*^9}, {3.726190489221041*^9, 3.726190489583062*^9}, {
   3.7261905553638244`*^9, 3.7261905560248623`*^9}, {3.7261906426848187`*^9, 
   3.7261906439318905`*^9}, {3.7261906750746717`*^9, 
   3.7261906755226974`*^9}, {3.726190744439639*^9, 3.7261907450106716`*^9}, {
   3.7262000761423817`*^9, 3.7262000838458223`*^9}, {3.7262001431182127`*^9, 
   3.7262001574400315`*^9}, {3.7262068142227783`*^9, 
   3.7262068148118114`*^9}, {3.7263676354377728`*^9, 
   3.7263676357387896`*^9}, {3.7263676743199964`*^9, 3.726367726089957*^9}, {
   3.72636786111668*^9, 3.726367885982103*^9}, {3.726368047433337*^9, 
   3.7263680570848894`*^9}, {3.7263724906554747`*^9, 
   3.7263726317755466`*^9}, {3.726372665306464*^9, 3.7263727880364842`*^9}, 
   3.7263733355928025`*^9, 3.7263733757601*^9, 3.7263734138672795`*^9, 
   3.7263734595458927`*^9, 3.7263734963919997`*^9, 3.726373533018095*^9, 
   3.726373575907548*^9, 3.726373621432152*^9, {3.72637366633572*^9, 
   3.7263736669227533`*^9}, {3.7263737143524666`*^9, 3.726373741540022*^9}, 
   3.726373788223692*^9, {3.7263738397986417`*^9, 3.726373895678838*^9}, {
   3.7263744687306147`*^9, 3.72637446970367*^9}, {3.7264073566638856`*^9, 
   3.7264074191154575`*^9}, {3.726407696162304*^9, 3.7264077430769873`*^9}, {
   3.7264078790987673`*^9, 3.726407951441905*^9}, {3.726408067747557*^9, 
   3.7264081507583055`*^9}, {3.7264082437066216`*^9, 
   3.7264084025607076`*^9}, {3.7264086342919617`*^9, 3.726408708498206*^9}, {
   3.726409201687415*^9, 3.7264092035185194`*^9}, {3.726409467614625*^9, 
   3.7264094683376665`*^9}, 3.7264538797469263`*^9, {3.726454084227622*^9, 
   3.7264540893569155`*^9}, {3.7264541456941376`*^9, 3.726454145975154*^9}, {
   3.7264542258777237`*^9, 3.7264542942746363`*^9}, 3.7264545105420055`*^9, 
   3.7264545859083166`*^9, {3.7264546429685802`*^9, 3.726454651584073*^9}, 
   3.7264548440010786`*^9, {3.7264571644347997`*^9, 3.72645719223639*^9}, 
   3.726457295263283*^9, 3.726457418248317*^9, {3.7264574653080087`*^9, 
   3.726457477619713*^9}, 3.7264576484604845`*^9, 3.72645774996029*^9, {
   3.7264578541342483`*^9, 3.7264578548832912`*^9}, {3.7264579492126865`*^9, 
   3.7264579506017656`*^9}, {3.7264580964991107`*^9, 3.7264580972551537`*^9}, 
   3.726458259295422*^9, {3.726458367445608*^9, 3.726458368492668*^9}, 
   3.726458487878496*^9, {3.7264585735773983`*^9, 3.7264585741624317`*^9}, {
   3.7849598455520053`*^9, 3.784959879194867*^9}, {3.7849599213647766`*^9, 
   3.784960235976004*^9}, {3.7849603322798967`*^9, 3.78496038979565*^9}, 
   3.7849604214193068`*^9, 3.784960456357411*^9, 3.784960502608509*^9, 
   3.7849605339556026`*^9, 3.7849605650160637`*^9, {3.784960602559183*^9, 
   3.7849606611883535`*^9}, {3.784960707573675*^9, 3.7849607389447308`*^9}, {
   3.7849608329364223`*^9, 3.7849612171600246`*^9}, {3.784961333991505*^9, 
   3.7849613343397064`*^9}, {3.784961377055616*^9, 3.7849614068028765`*^9}, {
   3.78496143824154*^9, 3.7849615273953648`*^9}, {3.7849615620672555`*^9, 
   3.784961592500323*^9}, 3.784961627321007*^9, 3.7849616603305054`*^9, {
   3.784961697893177*^9, 3.7849616984235783`*^9}, {3.7906411091023498`*^9, 
   3.7906411362323136`*^9}, 3.79064116906777*^9, {3.790641200922402*^9, 
   3.7906412295714827`*^9}, {3.801212167450882*^9, 3.8012124686096354`*^9}, {
   3.801212569683651*^9, 3.8012125742520876`*^9}, {3.801212679111659*^9, 
   3.801212702310073*^9}, {3.8012127351071367`*^9, 3.801212767782669*^9}, {
   3.8012128023128915`*^9, 3.80121285528588*^9}, 3.8012128899382977`*^9, {
   3.8012977512648144`*^9, 3.8012978399839225`*^9}, 3.801298032659445*^9, {
   3.8012981637008877`*^9, 3.8012981724750943`*^9}, {3.8012982646925664`*^9, 
   3.801298301191311*^9}}],

Cell[BoxData[
 TagBox[
  InterpretationBox["\<\"0.0000000000\"\>",
   0.,
   AutoDelete->True],
  NumberForm[#, {20, 10}]& ]], "Output",
 CellChangeTimes->{
  3.8012980365116415`*^9, {3.8012982827980475`*^9, 3.8012983034110065`*^9}}],

Cell[BoxData[
 TagBox[
  InterpretationBox["\<\"500.0188588254\"\>",
   500.0188588253883,
   AutoDelete->True],
  NumberForm[#, {20, 10}]& ]], "Output",
 CellChangeTimes->{
  3.8012980365116415`*^9, {3.8012982827980475`*^9, 3.801298303413043*^9}}]
}, Open  ]],

Cell[CellGroupData[{

Cell[BoxData[
 RowBox[{
  RowBox[{"(*", " ", 
   RowBox[{
   "Explicit", " ", "Formulas", " ", "on", " ", "EWMA", " ", "for", " ", "MA", 
    RowBox[{"(", "3", ")"}]}], " ", "*)"}], "\[IndentingNewLine]", 
  RowBox[{
   RowBox[{
    RowBox[{"Clear", "[", 
     RowBox[{
     "beta", ",", "h", ",", "u", ",", "t0", ",", "theta", ",", "lamda", ",", 
      "alpha"}], "]"}], ";"}], "\[IndentingNewLine]", 
   RowBox[{
    RowBox[{"t0", ":=", 
     RowBox[{"TimeUsed", "[", "]"}]}], ";"}], "\[IndentingNewLine]", 
   RowBox[{
    RowBox[{"h", ":=", "0.00000000497638"}], ";"}], "\[IndentingNewLine]", 
   RowBox[{
    RowBox[{"lamda", ":=", "0.1"}], ";"}], "\[IndentingNewLine]", 
   RowBox[{
    RowBox[{"alpha", ":=", "0.1226"}], ";"}], "\[IndentingNewLine]", 
   RowBox[{
    RowBox[{"mu", ":=", "1.198"}], ";", 
    RowBox[{"theta1", ":=", 
     RowBox[{"-", "0.662"}]}], ";", " ", 
    RowBox[{"theta2", ":=", 
     RowBox[{"-", "0.479"}]}], ";", " ", 
    RowBox[{"theta3", ":=", 
     RowBox[{"-", "0.495"}]}], ";"}], "\[IndentingNewLine]", 
   RowBox[{
    RowBox[{"u", ":=", "0.6"}], ";", 
    RowBox[{"v", ":=", "0.5"}], ";", 
    RowBox[{"s", ":=", "1"}], ";", 
    RowBox[{"s2", ":=", "1"}], ";", 
    RowBox[{"s3", ":=", "1"}], ";"}], "\[IndentingNewLine]", 
   RowBox[{
    RowBox[{"SolutionEx", ":=", 
     RowBox[{"1", "-", 
      RowBox[{"(", 
       RowBox[{
        RowBox[{"(", 
         RowBox[{"lamda", "*", 
          RowBox[{"E", "^", 
           RowBox[{"(", 
            RowBox[{
             RowBox[{"(", 
              RowBox[{
               RowBox[{"(", 
                RowBox[{"1", "-", "lamda"}], ")"}], "*", "u"}], ")"}], "/", 
             RowBox[{"(", 
              RowBox[{"alpha", "*", "lamda"}], ")"}]}], ")"}]}], "*", 
          RowBox[{"(", 
           RowBox[{
            RowBox[{"(", 
             RowBox[{"E", "^", 
              RowBox[{"-", 
               RowBox[{"(", 
                RowBox[{"h", "/", 
                 RowBox[{"(", 
                  RowBox[{"alpha", "*", "lamda"}], ")"}]}], ")"}]}]}], ")"}], 
            "-", "1"}], ")"}]}], ")"}], "/", 
        RowBox[{"(", 
         RowBox[{
          RowBox[{"(", 
           RowBox[{"lamda", "*", 
            RowBox[{"E", "^", 
             RowBox[{"(", 
              RowBox[{"mu", "/", "alpha"}], ")"}]}], "*", 
            RowBox[{"E", "^", 
             RowBox[{"-", 
              RowBox[{"(", 
               RowBox[{
                RowBox[{"(", 
                 RowBox[{"theta1", "*", "s"}], ")"}], "/", "alpha"}], 
               ")"}]}]}], "*", 
            RowBox[{"E", "^", 
             RowBox[{"-", 
              RowBox[{"(", 
               RowBox[{
                RowBox[{"(", 
                 RowBox[{"theta2", "*", "s2"}], ")"}], "/", "alpha"}], 
               ")"}]}]}], "*", 
            RowBox[{"E", "^", 
             RowBox[{"-", 
              RowBox[{"(", 
               RowBox[{
                RowBox[{"(", 
                 RowBox[{"theta3", "*", "s3"}], ")"}], "/", "alpha"}], 
               ")"}]}]}]}], ")"}], "+", 
          RowBox[{"E", "^", 
           RowBox[{"-", 
            RowBox[{"(", 
             RowBox[{"h", "/", "alpha"}], ")"}]}]}], "-", "1"}], ")"}]}], 
       ")"}]}]}], ";"}], "\[IndentingNewLine]", 
   RowBox[{
    RowBox[{"NumberForm", "[", 
     RowBox[{
      RowBox[{"N", "[", "%", "]"}], ",", 
      RowBox[{"{", 
       RowBox[{"20", ",", "10"}], "}"}]}], "]"}], ";"}], 
   "\[IndentingNewLine]", 
   RowBox[{
    RowBox[{
     RowBox[{"TimeUsed", "[", "]"}], "-", "t0"}], ";"}], 
   "\[IndentingNewLine]", 
   RowBox[{"NumberForm", "[", 
    RowBox[{
     RowBox[{"N", "[", "%", "]"}], ",", 
     RowBox[{"{", 
      RowBox[{"20", ",", "10"}], "}"}]}], "]"}], "\[IndentingNewLine]", 
   RowBox[{"NumberForm", "[", 
    RowBox[{
     RowBox[{"N", "[", "SolutionEx", "]"}], ",", 
     RowBox[{"{", 
      RowBox[{"20", ",", "10"}], "}"}]}], "]"}]}]}]], "Input",
 CellChangeTimes->{{3.7261864162410803`*^9, 3.72618644264159*^9}, {
   3.726187355421798*^9, 3.7261873611271243`*^9}, {3.7261874187484207`*^9, 
   3.7261874262898517`*^9}, {3.726187678146257*^9, 3.7261877215107374`*^9}, {
   3.726187760474966*^9, 3.726187780514112*^9}, {3.7261878117268972`*^9, 
   3.726187996371458*^9}, {3.7261880287493105`*^9, 3.7261880803572617`*^9}, {
   3.7261881221676536`*^9, 3.7261882459257317`*^9}, {3.726189466988573*^9, 
   3.72618962604167*^9}, {3.726189681968869*^9, 3.726189807272036*^9}, 
   3.726189893235953*^9, {3.7261899717264423`*^9, 3.726189972084463*^9}, {
   3.726190063107669*^9, 3.726190063414686*^9}, {3.726190100225792*^9, 
   3.726190100683818*^9}, {3.7261901370768995`*^9, 3.726190137447921*^9}, {
   3.726190194880206*^9, 3.7261901955882463`*^9}, {3.7261902291141644`*^9, 
   3.7261902296691957`*^9}, {3.726190264289176*^9, 3.7261902652442303`*^9}, {
   3.7261903671540594`*^9, 3.7261903675910845`*^9}, {3.72619039793682*^9, 
   3.726190398589857*^9}, {3.726190489221041*^9, 3.726190489583062*^9}, {
   3.7261905553638244`*^9, 3.7261905560248623`*^9}, {3.7261906426848187`*^9, 
   3.7261906439318905`*^9}, {3.7261906750746717`*^9, 
   3.7261906755226974`*^9}, {3.726190744439639*^9, 3.7261907450106716`*^9}, {
   3.7262000761423817`*^9, 3.7262000838458223`*^9}, {3.7262001431182127`*^9, 
   3.7262001574400315`*^9}, {3.7262068142227783`*^9, 
   3.7262068148118114`*^9}, {3.7263676354377728`*^9, 
   3.7263676357387896`*^9}, {3.7263676743199964`*^9, 3.726367726089957*^9}, {
   3.72636786111668*^9, 3.726367885982103*^9}, {3.726368047433337*^9, 
   3.7263680570848894`*^9}, {3.7263724906554747`*^9, 
   3.7263726317755466`*^9}, {3.726372665306464*^9, 3.7263727880364842`*^9}, 
   3.7263733355928025`*^9, 3.7263733757601*^9, 3.7263734138672795`*^9, 
   3.7263734595458927`*^9, 3.7263734963919997`*^9, 3.726373533018095*^9, 
   3.726373575907548*^9, 3.726373621432152*^9, {3.72637366633572*^9, 
   3.7263736669227533`*^9}, {3.7263737143524666`*^9, 3.726373741540022*^9}, 
   3.726373788223692*^9, {3.7263738397986417`*^9, 3.726373895678838*^9}, {
   3.7263744687306147`*^9, 3.72637446970367*^9}, {3.7264073566638856`*^9, 
   3.7264074191154575`*^9}, {3.726407696162304*^9, 3.7264077430769873`*^9}, {
   3.7264078790987673`*^9, 3.726407951441905*^9}, {3.726408067747557*^9, 
   3.7264081507583055`*^9}, {3.7264082437066216`*^9, 
   3.7264084025607076`*^9}, {3.7264086342919617`*^9, 3.726408708498206*^9}, {
   3.726409201687415*^9, 3.7264092035185194`*^9}, {3.726409467614625*^9, 
   3.7264094683376665`*^9}, 3.7264538797469263`*^9, {3.726454084227622*^9, 
   3.7264540893569155`*^9}, {3.7264541456941376`*^9, 3.726454145975154*^9}, {
   3.7264542258777237`*^9, 3.7264542942746363`*^9}, 3.7264545105420055`*^9, 
   3.7264545859083166`*^9, {3.7264546429685802`*^9, 3.726454651584073*^9}, 
   3.7264548440010786`*^9, {3.7264571644347997`*^9, 3.72645719223639*^9}, 
   3.726457295263283*^9, 3.726457418248317*^9, {3.7264574653080087`*^9, 
   3.726457477619713*^9}, 3.7264576484604845`*^9, 3.72645774996029*^9, {
   3.7264578541342483`*^9, 3.7264578548832912`*^9}, {3.7264579492126865`*^9, 
   3.7264579506017656`*^9}, {3.7264580964991107`*^9, 3.7264580972551537`*^9}, 
   3.726458259295422*^9, {3.726458367445608*^9, 3.726458368492668*^9}, 
   3.726458487878496*^9, {3.7264585735773983`*^9, 3.7264585741624317`*^9}, {
   3.7849598455520053`*^9, 3.784959879194867*^9}, {3.7849599213647766`*^9, 
   3.784960235976004*^9}, {3.7849603322798967`*^9, 3.78496038979565*^9}, 
   3.7849604214193068`*^9, 3.784960456357411*^9, 3.784960502608509*^9, 
   3.7849605339556026`*^9, 3.7849605650160637`*^9, {3.784960602559183*^9, 
   3.7849606611883535`*^9}, {3.784960707573675*^9, 3.7849607389447308`*^9}, {
   3.790641241299537*^9, 3.7906412654453754`*^9}, {3.7906413244503984`*^9, 
   3.7906413524044924`*^9}, 3.7906414147074165`*^9, {3.801212905103794*^9, 
   3.801213179795843*^9}, {3.801213246037119*^9, 3.801213246301451*^9}, {
   3.801213284776269*^9, 3.801213310425765*^9}, {3.8012133438526783`*^9, 
   3.8012135079651527`*^9}, 3.8012135440219045`*^9, {3.801298017942094*^9, 
   3.8012981076599026`*^9}, {3.801298179246215*^9, 3.8012981844115386`*^9}, 
   3.80129824288208*^9}],

Cell[BoxData[
 TagBox[
  InterpretationBox["\<\"0.0000000000\"\>",
   0.,
   AutoDelete->True],
  NumberForm[#, {20, 10}]& ]], "Output",
 CellChangeTimes->{
  3.7849608216531625`*^9, 3.79064124455254*^9, 3.790641281176255*^9, {
   3.7906413265645156`*^9, 3.790641355857351*^9}, 3.7906414171108065`*^9, {
   3.801212919732007*^9, 3.8012131822853184`*^9}, 3.8012132491884966`*^9, {
   3.801213288221511*^9, 3.801213312715437*^9}, {3.801213346871999*^9, 
   3.8012133704918957`*^9}, {3.801213406339157*^9, 3.801213481422902*^9}, 
   3.801213514137475*^9, 3.801213546405475*^9, 3.8012981145055804`*^9, 
   3.801298246598263*^9}],

Cell[BoxData[
 TagBox[
  InterpretationBox["\<\"500.0484617499\"\>",
   500.04846174994594`,
   AutoDelete->True],
  NumberForm[#, {20, 10}]& ]], "Output",
 CellChangeTimes->{
  3.7849608216531625`*^9, 3.79064124455254*^9, 3.790641281176255*^9, {
   3.7906413265645156`*^9, 3.790641355857351*^9}, 3.7906414171108065`*^9, {
   3.801212919732007*^9, 3.8012131822853184`*^9}, 3.8012132491884966`*^9, {
   3.801213288221511*^9, 3.801213312715437*^9}, {3.801213346871999*^9, 
   3.8012133704918957`*^9}, {3.801213406339157*^9, 3.801213481422902*^9}, 
   3.801213514137475*^9, 3.801213546405475*^9, 3.8012981145055804`*^9, 
   3.8012982465992594`*^9}]
}, Open  ]],

Cell[BoxData[""], "Input",
 CellChangeTimes->{{3.726458676455282*^9, 3.7264586796384645`*^9}}],

Cell[CellGroupData[{

Cell[BoxData[
 RowBox[{
  RowBox[{"(*", " ", 
   RowBox[{
   "Explicit", " ", "Formulas", " ", "on", " ", "EWMA", " ", "for", " ", "MA", 
    RowBox[{"(", "3", ")"}]}], " ", "*)"}], "\[IndentingNewLine]", 
  RowBox[{
   RowBox[{
    RowBox[{"Clear", "[", 
     RowBox[{
     "beta", ",", "h", ",", "u", ",", "t0", ",", "theta", ",", "lamda", ",", 
      "alpha"}], "]"}], ";"}], "\[IndentingNewLine]", 
   RowBox[{
    RowBox[{"t0", ":=", 
     RowBox[{"TimeUsed", "[", "]"}]}], ";"}], "\[IndentingNewLine]", 
   RowBox[{
    RowBox[{"h", ":=", "0.0000087735"}], ";"}], "\[IndentingNewLine]", 
   RowBox[{
    RowBox[{"lamda", ":=", "0.15"}], ";"}], "\[IndentingNewLine]", 
   RowBox[{
    RowBox[{"alpha", ":=", "0.1226"}], ";"}], "\[IndentingNewLine]", 
   RowBox[{
    RowBox[{"mu", ":=", "1.198"}], ";", 
    RowBox[{"theta1", ":=", 
     RowBox[{"-", "0.662"}]}], ";", " ", 
    RowBox[{"theta2", ":=", 
     RowBox[{"-", "0.479"}]}], ";", " ", 
    RowBox[{"theta3", ":=", 
     RowBox[{"-", "0.495"}]}], ";"}], "\[IndentingNewLine]", 
   RowBox[{
    RowBox[{"u", ":=", "0.8"}], ";", 
    RowBox[{"v", ":=", "0.5"}], ";", 
    RowBox[{"s", ":=", "1"}], ";", 
    RowBox[{"s2", ":=", "1"}], ";", 
    RowBox[{"s3", ":=", "1"}], ";"}], "\[IndentingNewLine]", 
   RowBox[{
    RowBox[{"SolutionEx", ":=", 
     RowBox[{"1", "-", 
      RowBox[{"(", 
       RowBox[{
        RowBox[{"(", 
         RowBox[{"lamda", "*", 
          RowBox[{"E", "^", 
           RowBox[{"(", 
            RowBox[{
             RowBox[{"(", 
              RowBox[{
               RowBox[{"(", 
                RowBox[{"1", "-", "lamda"}], ")"}], "*", "u"}], ")"}], "/", 
             RowBox[{"(", 
              RowBox[{"alpha", "*", "lamda"}], ")"}]}], ")"}]}], "*", 
          RowBox[{"(", 
           RowBox[{
            RowBox[{"(", 
             RowBox[{"E", "^", 
              RowBox[{"-", 
               RowBox[{"(", 
                RowBox[{"h", "/", 
                 RowBox[{"(", 
                  RowBox[{"alpha", "*", "lamda"}], ")"}]}], ")"}]}]}], ")"}], 
            "-", "1"}], ")"}]}], ")"}], "/", 
        RowBox[{"(", 
         RowBox[{
          RowBox[{"(", 
           RowBox[{"lamda", "*", 
            RowBox[{"E", "^", 
             RowBox[{"(", 
              RowBox[{"mu", "/", "alpha"}], ")"}]}], "*", 
            RowBox[{"E", "^", 
             RowBox[{"-", 
              RowBox[{"(", 
               RowBox[{
                RowBox[{"(", 
                 RowBox[{"theta1", "*", "s"}], ")"}], "/", "alpha"}], 
               ")"}]}]}], "*", 
            RowBox[{"E", "^", 
             RowBox[{"-", 
              RowBox[{"(", 
               RowBox[{
                RowBox[{"(", 
                 RowBox[{"theta2", "*", "s2"}], ")"}], "/", "alpha"}], 
               ")"}]}]}], "*", 
            RowBox[{"E", "^", 
             RowBox[{"-", 
              RowBox[{"(", 
               RowBox[{
                RowBox[{"(", 
                 RowBox[{"theta3", "*", "s3"}], ")"}], "/", "alpha"}], 
               ")"}]}]}]}], ")"}], "+", 
          RowBox[{"E", "^", 
           RowBox[{"-", 
            RowBox[{"(", 
             RowBox[{"h", "/", "alpha"}], ")"}]}]}], "-", "1"}], ")"}]}], 
       ")"}]}]}], ";"}], "\[IndentingNewLine]", "\[IndentingNewLine]", 
   RowBox[{
    RowBox[{"NumberForm", "[", 
     RowBox[{
      RowBox[{"N", "[", "%", "]"}], ",", 
      RowBox[{"{", 
       RowBox[{"20", ",", "10"}], "}"}]}], "]"}], ";"}], 
   "\[IndentingNewLine]", 
   RowBox[{
    RowBox[{
     RowBox[{"TimeUsed", "[", "]"}], "-", "t0"}], ";"}], 
   "\[IndentingNewLine]", 
   RowBox[{"NumberForm", "[", 
    RowBox[{
     RowBox[{"N", "[", "%", "]"}], ",", 
     RowBox[{"{", 
      RowBox[{"20", ",", "10"}], "}"}]}], "]"}], "\[IndentingNewLine]", 
   RowBox[{"NumberForm", "[", 
    RowBox[{
     RowBox[{"N", "[", "SolutionEx", "]"}], ",", 
     RowBox[{"{", 
      RowBox[{"20", ",", "10"}], "}"}]}], "]"}]}]}]], "Input",
 CellChangeTimes->{{3.7261864162410803`*^9, 3.72618644264159*^9}, {
   3.726187355421798*^9, 3.7261873611271243`*^9}, {3.7261874187484207`*^9, 
   3.7261874262898517`*^9}, {3.726187678146257*^9, 3.7261877215107374`*^9}, {
   3.726187760474966*^9, 3.726187780514112*^9}, {3.7261878117268972`*^9, 
   3.726187996371458*^9}, {3.7261880287493105`*^9, 3.7261880803572617`*^9}, {
   3.7261881221676536`*^9, 3.7261882459257317`*^9}, {3.726189466988573*^9, 
   3.72618962604167*^9}, {3.726189681968869*^9, 3.726189807272036*^9}, 
   3.726189893235953*^9, {3.7261899717264423`*^9, 3.726189972084463*^9}, {
   3.726190063107669*^9, 3.726190063414686*^9}, {3.726190100225792*^9, 
   3.726190100683818*^9}, {3.7261901370768995`*^9, 3.726190137447921*^9}, {
   3.726190194880206*^9, 3.7261901955882463`*^9}, {3.7261902291141644`*^9, 
   3.7261902296691957`*^9}, {3.726190264289176*^9, 3.7261902652442303`*^9}, {
   3.7261903671540594`*^9, 3.7261903675910845`*^9}, {3.72619039793682*^9, 
   3.726190398589857*^9}, {3.726190489221041*^9, 3.726190489583062*^9}, {
   3.7261905553638244`*^9, 3.7261905560248623`*^9}, {3.7261906426848187`*^9, 
   3.7261906439318905`*^9}, {3.7261906750746717`*^9, 
   3.7261906755226974`*^9}, {3.726190744439639*^9, 3.7261907450106716`*^9}, {
   3.7262000761423817`*^9, 3.7262000838458223`*^9}, {3.7262001431182127`*^9, 
   3.7262001574400315`*^9}, {3.7262068142227783`*^9, 
   3.7262068148118114`*^9}, {3.7263676354377728`*^9, 
   3.7263676357387896`*^9}, {3.7263676743199964`*^9, 3.726367726089957*^9}, {
   3.72636786111668*^9, 3.726367885982103*^9}, {3.726368047433337*^9, 
   3.7263680570848894`*^9}, {3.7263724906554747`*^9, 
   3.7263726317755466`*^9}, {3.726372665306464*^9, 3.7263727880364842`*^9}, 
   3.7263733355928025`*^9, 3.7263733757601*^9, 3.7263734138672795`*^9, 
   3.7263734595458927`*^9, 3.7263734963919997`*^9, 3.726373533018095*^9, 
   3.726373575907548*^9, 3.726373621432152*^9, {3.72637366633572*^9, 
   3.7263736669227533`*^9}, {3.7263737143524666`*^9, 3.726373741540022*^9}, 
   3.726373788223692*^9, {3.7263738397986417`*^9, 3.726373895678838*^9}, {
   3.7263744687306147`*^9, 3.72637446970367*^9}, {3.7264073566638856`*^9, 
   3.7264074191154575`*^9}, {3.726407696162304*^9, 3.7264077430769873`*^9}, {
   3.7264078790987673`*^9, 3.726407951441905*^9}, {3.726408067747557*^9, 
   3.7264081507583055`*^9}, {3.7264082437066216`*^9, 
   3.7264084025607076`*^9}, {3.7264086342919617`*^9, 3.726408708498206*^9}, {
   3.726409201687415*^9, 3.7264092035185194`*^9}, {3.726409467614625*^9, 
   3.7264094683376665`*^9}, 3.7264538797469263`*^9, {3.726454084227622*^9, 
   3.7264540893569155`*^9}, {3.7264541456941376`*^9, 3.726454145975154*^9}, {
   3.7264542258777237`*^9, 3.7264542942746363`*^9}, 3.7264545105420055`*^9, 
   3.7264545859083166`*^9, {3.7264546429685802`*^9, 3.726454651584073*^9}, 
   3.7264548440010786`*^9, {3.7264571644347997`*^9, 3.72645719223639*^9}, 
   3.726457295263283*^9, 3.726457418248317*^9, {3.7264574653080087`*^9, 
   3.726457477619713*^9}, 3.7264576484604845`*^9, 3.72645774996029*^9, {
   3.7264578541342483`*^9, 3.7264578548832912`*^9}, {3.7264579492126865`*^9, 
   3.7264579506017656`*^9}, {3.7264580964991107`*^9, 3.7264580972551537`*^9}, 
   3.726458259295422*^9, {3.726458367445608*^9, 3.726458368492668*^9}, 
   3.726458487878496*^9, {3.7264585735773983`*^9, 3.7264585741624317`*^9}, {
   3.7849598455520053`*^9, 3.784959879194867*^9}, {3.7849599213647766`*^9, 
   3.784960235976004*^9}, {3.7849603322798967`*^9, 3.78496038979565*^9}, 
   3.7849604214193068`*^9, 3.784960456357411*^9, 3.784960502608509*^9, 
   3.7849605339556026`*^9, 3.7849605650160637`*^9, {3.784960602559183*^9, 
   3.7849606611883535`*^9}, {3.784960707573675*^9, 3.7849607389447308`*^9}, {
   3.790641241299537*^9, 3.7906412654453754`*^9}, {3.7906413244503984`*^9, 
   3.7906413524044924`*^9}, 3.7906414147074165`*^9, {3.801212905103794*^9, 
   3.801213179795843*^9}, {3.801213246037119*^9, 3.801213246301451*^9}, {
   3.801213284776269*^9, 3.801213310425765*^9}, {3.8012133438526783`*^9, 
   3.8012135079651527`*^9}, 3.8012135440219045`*^9, {3.801213586942129*^9, 
   3.8012136689054565`*^9}, {3.801213701556815*^9, 3.801213836984268*^9}, {
   3.801213964792901*^9, 3.801214087380381*^9}, {3.801214118735327*^9, 
   3.8012141644182796`*^9}, 3.8012142199404163`*^9, {3.8012142514471393`*^9, 
   3.8012143021683226`*^9}, 3.8012144305565987`*^9, {3.801298056631363*^9, 
   3.80129809788364*^9}, {3.8012981943387566`*^9, 3.8012981994931717`*^9}, 
   3.8012982346513577`*^9}],

Cell[BoxData[
 TagBox[
  InterpretationBox["\<\"0.0000000000\"\>",
   0.,
   AutoDelete->True],
  NumberForm[#, {20, 10}]& ]], "Output",
 CellChangeTimes->{{3.801213590137127*^9, 3.8012136207313766`*^9}, {
   3.801213650769129*^9, 3.8012136710922766`*^9}, {3.8012137047021785`*^9, 
   3.801213838961252*^9}, {3.8012139676261044`*^9, 3.801213987233738*^9}, 
   3.801214020029872*^9, {3.8012140609173756`*^9, 3.801214092638397*^9}, {
   3.801214122969206*^9, 3.8012141676729927`*^9}, 3.8012142219979706`*^9, {
   3.801214257517928*^9, 3.8012143052997293`*^9}, 3.801214432517826*^9, 
   3.801298120996129*^9, 3.801298236556974*^9}],

Cell[BoxData[
 TagBox[
  InterpretationBox["\<\"500.0612712153\"\>",
   500.0612712153456,
   AutoDelete->True],
  NumberForm[#, {20, 10}]& ]], "Output",
 CellChangeTimes->{{3.801213590137127*^9, 3.8012136207313766`*^9}, {
   3.801213650769129*^9, 3.8012136710922766`*^9}, {3.8012137047021785`*^9, 
   3.801213838961252*^9}, {3.8012139676261044`*^9, 3.801213987233738*^9}, 
   3.801214020029872*^9, {3.8012140609173756`*^9, 3.801214092638397*^9}, {
   3.801214122969206*^9, 3.8012141676729927`*^9}, 3.8012142219979706`*^9, {
   3.801214257517928*^9, 3.8012143052997293`*^9}, 3.801214432517826*^9, 
   3.801298120996129*^9, 3.8012982365580096`*^9}]
}, Open  ]],

Cell[CellGroupData[{

Cell[BoxData[
 RowBox[{
  RowBox[{"(*", " ", 
   RowBox[{
   "Explicit", " ", "Formulas", " ", "on", " ", "EWMA", " ", "for", " ", "MA", 
    RowBox[{"(", "3", ")"}]}], " ", "*)"}], "\[IndentingNewLine]", 
  RowBox[{
   RowBox[{
    RowBox[{"Clear", "[", 
     RowBox[{
     "beta", ",", "h", ",", "u", ",", "t0", ",", "theta", ",", "lamda", ",", 
      "alpha"}], "]"}], ";"}], "\[IndentingNewLine]", 
   RowBox[{
    RowBox[{"t0", ":=", 
     RowBox[{"TimeUsed", "[", "]"}]}], ";"}], "\[IndentingNewLine]", 
   RowBox[{
    RowBox[{"h", ":=", "0.00092341"}], ";"}], "\[IndentingNewLine]", 
   RowBox[{
    RowBox[{"lamda", ":=", "0.2"}], ";"}], "\[IndentingNewLine]", 
   RowBox[{
    RowBox[{"alpha", ":=", "0.1226"}], ";"}], "\[IndentingNewLine]", 
   RowBox[{
    RowBox[{"mu", ":=", "1.198"}], ";", 
    RowBox[{"theta1", ":=", 
     RowBox[{"-", "0.662"}]}], ";", " ", 
    RowBox[{"theta2", ":=", 
     RowBox[{"-", "0.479"}]}], ";", " ", 
    RowBox[{"theta3", ":=", 
     RowBox[{"-", "0.495"}]}], ";"}], "\[IndentingNewLine]", 
   RowBox[{
    RowBox[{"u", ":=", "1"}], ";", 
    RowBox[{"v", ":=", "0.5"}], ";", 
    RowBox[{"s", ":=", "1"}], ";", 
    RowBox[{"s2", ":=", "1"}], ";", 
    RowBox[{"s3", ":=", "1"}], ";"}], "\[IndentingNewLine]", 
   RowBox[{
    RowBox[{"SolutionEx", ":=", 
     RowBox[{"1", "-", 
      RowBox[{"(", 
       RowBox[{
        RowBox[{"(", 
         RowBox[{"lamda", "*", 
          RowBox[{"E", "^", 
           RowBox[{"(", 
            RowBox[{
             RowBox[{"(", 
              RowBox[{
               RowBox[{"(", 
                RowBox[{"1", "-", "lamda"}], ")"}], "*", "u"}], ")"}], "/", 
             RowBox[{"(", 
              RowBox[{"alpha", "*", "lamda"}], ")"}]}], ")"}]}], "*", 
          RowBox[{"(", 
           RowBox[{
            RowBox[{"(", 
             RowBox[{"E", "^", 
              RowBox[{"-", 
               RowBox[{"(", 
                RowBox[{"h", "/", 
                 RowBox[{"(", 
                  RowBox[{"alpha", "*", "lamda"}], ")"}]}], ")"}]}]}], ")"}], 
            "-", "1"}], ")"}]}], ")"}], "/", 
        RowBox[{"(", 
         RowBox[{
          RowBox[{"(", 
           RowBox[{"lamda", "*", 
            RowBox[{"E", "^", 
             RowBox[{"(", 
              RowBox[{"mu", "/", "alpha"}], ")"}]}], "*", 
            RowBox[{"E", "^", 
             RowBox[{"-", 
              RowBox[{"(", 
               RowBox[{
                RowBox[{"(", 
                 RowBox[{"theta1", "*", "s"}], ")"}], "/", "alpha"}], 
               ")"}]}]}], "*", 
            RowBox[{"E", "^", 
             RowBox[{"-", 
              RowBox[{"(", 
               RowBox[{
                RowBox[{"(", 
                 RowBox[{"theta2", "*", "s2"}], ")"}], "/", "alpha"}], 
               ")"}]}]}], "*", 
            RowBox[{"E", "^", 
             RowBox[{"-", 
              RowBox[{"(", 
               RowBox[{
                RowBox[{"(", 
                 RowBox[{"theta3", "*", "s3"}], ")"}], "/", "alpha"}], 
               ")"}]}]}]}], ")"}], "+", 
          RowBox[{"E", "^", 
           RowBox[{"-", 
            RowBox[{"(", 
             RowBox[{"h", "/", "alpha"}], ")"}]}]}], "-", "1"}], ")"}]}], 
       ")"}]}]}], ";"}], "\[IndentingNewLine]", 
   RowBox[{
    RowBox[{"NumberForm", "[", 
     RowBox[{
      RowBox[{"N", "[", "%", "]"}], ",", 
      RowBox[{"{", 
       RowBox[{"20", ",", "10"}], "}"}]}], "]"}], ";"}], 
   "\[IndentingNewLine]", 
   RowBox[{
    RowBox[{
     RowBox[{"TimeUsed", "[", "]"}], "-", "t0"}], ";"}], 
   "\[IndentingNewLine]", 
   RowBox[{"NumberForm", "[", 
    RowBox[{
     RowBox[{"N", "[", "%", "]"}], ",", 
     RowBox[{"{", 
      RowBox[{"20", ",", "10"}], "}"}]}], "]"}], "\[IndentingNewLine]", 
   RowBox[{"NumberForm", "[", 
    RowBox[{
     RowBox[{"N", "[", "SolutionEx", "]"}], ",", 
     RowBox[{"{", 
      RowBox[{"20", ",", "10"}], "}"}]}], "]"}]}]}]], "Input",
 CellChangeTimes->{{3.7261864162410803`*^9, 3.72618644264159*^9}, {
   3.726187355421798*^9, 3.7261873611271243`*^9}, {3.7261874187484207`*^9, 
   3.7261874262898517`*^9}, {3.726187678146257*^9, 3.7261877215107374`*^9}, {
   3.726187760474966*^9, 3.726187780514112*^9}, {3.7261878117268972`*^9, 
   3.726187996371458*^9}, {3.7261880287493105`*^9, 3.7261880803572617`*^9}, {
   3.7261881221676536`*^9, 3.7261882459257317`*^9}, {3.726189466988573*^9, 
   3.72618962604167*^9}, {3.726189681968869*^9, 3.726189807272036*^9}, 
   3.726189893235953*^9, {3.7261899717264423`*^9, 3.726189972084463*^9}, {
   3.726190063107669*^9, 3.726190063414686*^9}, {3.726190100225792*^9, 
   3.726190100683818*^9}, {3.7261901370768995`*^9, 3.726190137447921*^9}, {
   3.726190194880206*^9, 3.7261901955882463`*^9}, {3.7261902291141644`*^9, 
   3.7261902296691957`*^9}, {3.726190264289176*^9, 3.7261902652442303`*^9}, {
   3.7261903671540594`*^9, 3.7261903675910845`*^9}, {3.72619039793682*^9, 
   3.726190398589857*^9}, {3.726190489221041*^9, 3.726190489583062*^9}, {
   3.7261905553638244`*^9, 3.7261905560248623`*^9}, {3.7261906426848187`*^9, 
   3.7261906439318905`*^9}, {3.7261906750746717`*^9, 
   3.7261906755226974`*^9}, {3.726190744439639*^9, 3.7261907450106716`*^9}, {
   3.7262000761423817`*^9, 3.7262000838458223`*^9}, {3.7262001431182127`*^9, 
   3.7262001574400315`*^9}, {3.7262068142227783`*^9, 
   3.7262068148118114`*^9}, {3.7263676354377728`*^9, 
   3.7263676357387896`*^9}, {3.7263676743199964`*^9, 3.726367726089957*^9}, {
   3.72636786111668*^9, 3.726367885982103*^9}, {3.726368047433337*^9, 
   3.7263680570848894`*^9}, {3.7263724906554747`*^9, 
   3.7263726317755466`*^9}, {3.726372665306464*^9, 3.7263727880364842`*^9}, 
   3.7263733355928025`*^9, 3.7263733757601*^9, 3.7263734138672795`*^9, 
   3.7263734595458927`*^9, 3.7263734963919997`*^9, 3.726373533018095*^9, 
   3.726373575907548*^9, 3.726373621432152*^9, {3.72637366633572*^9, 
   3.7263736669227533`*^9}, {3.7263737143524666`*^9, 3.726373741540022*^9}, 
   3.726373788223692*^9, {3.7263738397986417`*^9, 3.726373895678838*^9}, {
   3.7263744687306147`*^9, 3.72637446970367*^9}, {3.7264073566638856`*^9, 
   3.7264074191154575`*^9}, {3.726407696162304*^9, 3.7264077430769873`*^9}, {
   3.7264078790987673`*^9, 3.726407951441905*^9}, {3.726408067747557*^9, 
   3.7264081507583055`*^9}, {3.7264082437066216`*^9, 
   3.7264084025607076`*^9}, {3.7264086342919617`*^9, 3.726408708498206*^9}, {
   3.726409201687415*^9, 3.7264092035185194`*^9}, {3.726409467614625*^9, 
   3.7264094683376665`*^9}, 3.7264538797469263`*^9, {3.726454084227622*^9, 
   3.7264540893569155`*^9}, {3.7264541456941376`*^9, 3.726454145975154*^9}, {
   3.7264542258777237`*^9, 3.7264542942746363`*^9}, 3.7264545105420055`*^9, 
   3.7264545859083166`*^9, {3.7264546429685802`*^9, 3.726454651584073*^9}, 
   3.7264548440010786`*^9, {3.7264571644347997`*^9, 3.72645719223639*^9}, 
   3.726457295263283*^9, 3.726457418248317*^9, {3.7264574653080087`*^9, 
   3.726457477619713*^9}, 3.7264576484604845`*^9, 3.72645774996029*^9, {
   3.7264578541342483`*^9, 3.7264578548832912`*^9}, {3.7264579492126865`*^9, 
   3.7264579506017656`*^9}, {3.7264580964991107`*^9, 3.7264580972551537`*^9}, 
   3.726458259295422*^9, {3.726458367445608*^9, 3.726458368492668*^9}, 
   3.726458487878496*^9, {3.7264585735773983`*^9, 3.7264585741624317`*^9}, {
   3.7849598455520053`*^9, 3.784959879194867*^9}, {3.7849599213647766`*^9, 
   3.784960235976004*^9}, {3.7849603322798967`*^9, 3.78496038979565*^9}, 
   3.7849604214193068`*^9, 3.784960456357411*^9, 3.784960502608509*^9, 
   3.7849605339556026`*^9, 3.7849605650160637`*^9, {3.784960602559183*^9, 
   3.7849606611883535`*^9}, {3.784960707573675*^9, 3.7849607389447308`*^9}, {
   3.790641241299537*^9, 3.7906412654453754`*^9}, {3.7906413244503984`*^9, 
   3.7906413524044924`*^9}, 3.7906414147074165`*^9, {3.801212905103794*^9, 
   3.801213179795843*^9}, {3.801213246037119*^9, 3.801213246301451*^9}, {
   3.801213284776269*^9, 3.801213310425765*^9}, {3.8012133438526783`*^9, 
   3.8012135079651527`*^9}, 3.8012135440219045`*^9, {3.801213586942129*^9, 
   3.8012136689054565`*^9}, {3.801213701556815*^9, 3.801213836984268*^9}, {
   3.801213964792901*^9, 3.801214087380381*^9}, {3.801214118735327*^9, 
   3.8012141644182796`*^9}, 3.8012142199404163`*^9, {3.8012142514471393`*^9, 
   3.8012143021683226`*^9}, {3.8012144305565987`*^9, 3.801214584012493*^9}, {
   3.80121500057817*^9, 3.8012151612169304`*^9}, {3.801215206900839*^9, 
   3.8012152120793123`*^9}, 3.8012152510114202`*^9, {3.8012153162891345`*^9, 
   3.8012153420468245`*^9}, {3.80129806193649*^9, 3.80129809200865*^9}, {
   3.801298205817788*^9, 3.8012982304628963`*^9}}],

Cell[BoxData[
 TagBox[
  InterpretationBox["\<\"0.0000000000\"\>",
   0.,
   AutoDelete->True],
  NumberForm[#, {20, 10}]& ]], "Output",
 CellChangeTimes->{{3.8012144485262012`*^9, 3.8012145856622076`*^9}, {
   3.80121500253363*^9, 3.8012150229367085`*^9}, {3.801215061236478*^9, 
   3.8012151648498054`*^9}, 3.801215214645364*^9, 3.8012152556555157`*^9, {
   3.801215319870123*^9, 3.8012153443662004`*^9}, 3.801298129474865*^9, 
   3.8012982261218395`*^9}],

Cell[BoxData[
 TagBox[
  InterpretationBox["\<\"500.0278471042\"\>",
   500.02784710415483`,
   AutoDelete->True],
  NumberForm[#, {20, 10}]& ]], "Output",
 CellChangeTimes->{{3.8012144485262012`*^9, 3.8012145856622076`*^9}, {
   3.80121500253363*^9, 3.8012150229367085`*^9}, {3.801215061236478*^9, 
   3.8012151648498054`*^9}, 3.801215214645364*^9, 3.8012152556555157`*^9, {
   3.801215319870123*^9, 3.8012153443662004`*^9}, 3.801298129474865*^9, 
   3.80129822612384*^9}]
}, Open  ]]
},
WindowSize->{680, 582},
WindowMargins->{{-9, Automatic}, {Automatic, -7}},
FrontEndVersion->"8.0 for Microsoft Windows (64-bit) (October 6, 2011)",
StyleDefinitions->"Default.nb"
]
(* End of Notebook Content *)

(* Internal cache information *)
(*CellTagsOutline
CellTagsIndex->{}
*)
(*CellTagsIndex
CellTagsIndex->{}
*)
(*NotebookFileOutline
Notebook[{
Cell[CellGroupData[{
Cell[579, 22, 8690, 181, 352, "Input"],
Cell[9272, 205, 233, 7, 44, "Output"],
Cell[9508, 214, 248, 7, 44, "Output"]
}, Open  ]],
Cell[CellGroupData[{
Cell[9793, 226, 8144, 172, 332, "Input"],
Cell[17940, 400, 624, 13, 44, "Output"],
Cell[18567, 415, 645, 13, 44, "Output"]
}, Open  ]],
Cell[19227, 431, 94, 1, 31, "Input"],
Cell[CellGroupData[{
Cell[19346, 436, 8468, 176, 352, "Input"],
Cell[27817, 614, 628, 12, 44, "Output"],
Cell[28448, 628, 647, 12, 44, "Output"]
}, Open  ]],
Cell[CellGroupData[{
Cell[29132, 645, 8614, 178, 332, "Input"],
Cell[37749, 825, 457, 10, 44, "Output"],
Cell[38209, 837, 473, 10, 44, "Output"]
}, Open  ]]
}
]
*)

(* End of internal cache information *)
