# Supplementary material for: The performance of a modified EWMA control chart for monitoring autocorrelated PM2.5 and carbon monoxide air pollution data
Source: PeerJ. 2020 Dec 15;8:e10467. doi: 10.7717/peerj.10467 (PMC7747693; doi:10.7717/peerj.10467)
Supplement: Supplemental Information 1 [file peerj-08-10467-s001.zip › code/Table 6_Code for Modified EWMA chart (CO gas) vary lamda0.05 0.1 0.15 0.2.nb]

(* Content-type: application/vnd.wolfram.mathematica *)

(*** Wolfram Notebook File ***)
(* http://www.wolfram.com/nb *)

(* CreatedBy='Mathematica 8.0' *)

(*CacheID: 234*)
(* Internal cache information:
NotebookFileLineBreakTest
NotebookFileLineBreakTest
NotebookDataPosition[       157,          7]
NotebookDataLength[     86039,       1596]
NotebookOptionsPosition[     84891,       1555]
NotebookOutlinePosition[     85390,       1575]
CellTagsIndexPosition[     85347,       1572]
WindowFrame->Normal*)

(* Beginning of Notebook Content *)
Notebook[{
Cell[BoxData[
 RowBox[{"(*", " ", 
  RowBox[{
   RowBox[{
   "Explicit", " ", "Formulas", " ", "on", " ", "Modifide", " ", "EWMA", " ", 
    "for", " ", "MA", 
    RowBox[{"(", "3", ")"}], " ", "given", " ", "lamda"}], "=", "0.05"}], " ",
   "*)"}]], "Input",
 CellChangeTimes->{{3.8012989159585505`*^9, 3.801298916307734*^9}}],

Cell[CellGroupData[{

Cell[BoxData[{
 RowBox[{
  RowBox[{"Clear", "[", 
   RowBox[{"b", ",", "u", ",", "t0", ",", "alpha", ",", "lamda"}], "]"}], 
  ";"}], "\[IndentingNewLine]", 
 RowBox[{
  RowBox[{"t0", ":=", 
   RowBox[{"TimeUsed", "[", "]"}]}], ";"}], "\[IndentingNewLine]", 
 RowBox[{
  RowBox[{"b", ":=", "0.00000000056968"}], ";"}], "\[IndentingNewLine]", 
 RowBox[{
  RowBox[{"lamda", ":=", "0.05"}], ";"}], "\[IndentingNewLine]", 
 RowBox[{
  RowBox[{"alpha", ":=", "0.1226"}], ";"}], "\[IndentingNewLine]", 
 RowBox[{
  RowBox[{"mu", ":=", "1.198"}], ";", 
  RowBox[{"theta1", ":=", 
   RowBox[{"-", "0.662"}]}], ";", " ", 
  RowBox[{"theta2", ":=", 
   RowBox[{"-", "0.479"}]}], ";", " ", 
  RowBox[{"theta3", ":=", 
   RowBox[{"-", "0.495"}]}], ";"}], "\[IndentingNewLine]", 
 RowBox[{
  RowBox[{"u", ":=", "0.1"}], ";", 
  RowBox[{"v", ":=", "0.5"}], ";", 
  RowBox[{"s", ":=", "1"}], ";", 
  RowBox[{"s2", ":=", "1"}], ";", 
  RowBox[{"s3", ":=", "1"}], ";"}], "\[IndentingNewLine]", 
 RowBox[{
  RowBox[{
   RowBox[{"ARL", ":=", 
    RowBox[{"1", "-", 
     RowBox[{"(", 
      RowBox[{
       RowBox[{"(", 
        RowBox[{"lamda", "*", 
         RowBox[{"E", "^", 
          RowBox[{"(", 
           RowBox[{
            RowBox[{"(", 
             RowBox[{
              RowBox[{"(", 
               RowBox[{"1", "-", "lamda"}], ")"}], "*", "u"}], ")"}], "/", 
            RowBox[{"(", 
             RowBox[{"alpha", "*", 
              RowBox[{"(", 
               RowBox[{"lamda", "+", "1"}], ")"}]}], ")"}]}], ")"}]}], "*", 
         RowBox[{"(", 
          RowBox[{
           RowBox[{"(", 
            RowBox[{"E", "^", 
             RowBox[{"-", 
              RowBox[{"(", 
               RowBox[{"b", "/", 
                RowBox[{"(", 
                 RowBox[{"alpha", "*", 
                  RowBox[{"(", 
                   RowBox[{"lamda", "+", "1"}], ")"}]}], ")"}]}], ")"}]}]}], 
            ")"}], "-", "1"}], ")"}]}], ")"}], "/", 
       RowBox[{"(", 
        RowBox[{"(", 
         RowBox[{
          RowBox[{"lamda", "*", 
           RowBox[{"E", "^", 
            RowBox[{"-", 
             RowBox[{"(", 
              RowBox[{"mu", "/", "alpha"}], ")"}]}]}], "*", 
           RowBox[{"E", "^", 
            RowBox[{"(", 
             RowBox[{"v", "/", 
              RowBox[{"(", 
               RowBox[{"alpha", "*", 
                RowBox[{"(", 
                 RowBox[{"lamda", "+", "1"}], ")"}]}], ")"}]}], ")"}]}], "*", 
           RowBox[{"E", "^", 
            RowBox[{"(", 
             RowBox[{
              RowBox[{"(", 
               RowBox[{
                RowBox[{"(", 
                 RowBox[{
                  RowBox[{"lamda", "*", "theta1"}], "+", "theta1"}], ")"}], 
                "*", "s"}], ")"}], "/", 
              RowBox[{"(", 
               RowBox[{"alpha", "*", 
                RowBox[{"(", 
                 RowBox[{"lamda", "+", "1"}], ")"}]}], ")"}]}], ")"}]}], "*", 
           RowBox[{"E", "^", 
            RowBox[{"(", 
             RowBox[{
              RowBox[{"(", 
               RowBox[{
                RowBox[{"(", 
                 RowBox[{
                  RowBox[{"lamda", "*", "theta2"}], "+", "theta2"}], ")"}], 
                "*", "s2"}], ")"}], "/", 
              RowBox[{"(", 
               RowBox[{"alpha", "*", 
                RowBox[{"(", 
                 RowBox[{"lamda", "+", "1"}], ")"}]}], ")"}]}], ")"}]}], "*", 
           RowBox[{"E", "^", 
            RowBox[{"(", 
             RowBox[{
              RowBox[{"(", 
               RowBox[{
                RowBox[{"(", 
                 RowBox[{
                  RowBox[{"lamda", "*", "theta3"}], "+", "theta3"}], ")"}], 
                "*", "s3"}], ")"}], "/", 
              RowBox[{"(", 
               RowBox[{"alpha", "*", 
                RowBox[{"(", 
                 RowBox[{"lamda", "+", "1"}], ")"}]}], ")"}]}], ")"}]}]}], 
          "+", 
          RowBox[{"E", "^", 
           RowBox[{"-", 
            RowBox[{"(", 
             RowBox[{
              RowBox[{"(", 
               RowBox[{"lamda", "*", "b"}], ")"}], "/", 
              RowBox[{"(", 
               RowBox[{"alpha", "*", 
                RowBox[{"(", 
                 RowBox[{"lamda", "+", "1"}], ")"}]}], ")"}]}], ")"}]}]}], 
          "-", "1"}], ")"}], ")"}]}], ")"}]}]}], ";"}], 
  "\[IndentingNewLine]"}], "\[IndentingNewLine]", 
 RowBox[{
  RowBox[{"NumberForm", "[", 
   RowBox[{
    RowBox[{"N", "[", "%", "]"}], ",", 
    RowBox[{"{", 
     RowBox[{"20", ",", "10"}], "}"}]}], "]"}], ";"}], "\[IndentingNewLine]", 
 RowBox[{
  RowBox[{
   RowBox[{"TimeUsed", "[", "]"}], "-", "t0"}], ";"}], "\[IndentingNewLine]", 
 RowBox[{"NumberForm", "[", 
  RowBox[{
   RowBox[{"N", "[", "%", "]"}], ",", 
   RowBox[{"{", 
    RowBox[{"20", ",", "3"}], "}"}]}], "]"}], "\[IndentingNewLine]", 
 RowBox[{"NumberForm", "[", 
  RowBox[{
   RowBox[{"N", "[", "ARL", "]"}], ",", 
   RowBox[{"{", 
    RowBox[{"20", ",", "10"}], "}"}]}], "]"}]}], "Input",
 CellChangeTimes->{{3.725494563761512*^9, 3.7254945659576373`*^9}, {
   3.725494860524485*^9, 3.7254949592351313`*^9}, {3.7254949954452024`*^9, 
   3.7254950543295703`*^9}, {3.725495126680709*^9, 3.725495144475726*^9}, {
   3.7254952826546297`*^9, 3.7254952875239086`*^9}, {3.725495430671096*^9, 
   3.7254954684482565`*^9}, {3.7254955878370852`*^9, 3.725495589823199*^9}, {
   3.725498701124155*^9, 3.725498774257338*^9}, {3.7254988778022604`*^9, 
   3.7254989044317837`*^9}, {3.725498967255377*^9, 3.7254989975461097`*^9}, {
   3.725499028992908*^9, 3.72549905193322*^9}, {3.7254991306557226`*^9, 
   3.725499216359625*^9}, {3.7254995512887816`*^9, 3.725499553615915*^9}, {
   3.725499625583031*^9, 3.7254996812252135`*^9}, {3.7254997762786503`*^9, 
   3.7254999355867624`*^9}, {3.7254999724058685`*^9, 3.725500015396327*^9}, {
   3.7255001071785765`*^9, 3.7255002144817142`*^9}, {3.725500247057577*^9, 
   3.7255002841667*^9}, {3.7255003160195217`*^9, 3.7255006730999455`*^9}, {
   3.725521533495092*^9, 3.725521583739966*^9}, {3.7255432766211452`*^9, 
   3.725543326801015*^9}, {3.7255433842893033`*^9, 3.7255433957059565`*^9}, {
   3.725544083903319*^9, 3.725544085616417*^9}, {3.7255441317670565`*^9, 
   3.725544144809802*^9}, {3.7255442033621516`*^9, 3.725544226500475*^9}, {
   3.725544278445446*^9, 3.7255442840457664`*^9}, {3.725544328253295*^9, 
   3.725544341400047*^9}, {3.725598512536376*^9, 3.725598538967888*^9}, {
   3.725598578945174*^9, 3.725598581800338*^9}, {3.725598617601385*^9, 
   3.7255986724435225`*^9}, {3.7256006977946315`*^9, 
   3.7256007042390003`*^9}, {3.7256007360368185`*^9, 3.725600789228861*^9}, {
   3.725600835178489*^9, 3.725600929797901*^9}, {3.7256012029175215`*^9, 
   3.725601248692139*^9}, {3.7256013173770676`*^9, 3.725601320160227*^9}, {
   3.725601381844755*^9, 3.7256015681484113`*^9}, {3.7256022312056828`*^9, 
   3.725602238645108*^9}, {3.725602274488158*^9, 3.725602281442556*^9}, {
   3.7256795793029776`*^9, 3.725679596798978*^9}, {3.7256796400254507`*^9, 
   3.725679643561653*^9}, {3.7256796860300817`*^9, 3.7256796912623816`*^9}, {
   3.725679899769307*^9, 3.725679934496293*^9}, {3.7256800733302345`*^9, 
   3.725680074410296*^9}, {3.7257695446396475`*^9, 3.7257695525591*^9}, {
   3.7257698150201125`*^9, 3.72576981689822*^9}, {3.7257699796255274`*^9, 
   3.7257700091732173`*^9}, {3.7257700401529894`*^9, 3.725770040848029*^9}, {
   3.725770075542013*^9, 3.725770076586073*^9}, {3.725770114784258*^9, 
   3.725770224768549*^9}, {3.725770332715723*^9, 3.725770508818795*^9}, {
   3.725770562538868*^9, 3.725770762896328*^9}, {3.7257708198505855`*^9, 
   3.7257709439686847`*^9}, {3.7257710017049866`*^9, 
   3.7257710885219526`*^9}, {3.7257716118348846`*^9, 
   3.7257716126629314`*^9}, {3.7257718898407855`*^9, 3.7257718915778847`*^9}, 
   3.72577197960992*^9, {3.725772052033062*^9, 3.725772052479088*^9}, {
   3.725772317410241*^9, 3.725772317839266*^9}, {3.7257723964007587`*^9, 
   3.7257723969197884`*^9}, {3.7257724592613544`*^9, 3.725772459792385*^9}, {
   3.7257725089251947`*^9, 3.7257725095262294`*^9}, {3.72577264241183*^9, 
   3.7257726430658674`*^9}, {3.725772825274289*^9, 3.7257728266053653`*^9}, {
   3.7257733395047016`*^9, 3.7257733402807455`*^9}, {3.7257733782529173`*^9, 
   3.7257733786839423`*^9}, {3.7257734214263873`*^9, 
   3.7257734218534117`*^9}, {3.72577345539933*^9, 3.725773541496255*^9}, {
   3.725773715285195*^9, 3.7257737157812233`*^9}, {3.7257737895324416`*^9, 
   3.725773790104474*^9}, {3.72577383723617*^9, 3.725773839963326*^9}, {
   3.7257739876277723`*^9, 3.725773987989793*^9}, {3.725774043609974*^9, 
   3.7257740439559937`*^9}, {3.7257741066975822`*^9, 3.72577410980076*^9}, {
   3.725774333431551*^9, 3.725774359314031*^9}, {3.7257744723224945`*^9, 
   3.7257744801309414`*^9}, {3.7257745486668615`*^9, 3.725774549073885*^9}, {
   3.725774706288877*^9, 3.7257747335504365`*^9}, {3.7257750656864333`*^9, 
   3.725775153864477*^9}, {3.725776199362276*^9, 3.7257764978143463`*^9}, {
   3.7257765500413337`*^9, 3.7257766073356104`*^9}, {3.7257766462348356`*^9, 
   3.7257766904413643`*^9}, {3.725776821248846*^9, 3.7257768222909055`*^9}, {
   3.7257768657803926`*^9, 3.7257768661054115`*^9}, {3.725776952011325*^9, 
   3.725776952351344*^9}, {3.7257770001450777`*^9, 3.725777000561102*^9}, {
   3.725777226013997*^9, 3.725777226436021*^9}, {3.7257772911197205`*^9, 
   3.725777291432739*^9}, {3.7257784529601746`*^9, 3.7257784534702034`*^9}, {
   3.725778547596587*^9, 3.725778548220623*^9}, {3.7257796181578197`*^9, 
   3.7257796403060865`*^9}, {3.7257796771231923`*^9, 
   3.7257796777992315`*^9}, {3.725779709821063*^9, 3.7257797200796494`*^9}, {
   3.7257797888135805`*^9, 3.7257797891756015`*^9}, {3.725779828298839*^9, 
   3.7257798289748783`*^9}, {3.725779929032601*^9, 3.7257799549920855`*^9}, {
   3.725779997631524*^9, 3.7257800267321887`*^9}, {3.7257802382532873`*^9, 
   3.7257805546743855`*^9}, {3.7257805918445115`*^9, 3.7257806218132257`*^9}, 
   3.7257808044466715`*^9, {3.725780853515478*^9, 3.72578085406551*^9}, {
   3.725780898165032*^9, 3.725780899427104*^9}, {3.7257809820618305`*^9, 
   3.7257810109864855`*^9}, {3.7257926858206463`*^9, 3.725792693458083*^9}, {
   3.7257927903356247`*^9, 3.7257929089964113`*^9}, {3.7257929809405265`*^9, 
   3.7257932315698614`*^9}, {3.725793342595212*^9, 3.7257933886148443`*^9}, {
   3.7257934743807497`*^9, 3.725793635495965*^9}, {3.7257937147905*^9, 
   3.725793862196931*^9}, {3.7257938994770637`*^9, 3.7257939226043863`*^9}, {
   3.7257940033870068`*^9, 3.7257940042390556`*^9}, {3.725794484272512*^9, 
   3.725794486013612*^9}, {3.725794761535371*^9, 3.725794762459423*^9}, {
   3.725795081930696*^9, 3.725795082609735*^9}, {3.7257952042176905`*^9, 
   3.7257952054547615`*^9}, {3.7257952752157516`*^9, 
   3.7257952773188715`*^9}, {3.7258701780234985`*^9, 
   3.7258701807366543`*^9}, {3.725870211662423*^9, 3.725870214378578*^9}, {
   3.7258702753840675`*^9, 3.725870298473388*^9}, {3.726034550743981*^9, 
   3.7260346207259836`*^9}, {3.7260347162774487`*^9, 
   3.7260347187705917`*^9}, {3.7260358431139*^9, 3.7260358549125752`*^9}, {
   3.7260359146819935`*^9, 3.726035922009413*^9}, {3.726035990875352*^9, 
   3.7260360034620714`*^9}, {3.726036053837953*^9, 3.7260360968394127`*^9}, {
   3.7260362627219005`*^9, 3.7260362852401886`*^9}, {3.7260363794065742`*^9, 
   3.726036387156018*^9}, 3.7260378018069315`*^9, {3.7260378795613785`*^9, 
   3.7260379253279963`*^9}, {3.7260470725979195`*^9, 
   3.7260470837665577`*^9}, {3.726047286542156*^9, 3.726047287397205*^9}, {
   3.726047320609104*^9, 3.726047339255171*^9}, {3.726047394579335*^9, 
   3.726047467126485*^9}, {3.7260475986860094`*^9, 3.7260476011691513`*^9}, {
   3.7260476458577075`*^9, 3.726047658581435*^9}, {3.726047689728217*^9, 
   3.726047750718705*^9}, {3.726052362893507*^9, 3.72605241592454*^9}, 
   3.7260524932099605`*^9, 3.726055938101997*^9, {3.726056000725579*^9, 
   3.726056001828642*^9}, {3.7260560610030265`*^9, 3.726056062157092*^9}, {
   3.7260561086837535`*^9, 3.726056109481799*^9}, {3.72605615041514*^9, 
   3.7260561509951735`*^9}, {3.7260562183050237`*^9, 3.726056219245077*^9}, {
   3.726056303403891*^9, 3.726056304156934*^9}, {3.726056364157366*^9, 
   3.726056364775401*^9}, {3.7260564860233364`*^9, 3.726056487783437*^9}, {
   3.726056540397446*^9, 3.7260565441646614`*^9}, {3.7260565802647266`*^9, 
   3.7260565808057575`*^9}, {3.726056634422824*^9, 3.7260566352528715`*^9}, {
   3.72605847256496*^9, 3.7260586006802874`*^9}, {3.7260586386034565`*^9, 
   3.726058639034481*^9}, {3.726058678102716*^9, 3.7260586785667424`*^9}, {
   3.7260587169079356`*^9, 3.726058729331646*^9}, {3.726058778916482*^9, 
   3.7260587794495125`*^9}, {3.726058830002404*^9, 3.7260588306534414`*^9}, {
   3.7260588671945314`*^9, 3.726058867834568*^9}, {3.7260590235444736`*^9, 
   3.7260590379823*^9}, {3.7260591349528465`*^9, 3.7260591362629213`*^9}, {
   3.7260592603460183`*^9, 3.7260592807461853`*^9}, {3.726059314191098*^9, 
   3.726059315135152*^9}, {3.726289329888957*^9, 3.726289364233921*^9}, {
   3.726289439595232*^9, 3.7262894402712708`*^9}, {3.726289655144561*^9, 
   3.7262896582677393`*^9}, 3.7262898016499405`*^9, {3.7262898709049015`*^9, 
   3.7262898714469323`*^9}, {3.726289933019454*^9, 3.7262901139068003`*^9}, 
   3.7262902404080353`*^9, {3.726294957950864*^9, 3.7262949582798824`*^9}, {
   3.726295275015999*^9, 3.7262952753240166`*^9}, {3.726295307473855*^9, 
   3.7262953830751796`*^9}, {3.7262954193612547`*^9, 
   3.7262954199292874`*^9}, {3.726295452681161*^9, 3.7262954535272093`*^9}, {
   3.726295498633789*^9, 3.7262954995348406`*^9}, {3.726295553944953*^9, 
   3.7262955556210485`*^9}, {3.7262955903310337`*^9, 
   3.7262955908320627`*^9}, {3.726295632691457*^9, 3.7262956340365334`*^9}, {
   3.7262957142321205`*^9, 3.7262957161342297`*^9}, {3.726295749314127*^9, 
   3.7262957498141556`*^9}, {3.726295818996113*^9, 3.726295819755156*^9}, {
   3.7263752287470846`*^9, 3.7263752650121593`*^9}, {3.7263753648728704`*^9, 
   3.7263753700641675`*^9}, {3.726375649946176*^9, 3.726375664981036*^9}, {
   3.7263757429044933`*^9, 3.7263757740182724`*^9}, {3.7263758287144012`*^9, 
   3.726375831949586*^9}, {3.726376607877967*^9, 3.7263767213054543`*^9}, {
   3.726376765440979*^9, 3.7263771392863617`*^9}, 3.726377192677415*^9, {
   3.7264050960735874`*^9, 3.726405096383605*^9}, {3.7264051293544908`*^9, 
   3.7264051297535133`*^9}, {3.7264052360625944`*^9, 
   3.7264052364026136`*^9}, {3.7264052730697107`*^9, 
   3.7264052737737513`*^9}, {3.7264053048495283`*^9, 3.726405305646574*^9}, {
   3.72640537236639*^9, 3.7264053730364285`*^9}, {3.726405406784359*^9, 
   3.726405407535402*^9}, {3.7264054410273175`*^9, 3.7264054717330737`*^9}, {
   3.7264055271002407`*^9, 3.7264055277222757`*^9}, {3.7264055684346046`*^9, 
   3.7264055697616806`*^9}, {3.726405603476609*^9, 3.726405605534727*^9}, {
   3.72640565298044*^9, 3.7264056540805035`*^9}, {3.726405693650767*^9, 
   3.726405694492815*^9}, 3.7270131614491634`*^9, {3.7318507442572966`*^9, 
   3.7318507761011176`*^9}, {3.7318508599769154`*^9, 3.731851115395524*^9}, {
   3.7318513246024904`*^9, 3.7318514671526437`*^9}, 3.731891341891328*^9, 
   3.7318914298683596`*^9, 3.731891491365877*^9, 3.7318915504312553`*^9, 
   3.7318916314838915`*^9, 3.7318916975246687`*^9, 3.731891798024417*^9, 
   3.7318921085381775`*^9, 3.731892248502183*^9, 3.7318924765892286`*^9, 
   3.7318925759129095`*^9, 3.7318926471769857`*^9, 3.7318927405853286`*^9, 
   3.731892801503813*^9, 3.7318928949181557`*^9, 3.7318929463590984`*^9, {
   3.7318975452481394`*^9, 3.7318975468242297`*^9}, {3.7768232958110714`*^9, 
   3.776823301055086*^9}, {3.776823340943606*^9, 3.7768236120185733`*^9}, 
   3.776823715996476*^9, {3.776823748836138*^9, 3.7768237721925817`*^9}, 
   3.776823811355125*^9, {3.7768238466524525`*^9, 3.77682386719449*^9}, {
   3.7768238983187647`*^9, 3.7768240982601614`*^9}, {3.7768241511908865`*^9, 
   3.7768242577822056`*^9}, {3.776824299052533*^9, 3.7768243715783234`*^9}, {
   3.7768244152612543`*^9, 3.7768245063905106`*^9}, {3.7768245651560774`*^9, 
   3.7768246789468203`*^9}, {3.7768247335542097`*^9, 3.776824907854907*^9}, {
   3.7768249625936704`*^9, 3.7768251548680267`*^9}, {3.7768252016713676`*^9, 
   3.776825228938224*^9}, {3.776825259581717*^9, 3.776825356492997*^9}, 
   3.7768254030899343`*^9, {3.7768282968514013`*^9, 3.7768282978810034`*^9}, {
   3.7768347078804426`*^9, 3.776834849109425*^9}, {3.776834932363242*^9, 
   3.776835028709094*^9}, 3.776835068945074*^9, {3.7768351283335743`*^9, 
   3.776835157462507*^9}, {3.7768352120350885`*^9, 3.776835264766919*^9}, {
   3.776835300585082*^9, 3.776835323765356*^9}, {3.776835401766692*^9, 
   3.7768355658129263`*^9}, {3.776835626610622*^9, 3.7768357902836666`*^9}, {
   3.776837166218053*^9, 3.776837175633874*^9}, {3.77694791916648*^9, 
   3.776947973022792*^9}, 3.776948008047475*^9, 3.790573794733433*^9, {
   3.790573833460509*^9, 3.790573909763049*^9}, {3.80074791492479*^9, 
   3.800747938216155*^9}, {3.801203250532281*^9, 3.80120360257038*^9}, {
   3.8012036856891994`*^9, 3.8012038550682883`*^9}, {3.8012040377194567`*^9, 
   3.8012042628885374`*^9}, 3.801204342995287*^9, {3.8012043732633963`*^9, 
   3.801204514346476*^9}, {3.801204547137927*^9, 3.801204556004223*^9}, {
   3.801204586833783*^9, 3.8012048170459146`*^9}, 3.8012050627210455`*^9, 
   3.801205169605648*^9, 3.801205337050474*^9, {3.801205372423345*^9, 
   3.8012053795763493`*^9}, {3.801205422238571*^9, 3.80120544592703*^9}, {
   3.8012054834228735`*^9, 3.801205490336506*^9}, {3.8012055707095556`*^9, 
   3.8012055979057126`*^9}, {3.801205647099519*^9, 3.801205784007427*^9}, {
   3.8012058810170946`*^9, 3.801205904961851*^9}, 3.801205961704211*^9, {
   3.8012059994117937`*^9, 3.801206026881077*^9}, 3.8012060608716984`*^9, {
   3.8012061049260015`*^9, 3.801206126688751*^9}, {3.801206162594596*^9, 
   3.801206203446908*^9}, {3.801206248012571*^9, 3.8012063388078103`*^9}, {
   3.801206422772411*^9, 3.8012064724930744`*^9}, {3.801206523067814*^9, 
   3.801206531292985*^9}, {3.8012065655222526`*^9, 3.8012065935475492`*^9}, {
   3.8012066976962986`*^9, 3.8012067704387617`*^9}, 3.801206862782617*^9, {
   3.801298711057558*^9, 3.8012987773868074`*^9}, {3.801298974036086*^9, 
   3.8012990276345444`*^9}, 3.801299058066717*^9, {3.801299189113756*^9, 
   3.8012992264883423`*^9}, {3.8012993507644744`*^9, 3.801299354025394*^9}, {
   3.801299559116336*^9, 3.8012996654753475`*^9}}],

Cell[BoxData[
 TagBox[
  InterpretationBox["\<\"0.000\"\>",
   0.,
   AutoDelete->True],
  NumberForm[#, {20, 3}]& ]], "Output",
 CellChangeTimes->{
  3.801298985491191*^9, {3.8012990159114585`*^9, 3.801299033869479*^9}, {
   3.8012991995114245`*^9, 3.801299228955347*^9}, 3.801299357812554*^9, {
   3.8012995621396646`*^9, 3.8012996374879837`*^9}, 3.8012996770942035`*^9}],

Cell[BoxData[
 TagBox[
  InterpretationBox["\<\"500.0184399723\"\>",
   500.0184399722523,
   AutoDelete->True],
  NumberForm[#, {20, 10}]& ]], "Output",
 CellChangeTimes->{
  3.801298985491191*^9, {3.8012990159114585`*^9, 3.801299033869479*^9}, {
   3.8012991995114245`*^9, 3.801299228955347*^9}, 3.801299357812554*^9, {
   3.8012995621396646`*^9, 3.8012996374879837`*^9}, 3.8012996770962296`*^9}]
}, Open  ]],

Cell[BoxData[
 RowBox[{"(*", " ", 
  RowBox[{
   RowBox[{
   "Explicit", " ", "Formulas", " ", "on", " ", "Modifide", " ", "EWMA", " ", 
    "for", " ", "MA", 
    RowBox[{"(", "3", ")"}], " ", "given", " ", "lamda"}], "=", "0.1"}], " ", 
  "*)"}]], "Input",
 CellChangeTimes->{3.8012993934843855`*^9}],

Cell[CellGroupData[{

Cell[BoxData[{
 RowBox[{
  RowBox[{"Clear", "[", 
   RowBox[{
   "beta", ",", "b", ",", "u", ",", "t0", ",", "alpha", ",", "lamda"}], "]"}],
   ";"}], "\[IndentingNewLine]", 
 RowBox[{
  RowBox[{"t0", ":=", 
   RowBox[{"TimeUsed", "[", "]"}]}], ";"}], "\[IndentingNewLine]", 
 RowBox[{
  RowBox[{"b", ":=", "0.000000000500361"}], ";"}], "\[IndentingNewLine]", 
 RowBox[{
  RowBox[{"lamda", ":=", "0.1"}], ";"}], "\[IndentingNewLine]", 
 RowBox[{
  RowBox[{"alpha", ":=", "0.1226"}], ";"}], "\[IndentingNewLine]", 
 RowBox[{
  RowBox[{"mu", ":=", "1.198"}], ";", 
  RowBox[{"theta1", ":=", 
   RowBox[{"-", "0.662"}]}], ";", " ", 
  RowBox[{"theta2", ":=", 
   RowBox[{"-", "0.479"}]}], ";", " ", 
  RowBox[{"theta3", ":=", 
   RowBox[{"-", "0.495"}]}], ";"}], "\[IndentingNewLine]", 
 RowBox[{
  RowBox[{"u", ":=", "0.1"}], ";", 
  RowBox[{"v", ":=", "0.5"}], ";", 
  RowBox[{"s", ":=", "1"}], ";", 
  RowBox[{"s2", ":=", "1"}], ";", 
  RowBox[{"s3", ":=", "1"}], ";"}], "\[IndentingNewLine]", 
 RowBox[{
  RowBox[{
   RowBox[{"ARL", ":=", 
    RowBox[{"1", "-", 
     RowBox[{"(", 
      RowBox[{
       RowBox[{"(", 
        RowBox[{"lamda", "*", 
         RowBox[{"E", "^", 
          RowBox[{"(", 
           RowBox[{
            RowBox[{"(", 
             RowBox[{
              RowBox[{"(", 
               RowBox[{"1", "-", "lamda"}], ")"}], "*", "u"}], ")"}], "/", 
            RowBox[{"(", 
             RowBox[{"alpha", "*", 
              RowBox[{"(", 
               RowBox[{"lamda", "+", "1"}], ")"}]}], ")"}]}], ")"}]}], "*", 
         RowBox[{"(", 
          RowBox[{
           RowBox[{"(", 
            RowBox[{"E", "^", 
             RowBox[{"-", 
              RowBox[{"(", 
               RowBox[{"b", "/", 
                RowBox[{"(", 
                 RowBox[{"alpha", "*", 
                  RowBox[{"(", 
                   RowBox[{"lamda", "+", "1"}], ")"}]}], ")"}]}], ")"}]}]}], 
            ")"}], "-", "1"}], ")"}]}], ")"}], "/", 
       RowBox[{"(", 
        RowBox[{"(", 
         RowBox[{
          RowBox[{"lamda", "*", 
           RowBox[{"E", "^", 
            RowBox[{"-", 
             RowBox[{"(", 
              RowBox[{"mu", "/", "alpha"}], ")"}]}]}], "*", 
           RowBox[{"E", "^", 
            RowBox[{"(", 
             RowBox[{"v", "/", 
              RowBox[{"(", 
               RowBox[{"alpha", "*", 
                RowBox[{"(", 
                 RowBox[{"lamda", "+", "1"}], ")"}]}], ")"}]}], ")"}]}], "*", 
           RowBox[{"E", "^", 
            RowBox[{"(", 
             RowBox[{
              RowBox[{"(", 
               RowBox[{
                RowBox[{"(", 
                 RowBox[{
                  RowBox[{"lamda", "*", "theta1"}], "+", "theta1"}], ")"}], 
                "*", "s"}], ")"}], "/", 
              RowBox[{"(", 
               RowBox[{"alpha", "*", 
                RowBox[{"(", 
                 RowBox[{"lamda", "+", "1"}], ")"}]}], ")"}]}], ")"}]}], "*", 
           RowBox[{"E", "^", 
            RowBox[{"(", 
             RowBox[{
              RowBox[{"(", 
               RowBox[{
                RowBox[{"(", 
                 RowBox[{
                  RowBox[{"lamda", "*", "theta2"}], "+", "theta2"}], ")"}], 
                "*", "s2"}], ")"}], "/", 
              RowBox[{"(", 
               RowBox[{"alpha", "*", 
                RowBox[{"(", 
                 RowBox[{"lamda", "+", "1"}], ")"}]}], ")"}]}], ")"}]}], "*", 
           RowBox[{"E", "^", 
            RowBox[{"(", 
             RowBox[{
              RowBox[{"(", 
               RowBox[{
                RowBox[{"(", 
                 RowBox[{
                  RowBox[{"lamda", "*", "theta3"}], "+", "theta3"}], ")"}], 
                "*", "s3"}], ")"}], "/", 
              RowBox[{"(", 
               RowBox[{"alpha", "*", 
                RowBox[{"(", 
                 RowBox[{"lamda", "+", "1"}], ")"}]}], ")"}]}], ")"}]}]}], 
          "+", 
          RowBox[{"E", "^", 
           RowBox[{"-", 
            RowBox[{"(", 
             RowBox[{
              RowBox[{"(", 
               RowBox[{"lamda", "*", "b"}], ")"}], "/", 
              RowBox[{"(", 
               RowBox[{"alpha", "*", 
                RowBox[{"(", 
                 RowBox[{"lamda", "+", "1"}], ")"}]}], ")"}]}], ")"}]}]}], 
          "-", "1"}], ")"}], ")"}]}], ")"}]}]}], ";"}], 
  "\[IndentingNewLine]"}], "\[IndentingNewLine]", 
 RowBox[{
  RowBox[{"NumberForm", "[", 
   RowBox[{
    RowBox[{"N", "[", "%", "]"}], ",", 
    RowBox[{"{", 
     RowBox[{"20", ",", "10"}], "}"}]}], "]"}], ";"}], "\[IndentingNewLine]", 
 RowBox[{
  RowBox[{
   RowBox[{"TimeUsed", "[", "]"}], "-", "t0"}], ";"}], "\[IndentingNewLine]", 
 RowBox[{"NumberForm", "[", 
  RowBox[{
   RowBox[{"N", "[", "%", "]"}], ",", 
   RowBox[{"{", 
    RowBox[{"20", ",", "3"}], "}"}]}], "]"}], "\[IndentingNewLine]", 
 RowBox[{"NumberForm", "[", 
  RowBox[{
   RowBox[{"N", "[", "ARL", "]"}], ",", 
   RowBox[{"{", 
    RowBox[{"20", ",", "10"}], "}"}]}], "]"}]}], "Input",
 CellChangeTimes->{{3.725494563761512*^9, 3.7254945659576373`*^9}, {
   3.725494860524485*^9, 3.7254949592351313`*^9}, {3.7254949954452024`*^9, 
   3.7254950543295703`*^9}, {3.725495126680709*^9, 3.725495144475726*^9}, {
   3.7254952826546297`*^9, 3.7254952875239086`*^9}, {3.725495430671096*^9, 
   3.7254954684482565`*^9}, {3.7254955878370852`*^9, 3.725495589823199*^9}, {
   3.725498701124155*^9, 3.725498774257338*^9}, {3.7254988778022604`*^9, 
   3.7254989044317837`*^9}, {3.725498967255377*^9, 3.7254989975461097`*^9}, {
   3.725499028992908*^9, 3.72549905193322*^9}, {3.7254991306557226`*^9, 
   3.725499216359625*^9}, {3.7254995512887816`*^9, 3.725499553615915*^9}, {
   3.725499625583031*^9, 3.7254996812252135`*^9}, {3.7254997762786503`*^9, 
   3.7254999355867624`*^9}, {3.7254999724058685`*^9, 3.725500015396327*^9}, {
   3.7255001071785765`*^9, 3.7255002144817142`*^9}, {3.725500247057577*^9, 
   3.7255002841667*^9}, {3.7255003160195217`*^9, 3.7255006730999455`*^9}, {
   3.725521533495092*^9, 3.725521583739966*^9}, {3.7255432766211452`*^9, 
   3.725543326801015*^9}, {3.7255433842893033`*^9, 3.7255433957059565`*^9}, {
   3.725544083903319*^9, 3.725544085616417*^9}, {3.7255441317670565`*^9, 
   3.725544144809802*^9}, {3.7255442033621516`*^9, 3.725544226500475*^9}, {
   3.725544278445446*^9, 3.7255442840457664`*^9}, {3.725544328253295*^9, 
   3.725544341400047*^9}, {3.725598512536376*^9, 3.725598538967888*^9}, {
   3.725598578945174*^9, 3.725598581800338*^9}, {3.725598617601385*^9, 
   3.7255986724435225`*^9}, {3.7256006977946315`*^9, 
   3.7256007042390003`*^9}, {3.7256007360368185`*^9, 3.725600789228861*^9}, {
   3.725600835178489*^9, 3.725600929797901*^9}, {3.7256012029175215`*^9, 
   3.725601248692139*^9}, {3.7256013173770676`*^9, 3.725601320160227*^9}, {
   3.725601381844755*^9, 3.7256015681484113`*^9}, {3.7256022312056828`*^9, 
   3.725602238645108*^9}, {3.725602274488158*^9, 3.725602281442556*^9}, {
   3.7256795793029776`*^9, 3.725679596798978*^9}, {3.7256796400254507`*^9, 
   3.725679643561653*^9}, {3.7256796860300817`*^9, 3.7256796912623816`*^9}, {
   3.725679899769307*^9, 3.725679934496293*^9}, {3.7256800733302345`*^9, 
   3.725680074410296*^9}, {3.7257695446396475`*^9, 3.7257695525591*^9}, {
   3.7257698150201125`*^9, 3.72576981689822*^9}, {3.7257699796255274`*^9, 
   3.7257700091732173`*^9}, {3.7257700401529894`*^9, 3.725770040848029*^9}, {
   3.725770075542013*^9, 3.725770076586073*^9}, {3.725770114784258*^9, 
   3.725770224768549*^9}, {3.725770332715723*^9, 3.725770508818795*^9}, {
   3.725770562538868*^9, 3.725770762896328*^9}, {3.7257708198505855`*^9, 
   3.7257709439686847`*^9}, {3.7257710017049866`*^9, 
   3.7257710885219526`*^9}, {3.7257716118348846`*^9, 
   3.7257716126629314`*^9}, {3.7257718898407855`*^9, 3.7257718915778847`*^9}, 
   3.72577197960992*^9, {3.725772052033062*^9, 3.725772052479088*^9}, {
   3.725772317410241*^9, 3.725772317839266*^9}, {3.7257723964007587`*^9, 
   3.7257723969197884`*^9}, {3.7257724592613544`*^9, 3.725772459792385*^9}, {
   3.7257725089251947`*^9, 3.7257725095262294`*^9}, {3.72577264241183*^9, 
   3.7257726430658674`*^9}, {3.725772825274289*^9, 3.7257728266053653`*^9}, {
   3.7257733395047016`*^9, 3.7257733402807455`*^9}, {3.7257733782529173`*^9, 
   3.7257733786839423`*^9}, {3.7257734214263873`*^9, 
   3.7257734218534117`*^9}, {3.72577345539933*^9, 3.725773541496255*^9}, {
   3.725773715285195*^9, 3.7257737157812233`*^9}, {3.7257737895324416`*^9, 
   3.725773790104474*^9}, {3.72577383723617*^9, 3.725773839963326*^9}, {
   3.7257739876277723`*^9, 3.725773987989793*^9}, {3.725774043609974*^9, 
   3.7257740439559937`*^9}, {3.7257741066975822`*^9, 3.72577410980076*^9}, {
   3.725774333431551*^9, 3.725774359314031*^9}, {3.7257744723224945`*^9, 
   3.7257744801309414`*^9}, {3.7257745486668615`*^9, 3.725774549073885*^9}, {
   3.725774706288877*^9, 3.7257747335504365`*^9}, {3.7257750656864333`*^9, 
   3.725775153864477*^9}, {3.725776199362276*^9, 3.7257764978143463`*^9}, {
   3.7257765500413337`*^9, 3.7257766073356104`*^9}, {3.7257766462348356`*^9, 
   3.7257766904413643`*^9}, {3.725776821248846*^9, 3.7257768222909055`*^9}, {
   3.7257768657803926`*^9, 3.7257768661054115`*^9}, {3.725776952011325*^9, 
   3.725776952351344*^9}, {3.7257770001450777`*^9, 3.725777000561102*^9}, {
   3.725777226013997*^9, 3.725777226436021*^9}, {3.7257772911197205`*^9, 
   3.725777291432739*^9}, {3.7257784529601746`*^9, 3.7257784534702034`*^9}, {
   3.725778547596587*^9, 3.725778548220623*^9}, {3.7257796181578197`*^9, 
   3.7257796403060865`*^9}, {3.7257796771231923`*^9, 
   3.7257796777992315`*^9}, {3.725779709821063*^9, 3.7257797200796494`*^9}, {
   3.7257797888135805`*^9, 3.7257797891756015`*^9}, {3.725779828298839*^9, 
   3.7257798289748783`*^9}, {3.725779929032601*^9, 3.7257799549920855`*^9}, {
   3.725779997631524*^9, 3.7257800267321887`*^9}, {3.7257802382532873`*^9, 
   3.7257805546743855`*^9}, {3.7257805918445115`*^9, 3.7257806218132257`*^9}, 
   3.7257808044466715`*^9, {3.725780853515478*^9, 3.72578085406551*^9}, {
   3.725780898165032*^9, 3.725780899427104*^9}, {3.7257809820618305`*^9, 
   3.7257810109864855`*^9}, {3.7257926858206463`*^9, 3.725792693458083*^9}, {
   3.7257927903356247`*^9, 3.7257929089964113`*^9}, {3.7257929809405265`*^9, 
   3.7257932315698614`*^9}, {3.725793342595212*^9, 3.7257933886148443`*^9}, {
   3.7257934743807497`*^9, 3.725793635495965*^9}, {3.7257937147905*^9, 
   3.725793862196931*^9}, {3.7257938994770637`*^9, 3.7257939226043863`*^9}, {
   3.7257940033870068`*^9, 3.7257940042390556`*^9}, {3.725794484272512*^9, 
   3.725794486013612*^9}, {3.725794761535371*^9, 3.725794762459423*^9}, {
   3.725795081930696*^9, 3.725795082609735*^9}, {3.7257952042176905`*^9, 
   3.7257952054547615`*^9}, {3.7257952752157516`*^9, 
   3.7257952773188715`*^9}, {3.7258701780234985`*^9, 
   3.7258701807366543`*^9}, {3.725870211662423*^9, 3.725870214378578*^9}, {
   3.7258702753840675`*^9, 3.725870298473388*^9}, {3.726034550743981*^9, 
   3.7260346207259836`*^9}, {3.7260347162774487`*^9, 
   3.7260347187705917`*^9}, {3.7260358431139*^9, 3.7260358549125752`*^9}, {
   3.7260359146819935`*^9, 3.726035922009413*^9}, {3.726035990875352*^9, 
   3.7260360034620714`*^9}, {3.726036053837953*^9, 3.7260360968394127`*^9}, {
   3.7260362627219005`*^9, 3.7260362852401886`*^9}, {3.7260363794065742`*^9, 
   3.726036387156018*^9}, 3.7260378018069315`*^9, {3.7260378795613785`*^9, 
   3.7260379253279963`*^9}, {3.7260470725979195`*^9, 
   3.7260470837665577`*^9}, {3.726047286542156*^9, 3.726047287397205*^9}, {
   3.726047320609104*^9, 3.726047339255171*^9}, {3.726047394579335*^9, 
   3.726047467126485*^9}, {3.7260475986860094`*^9, 3.7260476011691513`*^9}, {
   3.7260476458577075`*^9, 3.726047658581435*^9}, {3.726047689728217*^9, 
   3.726047750718705*^9}, {3.726052362893507*^9, 3.72605241592454*^9}, 
   3.7260524932099605`*^9, 3.726055938101997*^9, {3.726056000725579*^9, 
   3.726056001828642*^9}, {3.7260560610030265`*^9, 3.726056062157092*^9}, {
   3.7260561086837535`*^9, 3.726056109481799*^9}, {3.72605615041514*^9, 
   3.7260561509951735`*^9}, {3.7260562183050237`*^9, 3.726056219245077*^9}, {
   3.726056303403891*^9, 3.726056304156934*^9}, {3.726056364157366*^9, 
   3.726056364775401*^9}, {3.7260564860233364`*^9, 3.726056487783437*^9}, {
   3.726056540397446*^9, 3.7260565441646614`*^9}, {3.7260565802647266`*^9, 
   3.7260565808057575`*^9}, {3.726056634422824*^9, 3.7260566352528715`*^9}, {
   3.72605847256496*^9, 3.7260586006802874`*^9}, {3.7260586386034565`*^9, 
   3.726058639034481*^9}, {3.726058678102716*^9, 3.7260586785667424`*^9}, {
   3.7260587169079356`*^9, 3.726058729331646*^9}, {3.726058778916482*^9, 
   3.7260587794495125`*^9}, {3.726058830002404*^9, 3.7260588306534414`*^9}, {
   3.7260588671945314`*^9, 3.726058867834568*^9}, {3.7260590235444736`*^9, 
   3.7260590379823*^9}, {3.7260591349528465`*^9, 3.7260591362629213`*^9}, {
   3.7260592603460183`*^9, 3.7260592807461853`*^9}, {3.726059314191098*^9, 
   3.726059315135152*^9}, {3.726289329888957*^9, 3.726289364233921*^9}, {
   3.726289439595232*^9, 3.7262894402712708`*^9}, {3.726289655144561*^9, 
   3.7262896582677393`*^9}, 3.7262898016499405`*^9, {3.7262898709049015`*^9, 
   3.7262898714469323`*^9}, {3.726289933019454*^9, 3.7262901139068003`*^9}, 
   3.7262902404080353`*^9, {3.726294957950864*^9, 3.7262949582798824`*^9}, {
   3.726295275015999*^9, 3.7262952753240166`*^9}, {3.726295307473855*^9, 
   3.7262953830751796`*^9}, {3.7262954193612547`*^9, 
   3.7262954199292874`*^9}, {3.726295452681161*^9, 3.7262954535272093`*^9}, {
   3.726295498633789*^9, 3.7262954995348406`*^9}, {3.726295553944953*^9, 
   3.7262955556210485`*^9}, {3.7262955903310337`*^9, 
   3.7262955908320627`*^9}, {3.726295632691457*^9, 3.7262956340365334`*^9}, {
   3.7262957142321205`*^9, 3.7262957161342297`*^9}, {3.726295749314127*^9, 
   3.7262957498141556`*^9}, {3.726295818996113*^9, 3.726295819755156*^9}, {
   3.7263752287470846`*^9, 3.7263752650121593`*^9}, {3.7263753648728704`*^9, 
   3.7263753700641675`*^9}, {3.726375649946176*^9, 3.726375664981036*^9}, {
   3.7263757429044933`*^9, 3.7263757740182724`*^9}, {3.7263758287144012`*^9, 
   3.726375831949586*^9}, {3.726376607877967*^9, 3.7263767213054543`*^9}, {
   3.726376765440979*^9, 3.7263771392863617`*^9}, 3.726377192677415*^9, {
   3.7264050960735874`*^9, 3.726405096383605*^9}, {3.7264051293544908`*^9, 
   3.7264051297535133`*^9}, {3.7264052360625944`*^9, 
   3.7264052364026136`*^9}, {3.7264052730697107`*^9, 
   3.7264052737737513`*^9}, {3.7264053048495283`*^9, 3.726405305646574*^9}, {
   3.72640537236639*^9, 3.7264053730364285`*^9}, {3.726405406784359*^9, 
   3.726405407535402*^9}, {3.7264054410273175`*^9, 3.7264054717330737`*^9}, {
   3.7264055271002407`*^9, 3.7264055277222757`*^9}, {3.7264055684346046`*^9, 
   3.7264055697616806`*^9}, {3.726405603476609*^9, 3.726405605534727*^9}, {
   3.72640565298044*^9, 3.7264056540805035`*^9}, {3.726405693650767*^9, 
   3.726405694492815*^9}, 3.7270131614491634`*^9, {3.7318507442572966`*^9, 
   3.7318507761011176`*^9}, {3.7318508599769154`*^9, 3.731851115395524*^9}, {
   3.7318513246024904`*^9, 3.7318514671526437`*^9}, 3.731891341891328*^9, 
   3.7318914298683596`*^9, 3.731891491365877*^9, 3.7318915504312553`*^9, 
   3.7318916314838915`*^9, 3.7318916975246687`*^9, 3.731891798024417*^9, 
   3.7318921085381775`*^9, 3.731892248502183*^9, 3.7318924765892286`*^9, 
   3.7318925759129095`*^9, 3.7318926471769857`*^9, 3.7318927405853286`*^9, 
   3.731892801503813*^9, 3.7318928949181557`*^9, 3.7318929463590984`*^9, {
   3.7318975452481394`*^9, 3.7318975468242297`*^9}, {3.7768232958110714`*^9, 
   3.776823301055086*^9}, {3.776823340943606*^9, 3.7768236120185733`*^9}, 
   3.776823715996476*^9, {3.776823748836138*^9, 3.7768237721925817`*^9}, 
   3.776823811355125*^9, {3.7768238466524525`*^9, 3.77682386719449*^9}, {
   3.7768238983187647`*^9, 3.7768240982601614`*^9}, {3.7768241511908865`*^9, 
   3.7768242577822056`*^9}, {3.776824299052533*^9, 3.7768243715783234`*^9}, {
   3.7768244152612543`*^9, 3.7768245063905106`*^9}, {3.7768245651560774`*^9, 
   3.7768246789468203`*^9}, {3.7768247335542097`*^9, 3.776824907854907*^9}, {
   3.7768249625936704`*^9, 3.7768251548680267`*^9}, {3.7768252016713676`*^9, 
   3.776825228938224*^9}, {3.776825259581717*^9, 3.776825356492997*^9}, 
   3.7768254030899343`*^9, {3.7768282968514013`*^9, 3.7768282978810034`*^9}, {
   3.7768347078804426`*^9, 3.776834849109425*^9}, {3.776834932363242*^9, 
   3.776835028709094*^9}, 3.776835068945074*^9, {3.7768351283335743`*^9, 
   3.776835157462507*^9}, {3.7768352120350885`*^9, 3.776835264766919*^9}, {
   3.776835300585082*^9, 3.776835323765356*^9}, {3.776835401766692*^9, 
   3.7768355658129263`*^9}, {3.776835626610622*^9, 3.7768357902836666`*^9}, {
   3.776837166218053*^9, 3.776837175633874*^9}, {3.77694791916648*^9, 
   3.776947973022792*^9}, 3.776948008047475*^9, 3.790573794733433*^9, {
   3.790573833460509*^9, 3.790573909763049*^9}, {3.80074791492479*^9, 
   3.800747938216155*^9}, {3.801203250532281*^9, 3.80120360257038*^9}, {
   3.8012036856891994`*^9, 3.8012038550682883`*^9}, {3.8012040377194567`*^9, 
   3.8012042628885374`*^9}, 3.801204342995287*^9, {3.8012043732633963`*^9, 
   3.801204514346476*^9}, {3.801204547137927*^9, 3.801204556004223*^9}, {
   3.801204586833783*^9, 3.8012048170459146`*^9}, 3.8012050627210455`*^9, 
   3.801205169605648*^9, 3.801205337050474*^9, {3.801205372423345*^9, 
   3.8012053795763493`*^9}, {3.801205422238571*^9, 3.80120544592703*^9}, {
   3.8012054834228735`*^9, 3.801205490336506*^9}, {3.8012055707095556`*^9, 
   3.8012055979057126`*^9}, {3.801205647099519*^9, 3.801205784007427*^9}, {
   3.8012058810170946`*^9, 3.801205904961851*^9}, 3.801205961704211*^9, {
   3.8012059994117937`*^9, 3.801206026881077*^9}, 3.8012060608716984`*^9, {
   3.8012061049260015`*^9, 3.801206126688751*^9}, {3.801206162594596*^9, 
   3.801206203446908*^9}, {3.801206248012571*^9, 3.8012063388078103`*^9}, {
   3.801206422772411*^9, 3.8012064724930744`*^9}, {3.801206523067814*^9, 
   3.801206531292985*^9}, {3.8012065655222526`*^9, 3.8012065935475492`*^9}, {
   3.8012066976962986`*^9, 3.8012067704387617`*^9}, 3.801206862782617*^9, {
   3.801298711057558*^9, 3.8012987773868074`*^9}, {3.801299317466916*^9, 
   3.8012993347059793`*^9}, {3.801299396467032*^9, 3.8012994173677864`*^9}, 
   3.8012995057588882`*^9}],

Cell[BoxData[
 TagBox[
  InterpretationBox["\<\"0.000\"\>",
   0.,
   AutoDelete->True],
  NumberForm[#, {20, 3}]& ]], "Output",
 CellChangeTimes->{3.8012994242790155`*^9, 3.801299508552005*^9}],

Cell[BoxData[
 TagBox[
  InterpretationBox["\<\"500.0490413287\"\>",
   500.04904132866164`,
   AutoDelete->True],
  NumberForm[#, {20, 10}]& ]], "Output",
 CellChangeTimes->{3.8012994242790155`*^9, 3.8012995085540056`*^9}]
}, Open  ]],

Cell[BoxData[
 RowBox[{"(*", " ", 
  RowBox[{
   RowBox[{
   "Explicit", " ", "Formulas", " ", "on", " ", "Modifide", " ", "EWMA", " ", 
    "for", " ", "MA", 
    RowBox[{"(", "3", ")"}], " ", "given", " ", "lamda"}], "=", "0.15"}], " ",
   "*)"}]], "Input",
 CellChangeTimes->{{3.801299294296527*^9, 3.8012992971785893`*^9}}],

Cell[CellGroupData[{

Cell[BoxData[{
 RowBox[{
  RowBox[{"Clear", "[", 
   RowBox[{
   "beta", ",", "b", ",", "u", ",", "t0", ",", "alpha", ",", "lamda"}], "]"}],
   ";"}], "\[IndentingNewLine]", 
 RowBox[{
  RowBox[{"t0", ":=", 
   RowBox[{"TimeUsed", "[", "]"}]}], ";"}], "\[IndentingNewLine]", 
 RowBox[{
  RowBox[{"b", ":=", "0.000000000445335"}], ";"}], "\[IndentingNewLine]", 
 RowBox[{
  RowBox[{"lamda", ":=", "0.15"}], ";"}], "\[IndentingNewLine]", 
 RowBox[{
  RowBox[{"alpha", ":=", "0.1226"}], ";"}], "\[IndentingNewLine]", 
 RowBox[{
  RowBox[{"mu", ":=", "1.198"}], ";", 
  RowBox[{"theta1", ":=", 
   RowBox[{"-", "0.662"}]}], ";", " ", 
  RowBox[{"theta2", ":=", 
   RowBox[{"-", "0.479"}]}], ";", " ", 
  RowBox[{"theta3", ":=", 
   RowBox[{"-", "0.495"}]}], ";"}], "\[IndentingNewLine]", 
 RowBox[{
  RowBox[{"u", ":=", "0.1"}], ";", 
  RowBox[{"v", ":=", "0.5"}], ";", 
  RowBox[{"s", ":=", "1"}], ";", 
  RowBox[{"s2", ":=", "1"}], ";", 
  RowBox[{"s3", ":=", "1"}], ";"}], "\[IndentingNewLine]", 
 RowBox[{
  RowBox[{
   RowBox[{"ARL", ":=", 
    RowBox[{"1", "-", 
     RowBox[{"(", 
      RowBox[{
       RowBox[{"(", 
        RowBox[{"lamda", "*", 
         RowBox[{"E", "^", 
          RowBox[{"(", 
           RowBox[{
            RowBox[{"(", 
             RowBox[{
              RowBox[{"(", 
               RowBox[{"1", "-", "lamda"}], ")"}], "*", "u"}], ")"}], "/", 
            RowBox[{"(", 
             RowBox[{"alpha", "*", 
              RowBox[{"(", 
               RowBox[{"lamda", "+", "1"}], ")"}]}], ")"}]}], ")"}]}], "*", 
         RowBox[{"(", 
          RowBox[{
           RowBox[{"(", 
            RowBox[{"E", "^", 
             RowBox[{"-", 
              RowBox[{"(", 
               RowBox[{"b", "/", 
                RowBox[{"(", 
                 RowBox[{"alpha", "*", 
                  RowBox[{"(", 
                   RowBox[{"lamda", "+", "1"}], ")"}]}], ")"}]}], ")"}]}]}], 
            ")"}], "-", "1"}], ")"}]}], ")"}], "/", 
       RowBox[{"(", 
        RowBox[{"(", 
         RowBox[{
          RowBox[{"lamda", "*", 
           RowBox[{"E", "^", 
            RowBox[{"-", 
             RowBox[{"(", 
              RowBox[{"mu", "/", "alpha"}], ")"}]}]}], "*", 
           RowBox[{"E", "^", 
            RowBox[{"(", 
             RowBox[{"v", "/", 
              RowBox[{"(", 
               RowBox[{"alpha", "*", 
                RowBox[{"(", 
                 RowBox[{"lamda", "+", "1"}], ")"}]}], ")"}]}], ")"}]}], "*", 
           RowBox[{"E", "^", 
            RowBox[{"(", 
             RowBox[{
              RowBox[{"(", 
               RowBox[{
                RowBox[{"(", 
                 RowBox[{
                  RowBox[{"lamda", "*", "theta1"}], "+", "theta1"}], ")"}], 
                "*", "s"}], ")"}], "/", 
              RowBox[{"(", 
               RowBox[{"alpha", "*", 
                RowBox[{"(", 
                 RowBox[{"lamda", "+", "1"}], ")"}]}], ")"}]}], ")"}]}], "*", 
           RowBox[{"E", "^", 
            RowBox[{"(", 
             RowBox[{
              RowBox[{"(", 
               RowBox[{
                RowBox[{"(", 
                 RowBox[{
                  RowBox[{"lamda", "*", "theta2"}], "+", "theta2"}], ")"}], 
                "*", "s2"}], ")"}], "/", 
              RowBox[{"(", 
               RowBox[{"alpha", "*", 
                RowBox[{"(", 
                 RowBox[{"lamda", "+", "1"}], ")"}]}], ")"}]}], ")"}]}], "*", 
           RowBox[{"E", "^", 
            RowBox[{"(", 
             RowBox[{
              RowBox[{"(", 
               RowBox[{
                RowBox[{"(", 
                 RowBox[{
                  RowBox[{"lamda", "*", "theta3"}], "+", "theta3"}], ")"}], 
                "*", "s3"}], ")"}], "/", 
              RowBox[{"(", 
               RowBox[{"alpha", "*", 
                RowBox[{"(", 
                 RowBox[{"lamda", "+", "1"}], ")"}]}], ")"}]}], ")"}]}]}], 
          "+", 
          RowBox[{"E", "^", 
           RowBox[{"-", 
            RowBox[{"(", 
             RowBox[{
              RowBox[{"(", 
               RowBox[{"lamda", "*", "b"}], ")"}], "/", 
              RowBox[{"(", 
               RowBox[{"alpha", "*", 
                RowBox[{"(", 
                 RowBox[{"lamda", "+", "1"}], ")"}]}], ")"}]}], ")"}]}]}], 
          "-", "1"}], ")"}], ")"}]}], ")"}]}]}], ";"}], 
  "\[IndentingNewLine]"}], "\[IndentingNewLine]", 
 RowBox[{
  RowBox[{"NumberForm", "[", 
   RowBox[{
    RowBox[{"N", "[", "%", "]"}], ",", 
    RowBox[{"{", 
     RowBox[{"20", ",", "10"}], "}"}]}], "]"}], ";"}], "\[IndentingNewLine]", 
 RowBox[{
  RowBox[{
   RowBox[{"TimeUsed", "[", "]"}], "-", "t0"}], ";"}], "\[IndentingNewLine]", 
 RowBox[{"NumberForm", "[", 
  RowBox[{
   RowBox[{"N", "[", "%", "]"}], ",", 
   RowBox[{"{", 
    RowBox[{"20", ",", "3"}], "}"}]}], "]"}], "\[IndentingNewLine]", 
 RowBox[{"NumberForm", "[", 
  RowBox[{
   RowBox[{"N", "[", "ARL", "]"}], ",", 
   RowBox[{"{", 
    RowBox[{"20", ",", "10"}], "}"}]}], "]"}]}], "Input",
 CellChangeTimes->{{3.725494563761512*^9, 3.7254945659576373`*^9}, {
   3.725494860524485*^9, 3.7254949592351313`*^9}, {3.7254949954452024`*^9, 
   3.7254950543295703`*^9}, {3.725495126680709*^9, 3.725495144475726*^9}, {
   3.7254952826546297`*^9, 3.7254952875239086`*^9}, {3.725495430671096*^9, 
   3.7254954684482565`*^9}, {3.7254955878370852`*^9, 3.725495589823199*^9}, {
   3.725498701124155*^9, 3.725498774257338*^9}, {3.7254988778022604`*^9, 
   3.7254989044317837`*^9}, {3.725498967255377*^9, 3.7254989975461097`*^9}, {
   3.725499028992908*^9, 3.72549905193322*^9}, {3.7254991306557226`*^9, 
   3.725499216359625*^9}, {3.7254995512887816`*^9, 3.725499553615915*^9}, {
   3.725499625583031*^9, 3.7254996812252135`*^9}, {3.7254997762786503`*^9, 
   3.7254999355867624`*^9}, {3.7254999724058685`*^9, 3.725500015396327*^9}, {
   3.7255001071785765`*^9, 3.7255002144817142`*^9}, {3.725500247057577*^9, 
   3.7255002841667*^9}, {3.7255003160195217`*^9, 3.7255006730999455`*^9}, {
   3.725521533495092*^9, 3.725521583739966*^9}, {3.7255432766211452`*^9, 
   3.725543326801015*^9}, {3.7255433842893033`*^9, 3.7255433957059565`*^9}, {
   3.725544083903319*^9, 3.725544085616417*^9}, {3.7255441317670565`*^9, 
   3.725544144809802*^9}, {3.7255442033621516`*^9, 3.725544226500475*^9}, {
   3.725544278445446*^9, 3.7255442840457664`*^9}, {3.725544328253295*^9, 
   3.725544341400047*^9}, {3.725598512536376*^9, 3.725598538967888*^9}, {
   3.725598578945174*^9, 3.725598581800338*^9}, {3.725598617601385*^9, 
   3.7255986724435225`*^9}, {3.7256006977946315`*^9, 
   3.7256007042390003`*^9}, {3.7256007360368185`*^9, 3.725600789228861*^9}, {
   3.725600835178489*^9, 3.725600929797901*^9}, {3.7256012029175215`*^9, 
   3.725601248692139*^9}, {3.7256013173770676`*^9, 3.725601320160227*^9}, {
   3.725601381844755*^9, 3.7256015681484113`*^9}, {3.7256022312056828`*^9, 
   3.725602238645108*^9}, {3.725602274488158*^9, 3.725602281442556*^9}, {
   3.7256795793029776`*^9, 3.725679596798978*^9}, {3.7256796400254507`*^9, 
   3.725679643561653*^9}, {3.7256796860300817`*^9, 3.7256796912623816`*^9}, {
   3.725679899769307*^9, 3.725679934496293*^9}, {3.7256800733302345`*^9, 
   3.725680074410296*^9}, {3.7257695446396475`*^9, 3.7257695525591*^9}, {
   3.7257698150201125`*^9, 3.72576981689822*^9}, {3.7257699796255274`*^9, 
   3.7257700091732173`*^9}, {3.7257700401529894`*^9, 3.725770040848029*^9}, {
   3.725770075542013*^9, 3.725770076586073*^9}, {3.725770114784258*^9, 
   3.725770224768549*^9}, {3.725770332715723*^9, 3.725770508818795*^9}, {
   3.725770562538868*^9, 3.725770762896328*^9}, {3.7257708198505855`*^9, 
   3.7257709439686847`*^9}, {3.7257710017049866`*^9, 
   3.7257710885219526`*^9}, {3.7257716118348846`*^9, 
   3.7257716126629314`*^9}, {3.7257718898407855`*^9, 3.7257718915778847`*^9}, 
   3.72577197960992*^9, {3.725772052033062*^9, 3.725772052479088*^9}, {
   3.725772317410241*^9, 3.725772317839266*^9}, {3.7257723964007587`*^9, 
   3.7257723969197884`*^9}, {3.7257724592613544`*^9, 3.725772459792385*^9}, {
   3.7257725089251947`*^9, 3.7257725095262294`*^9}, {3.72577264241183*^9, 
   3.7257726430658674`*^9}, {3.725772825274289*^9, 3.7257728266053653`*^9}, {
   3.7257733395047016`*^9, 3.7257733402807455`*^9}, {3.7257733782529173`*^9, 
   3.7257733786839423`*^9}, {3.7257734214263873`*^9, 
   3.7257734218534117`*^9}, {3.72577345539933*^9, 3.725773541496255*^9}, {
   3.725773715285195*^9, 3.7257737157812233`*^9}, {3.7257737895324416`*^9, 
   3.725773790104474*^9}, {3.72577383723617*^9, 3.725773839963326*^9}, {
   3.7257739876277723`*^9, 3.725773987989793*^9}, {3.725774043609974*^9, 
   3.7257740439559937`*^9}, {3.7257741066975822`*^9, 3.72577410980076*^9}, {
   3.725774333431551*^9, 3.725774359314031*^9}, {3.7257744723224945`*^9, 
   3.7257744801309414`*^9}, {3.7257745486668615`*^9, 3.725774549073885*^9}, {
   3.725774706288877*^9, 3.7257747335504365`*^9}, {3.7257750656864333`*^9, 
   3.725775153864477*^9}, {3.725776199362276*^9, 3.7257764978143463`*^9}, {
   3.7257765500413337`*^9, 3.7257766073356104`*^9}, {3.7257766462348356`*^9, 
   3.7257766904413643`*^9}, {3.725776821248846*^9, 3.7257768222909055`*^9}, {
   3.7257768657803926`*^9, 3.7257768661054115`*^9}, {3.725776952011325*^9, 
   3.725776952351344*^9}, {3.7257770001450777`*^9, 3.725777000561102*^9}, {
   3.725777226013997*^9, 3.725777226436021*^9}, {3.7257772911197205`*^9, 
   3.725777291432739*^9}, {3.7257784529601746`*^9, 3.7257784534702034`*^9}, {
   3.725778547596587*^9, 3.725778548220623*^9}, {3.7257796181578197`*^9, 
   3.7257796403060865`*^9}, {3.7257796771231923`*^9, 
   3.7257796777992315`*^9}, {3.725779709821063*^9, 3.7257797200796494`*^9}, {
   3.7257797888135805`*^9, 3.7257797891756015`*^9}, {3.725779828298839*^9, 
   3.7257798289748783`*^9}, {3.725779929032601*^9, 3.7257799549920855`*^9}, {
   3.725779997631524*^9, 3.7257800267321887`*^9}, {3.7257802382532873`*^9, 
   3.7257805546743855`*^9}, {3.7257805918445115`*^9, 3.7257806218132257`*^9}, 
   3.7257808044466715`*^9, {3.725780853515478*^9, 3.72578085406551*^9}, {
   3.725780898165032*^9, 3.725780899427104*^9}, {3.7257809820618305`*^9, 
   3.7257810109864855`*^9}, {3.7257926858206463`*^9, 3.725792693458083*^9}, {
   3.7257927903356247`*^9, 3.7257929089964113`*^9}, {3.7257929809405265`*^9, 
   3.7257932315698614`*^9}, {3.725793342595212*^9, 3.7257933886148443`*^9}, {
   3.7257934743807497`*^9, 3.725793635495965*^9}, {3.7257937147905*^9, 
   3.725793862196931*^9}, {3.7257938994770637`*^9, 3.7257939226043863`*^9}, {
   3.7257940033870068`*^9, 3.7257940042390556`*^9}, {3.725794484272512*^9, 
   3.725794486013612*^9}, {3.725794761535371*^9, 3.725794762459423*^9}, {
   3.725795081930696*^9, 3.725795082609735*^9}, {3.7257952042176905`*^9, 
   3.7257952054547615`*^9}, {3.7257952752157516`*^9, 
   3.7257952773188715`*^9}, {3.7258701780234985`*^9, 
   3.7258701807366543`*^9}, {3.725870211662423*^9, 3.725870214378578*^9}, {
   3.7258702753840675`*^9, 3.725870298473388*^9}, {3.726034550743981*^9, 
   3.7260346207259836`*^9}, {3.7260347162774487`*^9, 
   3.7260347187705917`*^9}, {3.7260358431139*^9, 3.7260358549125752`*^9}, {
   3.7260359146819935`*^9, 3.726035922009413*^9}, {3.726035990875352*^9, 
   3.7260360034620714`*^9}, {3.726036053837953*^9, 3.7260360968394127`*^9}, {
   3.7260362627219005`*^9, 3.7260362852401886`*^9}, {3.7260363794065742`*^9, 
   3.726036387156018*^9}, 3.7260378018069315`*^9, {3.7260378795613785`*^9, 
   3.7260379253279963`*^9}, {3.7260470725979195`*^9, 
   3.7260470837665577`*^9}, {3.726047286542156*^9, 3.726047287397205*^9}, {
   3.726047320609104*^9, 3.726047339255171*^9}, {3.726047394579335*^9, 
   3.726047467126485*^9}, {3.7260475986860094`*^9, 3.7260476011691513`*^9}, {
   3.7260476458577075`*^9, 3.726047658581435*^9}, {3.726047689728217*^9, 
   3.726047750718705*^9}, {3.726052362893507*^9, 3.72605241592454*^9}, 
   3.7260524932099605`*^9, 3.726055938101997*^9, {3.726056000725579*^9, 
   3.726056001828642*^9}, {3.7260560610030265`*^9, 3.726056062157092*^9}, {
   3.7260561086837535`*^9, 3.726056109481799*^9}, {3.72605615041514*^9, 
   3.7260561509951735`*^9}, {3.7260562183050237`*^9, 3.726056219245077*^9}, {
   3.726056303403891*^9, 3.726056304156934*^9}, {3.726056364157366*^9, 
   3.726056364775401*^9}, {3.7260564860233364`*^9, 3.726056487783437*^9}, {
   3.726056540397446*^9, 3.7260565441646614`*^9}, {3.7260565802647266`*^9, 
   3.7260565808057575`*^9}, {3.726056634422824*^9, 3.7260566352528715`*^9}, {
   3.72605847256496*^9, 3.7260586006802874`*^9}, {3.7260586386034565`*^9, 
   3.726058639034481*^9}, {3.726058678102716*^9, 3.7260586785667424`*^9}, {
   3.7260587169079356`*^9, 3.726058729331646*^9}, {3.726058778916482*^9, 
   3.7260587794495125`*^9}, {3.726058830002404*^9, 3.7260588306534414`*^9}, {
   3.7260588671945314`*^9, 3.726058867834568*^9}, {3.7260590235444736`*^9, 
   3.7260590379823*^9}, {3.7260591349528465`*^9, 3.7260591362629213`*^9}, {
   3.7260592603460183`*^9, 3.7260592807461853`*^9}, {3.726059314191098*^9, 
   3.726059315135152*^9}, {3.726289329888957*^9, 3.726289364233921*^9}, {
   3.726289439595232*^9, 3.7262894402712708`*^9}, {3.726289655144561*^9, 
   3.7262896582677393`*^9}, 3.7262898016499405`*^9, {3.7262898709049015`*^9, 
   3.7262898714469323`*^9}, {3.726289933019454*^9, 3.7262901139068003`*^9}, 
   3.7262902404080353`*^9, {3.726294957950864*^9, 3.7262949582798824`*^9}, {
   3.726295275015999*^9, 3.7262952753240166`*^9}, {3.726295307473855*^9, 
   3.7262953830751796`*^9}, {3.7262954193612547`*^9, 
   3.7262954199292874`*^9}, {3.726295452681161*^9, 3.7262954535272093`*^9}, {
   3.726295498633789*^9, 3.7262954995348406`*^9}, {3.726295553944953*^9, 
   3.7262955556210485`*^9}, {3.7262955903310337`*^9, 
   3.7262955908320627`*^9}, {3.726295632691457*^9, 3.7262956340365334`*^9}, {
   3.7262957142321205`*^9, 3.7262957161342297`*^9}, {3.726295749314127*^9, 
   3.7262957498141556`*^9}, {3.726295818996113*^9, 3.726295819755156*^9}, {
   3.7263752287470846`*^9, 3.7263752650121593`*^9}, {3.7263753648728704`*^9, 
   3.7263753700641675`*^9}, {3.726375649946176*^9, 3.726375664981036*^9}, {
   3.7263757429044933`*^9, 3.7263757740182724`*^9}, {3.7263758287144012`*^9, 
   3.726375831949586*^9}, {3.726376607877967*^9, 3.7263767213054543`*^9}, {
   3.726376765440979*^9, 3.7263771392863617`*^9}, 3.726377192677415*^9, {
   3.7264050960735874`*^9, 3.726405096383605*^9}, {3.7264051293544908`*^9, 
   3.7264051297535133`*^9}, {3.7264052360625944`*^9, 
   3.7264052364026136`*^9}, {3.7264052730697107`*^9, 
   3.7264052737737513`*^9}, {3.7264053048495283`*^9, 3.726405305646574*^9}, {
   3.72640537236639*^9, 3.7264053730364285`*^9}, {3.726405406784359*^9, 
   3.726405407535402*^9}, {3.7264054410273175`*^9, 3.7264054717330737`*^9}, {
   3.7264055271002407`*^9, 3.7264055277222757`*^9}, {3.7264055684346046`*^9, 
   3.7264055697616806`*^9}, {3.726405603476609*^9, 3.726405605534727*^9}, {
   3.72640565298044*^9, 3.7264056540805035`*^9}, {3.726405693650767*^9, 
   3.726405694492815*^9}, 3.7270131614491634`*^9, {3.7318507442572966`*^9, 
   3.7318507761011176`*^9}, {3.7318508599769154`*^9, 3.731851115395524*^9}, {
   3.7318513246024904`*^9, 3.7318514671526437`*^9}, 3.731891341891328*^9, 
   3.7318914298683596`*^9, 3.731891491365877*^9, 3.7318915504312553`*^9, 
   3.7318916314838915`*^9, 3.7318916975246687`*^9, 3.731891798024417*^9, 
   3.7318921085381775`*^9, 3.731892248502183*^9, 3.7318924765892286`*^9, 
   3.7318925759129095`*^9, 3.7318926471769857`*^9, 3.7318927405853286`*^9, 
   3.731892801503813*^9, 3.7318928949181557`*^9, 3.7318929463590984`*^9, {
   3.7318975452481394`*^9, 3.7318975468242297`*^9}, {3.7768232958110714`*^9, 
   3.776823301055086*^9}, {3.776823340943606*^9, 3.7768236120185733`*^9}, 
   3.776823715996476*^9, {3.776823748836138*^9, 3.7768237721925817`*^9}, 
   3.776823811355125*^9, {3.7768238466524525`*^9, 3.77682386719449*^9}, {
   3.7768238983187647`*^9, 3.7768240982601614`*^9}, {3.7768241511908865`*^9, 
   3.7768242577822056`*^9}, {3.776824299052533*^9, 3.7768243715783234`*^9}, {
   3.7768244152612543`*^9, 3.7768245063905106`*^9}, {3.7768245651560774`*^9, 
   3.7768246789468203`*^9}, {3.7768247335542097`*^9, 3.776824907854907*^9}, {
   3.7768249625936704`*^9, 3.7768251548680267`*^9}, {3.7768252016713676`*^9, 
   3.776825228938224*^9}, {3.776825259581717*^9, 3.776825356492997*^9}, 
   3.7768254030899343`*^9, {3.7768282968514013`*^9, 3.7768282978810034`*^9}, {
   3.7768347078804426`*^9, 3.776834849109425*^9}, {3.776834932363242*^9, 
   3.776835028709094*^9}, 3.776835068945074*^9, {3.7768351283335743`*^9, 
   3.776835157462507*^9}, {3.7768352120350885`*^9, 3.776835264766919*^9}, {
   3.776835300585082*^9, 3.776835323765356*^9}, {3.776835401766692*^9, 
   3.7768355658129263`*^9}, {3.776835626610622*^9, 3.7768357902836666`*^9}, {
   3.776837166218053*^9, 3.776837175633874*^9}, {3.77694791916648*^9, 
   3.776947973022792*^9}, 3.776948008047475*^9, 3.790573794733433*^9, {
   3.790573833460509*^9, 3.790573909763049*^9}, {3.80074791492479*^9, 
   3.800747938216155*^9}, {3.801203250532281*^9, 3.80120360257038*^9}, {
   3.8012036856891994`*^9, 3.8012038550682883`*^9}, {3.8012040377194567`*^9, 
   3.8012042628885374`*^9}, 3.801204342995287*^9, {3.8012043732633963`*^9, 
   3.801204514346476*^9}, {3.801204547137927*^9, 3.801204556004223*^9}, {
   3.801204586833783*^9, 3.8012048170459146`*^9}, 3.8012050627210455`*^9, 
   3.801205169605648*^9, 3.801205337050474*^9, {3.801205372423345*^9, 
   3.8012053795763493`*^9}, {3.801205422238571*^9, 3.80120544592703*^9}, {
   3.8012054834228735`*^9, 3.801205490336506*^9}, {3.8012055707095556`*^9, 
   3.8012055979057126`*^9}, {3.801205647099519*^9, 3.801205784007427*^9}, {
   3.8012058810170946`*^9, 3.801205904961851*^9}, 3.801205961704211*^9, {
   3.8012059994117937`*^9, 3.801206026881077*^9}, 3.8012060608716984`*^9, {
   3.8012061049260015`*^9, 3.801206126688751*^9}, {3.801206162594596*^9, 
   3.801206203446908*^9}, {3.801206248012571*^9, 3.8012063388078103`*^9}, {
   3.801206422772411*^9, 3.8012064724930744`*^9}, {3.801206523067814*^9, 
   3.801206531292985*^9}, {3.8012065655222526`*^9, 3.8012065935475492`*^9}, {
   3.8012066976962986`*^9, 3.8012067704387617`*^9}, 3.801206862782617*^9, {
   3.801298711057558*^9, 3.8012987773868074`*^9}, {3.801299317466916*^9, 
   3.8012993347059793`*^9}}],

Cell[BoxData[
 TagBox[
  InterpretationBox["\<\"0.000\"\>",
   0.,
   AutoDelete->True],
  NumberForm[#, {20, 3}]& ]], "Output",
 CellChangeTimes->{3.8012993381571827`*^9}],

Cell[BoxData[
 TagBox[
  InterpretationBox["\<\"500.0671953519\"\>",
   500.06719535187614`,
   AutoDelete->True],
  NumberForm[#, {20, 10}]& ]], "Output",
 CellChangeTimes->{3.8012993381592093`*^9}]
}, Open  ]],

Cell[BoxData[
 RowBox[{"(*", " ", 
  RowBox[{
   RowBox[{
   "Explicit", " ", "Formulas", " ", "on", " ", "Modifide", " ", "EWMA", " ", 
    "for", " ", "MA", 
    RowBox[{"(", "3", ")"}], " ", "given", " ", "lamda"}], "=", "0.2"}], " ", 
  "*)"}]], "Input",
 CellChangeTimes->{{3.725543404269446*^9, 3.725543435073208*^9}, {
  3.7263757566192775`*^9, 3.7263757580333586`*^9}, {3.727013178483137*^9, 
  3.72701320021038*^9}, {3.800747971998206*^9, 3.8007480123888245`*^9}, {
  3.801206885852708*^9, 3.8012068926737747`*^9}, {3.801298789616626*^9, 
  3.8012988289256706`*^9}, {3.801298900817743*^9, 3.8012989278089466`*^9}, {
  3.801299257879947*^9, 3.801299283373559*^9}}],

Cell[CellGroupData[{

Cell[BoxData[{
 RowBox[{
  RowBox[{"Clear", "[", 
   RowBox[{"beta", ",", "b", ",", "u", ",", "t0", ",", "alpha"}], "]"}], 
  ";"}], "\[IndentingNewLine]", 
 RowBox[{
  RowBox[{"t0", ":=", 
   RowBox[{"TimeUsed", "[", "]"}]}], ";"}], "\[IndentingNewLine]", 
 RowBox[{
  RowBox[{"b", ":=", "0.0000000004009478"}], ";"}], "\[IndentingNewLine]", 
 RowBox[{
  RowBox[{"lamda", ":=", "0.2"}], ";"}], "\[IndentingNewLine]", 
 RowBox[{
  RowBox[{"alpha", ":=", "0.1226"}], ";"}], "\[IndentingNewLine]", 
 RowBox[{
  RowBox[{"mu", ":=", "1.198"}], ";", 
  RowBox[{"theta1", ":=", 
   RowBox[{"-", "0.662"}]}], ";", " ", 
  RowBox[{"theta2", ":=", 
   RowBox[{"-", "0.479"}]}], ";", " ", 
  RowBox[{"theta3", ":=", 
   RowBox[{"-", "0.495"}]}], ";"}], "\[IndentingNewLine]", 
 RowBox[{
  RowBox[{"u", ":=", "0.1"}], ";", 
  RowBox[{"v", ":=", "0.5"}], ";", 
  RowBox[{"s", ":=", "1"}], ";", 
  RowBox[{"s2", ":=", "1"}], ";", 
  RowBox[{"s3", ":=", "1"}], ";"}], "\[IndentingNewLine]", 
 RowBox[{
  RowBox[{
   RowBox[{"ARL", ":=", 
    RowBox[{"1", "-", 
     RowBox[{"(", 
      RowBox[{
       RowBox[{"(", 
        RowBox[{"lamda", "*", 
         RowBox[{"E", "^", 
          RowBox[{"(", 
           RowBox[{
            RowBox[{"(", 
             RowBox[{
              RowBox[{"(", 
               RowBox[{"1", "-", "lamda"}], ")"}], "*", "u"}], ")"}], "/", 
            RowBox[{"(", 
             RowBox[{"alpha", "*", 
              RowBox[{"(", 
               RowBox[{"lamda", "+", "1"}], ")"}]}], ")"}]}], ")"}]}], "*", 
         RowBox[{"(", 
          RowBox[{
           RowBox[{"(", 
            RowBox[{"E", "^", 
             RowBox[{"-", 
              RowBox[{"(", 
               RowBox[{"b", "/", 
                RowBox[{"(", 
                 RowBox[{"alpha", "*", 
                  RowBox[{"(", 
                   RowBox[{"lamda", "+", "1"}], ")"}]}], ")"}]}], ")"}]}]}], 
            ")"}], "-", "1"}], ")"}]}], ")"}], "/", 
       RowBox[{"(", 
        RowBox[{"(", 
         RowBox[{
          RowBox[{"lamda", "*", 
           RowBox[{"E", "^", 
            RowBox[{"-", 
             RowBox[{"(", 
              RowBox[{"mu", "/", "alpha"}], ")"}]}]}], "*", 
           RowBox[{"E", "^", 
            RowBox[{"(", 
             RowBox[{"v", "/", 
              RowBox[{"(", 
               RowBox[{"alpha", "*", 
                RowBox[{"(", 
                 RowBox[{"lamda", "+", "1"}], ")"}]}], ")"}]}], ")"}]}], "*", 
           RowBox[{"E", "^", 
            RowBox[{"(", 
             RowBox[{
              RowBox[{"(", 
               RowBox[{
                RowBox[{"(", 
                 RowBox[{
                  RowBox[{"lamda", "*", "theta1"}], "+", "theta1"}], ")"}], 
                "*", "s"}], ")"}], "/", 
              RowBox[{"(", 
               RowBox[{"alpha", "*", 
                RowBox[{"(", 
                 RowBox[{"lamda", "+", "1"}], ")"}]}], ")"}]}], ")"}]}], "*", 
           RowBox[{"E", "^", 
            RowBox[{"(", 
             RowBox[{
              RowBox[{"(", 
               RowBox[{
                RowBox[{"(", 
                 RowBox[{
                  RowBox[{"lamda", "*", "theta2"}], "+", "theta2"}], ")"}], 
                "*", "s2"}], ")"}], "/", 
              RowBox[{"(", 
               RowBox[{"alpha", "*", 
                RowBox[{"(", 
                 RowBox[{"lamda", "+", "1"}], ")"}]}], ")"}]}], ")"}]}], "*", 
           RowBox[{"E", "^", 
            RowBox[{"(", 
             RowBox[{
              RowBox[{"(", 
               RowBox[{
                RowBox[{"(", 
                 RowBox[{
                  RowBox[{"lamda", "*", "theta3"}], "+", "theta3"}], ")"}], 
                "*", "s3"}], ")"}], "/", 
              RowBox[{"(", 
               RowBox[{"alpha", "*", 
                RowBox[{"(", 
                 RowBox[{"lamda", "+", "1"}], ")"}]}], ")"}]}], ")"}]}]}], 
          "+", 
          RowBox[{"E", "^", 
           RowBox[{"-", 
            RowBox[{"(", 
             RowBox[{
              RowBox[{"(", 
               RowBox[{"lamda", "*", "b"}], ")"}], "/", 
              RowBox[{"(", 
               RowBox[{"alpha", "*", 
                RowBox[{"(", 
                 RowBox[{"lamda", "+", "1"}], ")"}]}], ")"}]}], ")"}]}]}], 
          "-", "1"}], ")"}], ")"}]}], ")"}]}]}], ";"}], 
  "\[IndentingNewLine]"}], "\[IndentingNewLine]", 
 RowBox[{
  RowBox[{"NumberForm", "[", 
   RowBox[{
    RowBox[{"N", "[", "%", "]"}], ",", 
    RowBox[{"{", 
     RowBox[{"20", ",", "10"}], "}"}]}], "]"}], ";"}], "\[IndentingNewLine]", 
 RowBox[{
  RowBox[{
   RowBox[{"TimeUsed", "[", "]"}], "-", "t0"}], ";"}], "\[IndentingNewLine]", 
 RowBox[{"NumberForm", "[", 
  RowBox[{
   RowBox[{"N", "[", "%", "]"}], ",", 
   RowBox[{"{", 
    RowBox[{"20", ",", "3"}], "}"}]}], "]"}], "\[IndentingNewLine]", 
 RowBox[{"NumberForm", "[", 
  RowBox[{
   RowBox[{"N", "[", "ARL", "]"}], ",", 
   RowBox[{"{", 
    RowBox[{"20", ",", "10"}], "}"}]}], "]"}]}], "Input",
 CellChangeTimes->{{3.725494563761512*^9, 3.7254945659576373`*^9}, {
   3.725494860524485*^9, 3.7254949592351313`*^9}, {3.7254949954452024`*^9, 
   3.7254950543295703`*^9}, {3.725495126680709*^9, 3.725495144475726*^9}, {
   3.7254952826546297`*^9, 3.7254952875239086`*^9}, {3.725495430671096*^9, 
   3.7254954684482565`*^9}, {3.7254955878370852`*^9, 3.725495589823199*^9}, {
   3.725498701124155*^9, 3.725498774257338*^9}, {3.7254988778022604`*^9, 
   3.7254989044317837`*^9}, {3.725498967255377*^9, 3.7254989975461097`*^9}, {
   3.725499028992908*^9, 3.72549905193322*^9}, {3.7254991306557226`*^9, 
   3.725499216359625*^9}, {3.7254995512887816`*^9, 3.725499553615915*^9}, {
   3.725499625583031*^9, 3.7254996812252135`*^9}, {3.7254997762786503`*^9, 
   3.7254999355867624`*^9}, {3.7254999724058685`*^9, 3.725500015396327*^9}, {
   3.7255001071785765`*^9, 3.7255002144817142`*^9}, {3.725500247057577*^9, 
   3.7255002841667*^9}, {3.7255003160195217`*^9, 3.7255006730999455`*^9}, {
   3.725521533495092*^9, 3.725521583739966*^9}, {3.7255432766211452`*^9, 
   3.725543326801015*^9}, {3.7255433842893033`*^9, 3.7255433957059565`*^9}, {
   3.725544083903319*^9, 3.725544085616417*^9}, {3.7255441317670565`*^9, 
   3.725544144809802*^9}, {3.7255442033621516`*^9, 3.725544226500475*^9}, {
   3.725544278445446*^9, 3.7255442840457664`*^9}, {3.725544328253295*^9, 
   3.725544341400047*^9}, {3.725598512536376*^9, 3.725598538967888*^9}, {
   3.725598578945174*^9, 3.725598581800338*^9}, {3.725598617601385*^9, 
   3.7255986724435225`*^9}, {3.7256006977946315`*^9, 
   3.7256007042390003`*^9}, {3.7256007360368185`*^9, 3.725600789228861*^9}, {
   3.725600835178489*^9, 3.725600929797901*^9}, {3.7256012029175215`*^9, 
   3.725601248692139*^9}, {3.7256013173770676`*^9, 3.725601320160227*^9}, {
   3.725601381844755*^9, 3.7256015681484113`*^9}, {3.7256022312056828`*^9, 
   3.725602238645108*^9}, {3.725602274488158*^9, 3.725602281442556*^9}, {
   3.7256795793029776`*^9, 3.725679596798978*^9}, {3.7256796400254507`*^9, 
   3.725679643561653*^9}, {3.7256796860300817`*^9, 3.7256796912623816`*^9}, {
   3.725679899769307*^9, 3.725679934496293*^9}, {3.7256800733302345`*^9, 
   3.725680074410296*^9}, {3.7257695446396475`*^9, 3.7257695525591*^9}, {
   3.7257698150201125`*^9, 3.72576981689822*^9}, {3.7257699796255274`*^9, 
   3.7257700091732173`*^9}, {3.7257700401529894`*^9, 3.725770040848029*^9}, {
   3.725770075542013*^9, 3.725770076586073*^9}, {3.725770114784258*^9, 
   3.725770224768549*^9}, {3.725770332715723*^9, 3.725770508818795*^9}, {
   3.725770562538868*^9, 3.725770762896328*^9}, {3.7257708198505855`*^9, 
   3.7257709439686847`*^9}, {3.7257710017049866`*^9, 
   3.7257710885219526`*^9}, {3.7257716118348846`*^9, 
   3.7257716126629314`*^9}, {3.7257718898407855`*^9, 3.7257718915778847`*^9}, 
   3.72577197960992*^9, {3.725772052033062*^9, 3.725772052479088*^9}, {
   3.725772317410241*^9, 3.725772317839266*^9}, {3.7257723964007587`*^9, 
   3.7257723969197884`*^9}, {3.7257724592613544`*^9, 3.725772459792385*^9}, {
   3.7257725089251947`*^9, 3.7257725095262294`*^9}, {3.72577264241183*^9, 
   3.7257726430658674`*^9}, {3.725772825274289*^9, 3.7257728266053653`*^9}, {
   3.7257733395047016`*^9, 3.7257733402807455`*^9}, {3.7257733782529173`*^9, 
   3.7257733786839423`*^9}, {3.7257734214263873`*^9, 
   3.7257734218534117`*^9}, {3.72577345539933*^9, 3.725773541496255*^9}, {
   3.725773715285195*^9, 3.7257737157812233`*^9}, {3.7257737895324416`*^9, 
   3.725773790104474*^9}, {3.72577383723617*^9, 3.725773839963326*^9}, {
   3.7257739876277723`*^9, 3.725773987989793*^9}, {3.725774043609974*^9, 
   3.7257740439559937`*^9}, {3.7257741066975822`*^9, 3.72577410980076*^9}, {
   3.725774333431551*^9, 3.725774359314031*^9}, {3.7257744723224945`*^9, 
   3.7257744801309414`*^9}, {3.7257745486668615`*^9, 3.725774549073885*^9}, {
   3.725774706288877*^9, 3.7257747335504365`*^9}, {3.7257750656864333`*^9, 
   3.725775153864477*^9}, {3.725776199362276*^9, 3.7257764978143463`*^9}, {
   3.7257765500413337`*^9, 3.7257766073356104`*^9}, {3.7257766462348356`*^9, 
   3.7257766904413643`*^9}, {3.725776821248846*^9, 3.7257768222909055`*^9}, {
   3.7257768657803926`*^9, 3.7257768661054115`*^9}, {3.725776952011325*^9, 
   3.725776952351344*^9}, {3.7257770001450777`*^9, 3.725777000561102*^9}, {
   3.725777226013997*^9, 3.725777226436021*^9}, {3.7257772911197205`*^9, 
   3.725777291432739*^9}, {3.7257784529601746`*^9, 3.7257784534702034`*^9}, {
   3.725778547596587*^9, 3.725778548220623*^9}, {3.7257796181578197`*^9, 
   3.7257796403060865`*^9}, {3.7257796771231923`*^9, 
   3.7257796777992315`*^9}, {3.725779709821063*^9, 3.7257797200796494`*^9}, {
   3.7257797888135805`*^9, 3.7257797891756015`*^9}, {3.725779828298839*^9, 
   3.7257798289748783`*^9}, {3.725779929032601*^9, 3.7257799549920855`*^9}, {
   3.725779997631524*^9, 3.7257800267321887`*^9}, {3.7257802382532873`*^9, 
   3.7257805546743855`*^9}, {3.7257805918445115`*^9, 3.7257806218132257`*^9}, 
   3.7257808044466715`*^9, {3.725780853515478*^9, 3.72578085406551*^9}, {
   3.725780898165032*^9, 3.725780899427104*^9}, {3.7257809820618305`*^9, 
   3.7257810109864855`*^9}, {3.7257926858206463`*^9, 3.725792693458083*^9}, {
   3.7257927903356247`*^9, 3.7257929089964113`*^9}, {3.7257929809405265`*^9, 
   3.7257932315698614`*^9}, {3.725793342595212*^9, 3.7257933886148443`*^9}, {
   3.7257934743807497`*^9, 3.725793635495965*^9}, {3.7257937147905*^9, 
   3.725793862196931*^9}, {3.7257938994770637`*^9, 3.7257939226043863`*^9}, {
   3.7257940033870068`*^9, 3.7257940042390556`*^9}, {3.725794484272512*^9, 
   3.725794486013612*^9}, {3.725794761535371*^9, 3.725794762459423*^9}, {
   3.725795081930696*^9, 3.725795082609735*^9}, {3.7257952042176905`*^9, 
   3.7257952054547615`*^9}, {3.7257952752157516`*^9, 
   3.7257952773188715`*^9}, {3.7258701780234985`*^9, 
   3.7258701807366543`*^9}, {3.725870211662423*^9, 3.725870214378578*^9}, {
   3.7258702753840675`*^9, 3.725870298473388*^9}, {3.726034550743981*^9, 
   3.7260346207259836`*^9}, {3.7260347162774487`*^9, 
   3.7260347187705917`*^9}, {3.7260358431139*^9, 3.7260358549125752`*^9}, {
   3.7260359146819935`*^9, 3.726035922009413*^9}, {3.726035990875352*^9, 
   3.7260360034620714`*^9}, {3.726036053837953*^9, 3.7260360968394127`*^9}, {
   3.7260362627219005`*^9, 3.7260362852401886`*^9}, {3.7260363794065742`*^9, 
   3.726036387156018*^9}, 3.7260378018069315`*^9, {3.7260378795613785`*^9, 
   3.7260379253279963`*^9}, {3.7260470725979195`*^9, 
   3.7260470837665577`*^9}, {3.726047286542156*^9, 3.726047287397205*^9}, {
   3.726047320609104*^9, 3.726047339255171*^9}, {3.726047394579335*^9, 
   3.726047467126485*^9}, {3.7260475986860094`*^9, 3.7260476011691513`*^9}, {
   3.7260476458577075`*^9, 3.726047658581435*^9}, {3.726047689728217*^9, 
   3.726047750718705*^9}, {3.726052362893507*^9, 3.72605241592454*^9}, 
   3.7260524932099605`*^9, 3.726055938101997*^9, {3.726056000725579*^9, 
   3.726056001828642*^9}, {3.7260560610030265`*^9, 3.726056062157092*^9}, {
   3.7260561086837535`*^9, 3.726056109481799*^9}, {3.72605615041514*^9, 
   3.7260561509951735`*^9}, {3.7260562183050237`*^9, 3.726056219245077*^9}, {
   3.726056303403891*^9, 3.726056304156934*^9}, {3.726056364157366*^9, 
   3.726056364775401*^9}, {3.7260564860233364`*^9, 3.726056487783437*^9}, {
   3.726056540397446*^9, 3.7260565441646614`*^9}, {3.7260565802647266`*^9, 
   3.7260565808057575`*^9}, {3.726056634422824*^9, 3.7260566352528715`*^9}, {
   3.72605847256496*^9, 3.7260586006802874`*^9}, {3.7260586386034565`*^9, 
   3.726058639034481*^9}, {3.726058678102716*^9, 3.7260586785667424`*^9}, {
   3.7260587169079356`*^9, 3.726058729331646*^9}, {3.726058778916482*^9, 
   3.7260587794495125`*^9}, {3.726058830002404*^9, 3.7260588306534414`*^9}, {
   3.7260588671945314`*^9, 3.726058867834568*^9}, {3.7260590235444736`*^9, 
   3.7260590379823*^9}, {3.7260591349528465`*^9, 3.7260591362629213`*^9}, {
   3.7260592603460183`*^9, 3.7260592807461853`*^9}, {3.726059314191098*^9, 
   3.726059315135152*^9}, {3.726289329888957*^9, 3.726289364233921*^9}, {
   3.726289439595232*^9, 3.7262894402712708`*^9}, {3.726289655144561*^9, 
   3.7262896582677393`*^9}, 3.7262898016499405`*^9, {3.7262898709049015`*^9, 
   3.7262898714469323`*^9}, {3.726289933019454*^9, 3.7262901139068003`*^9}, 
   3.7262902404080353`*^9, {3.726294957950864*^9, 3.7262949582798824`*^9}, {
   3.726295275015999*^9, 3.7262952753240166`*^9}, {3.726295307473855*^9, 
   3.7262953830751796`*^9}, {3.7262954193612547`*^9, 
   3.7262954199292874`*^9}, {3.726295452681161*^9, 3.7262954535272093`*^9}, {
   3.726295498633789*^9, 3.7262954995348406`*^9}, {3.726295553944953*^9, 
   3.7262955556210485`*^9}, {3.7262955903310337`*^9, 
   3.7262955908320627`*^9}, {3.726295632691457*^9, 3.7262956340365334`*^9}, {
   3.7262957142321205`*^9, 3.7262957161342297`*^9}, {3.726295749314127*^9, 
   3.7262957498141556`*^9}, {3.726295818996113*^9, 3.726295819755156*^9}, {
   3.7263752287470846`*^9, 3.7263752650121593`*^9}, {3.7263753648728704`*^9, 
   3.7263753700641675`*^9}, {3.726375649946176*^9, 3.726375664981036*^9}, {
   3.7263757429044933`*^9, 3.7263757740182724`*^9}, {3.7263758287144012`*^9, 
   3.726375831949586*^9}, {3.726376607877967*^9, 3.7263767213054543`*^9}, {
   3.726376765440979*^9, 3.7263771392863617`*^9}, 3.726377192677415*^9, {
   3.7264050960735874`*^9, 3.726405096383605*^9}, {3.7264051293544908`*^9, 
   3.7264051297535133`*^9}, {3.7264052360625944`*^9, 
   3.7264052364026136`*^9}, {3.7264052730697107`*^9, 
   3.7264052737737513`*^9}, {3.7264053048495283`*^9, 3.726405305646574*^9}, {
   3.72640537236639*^9, 3.7264053730364285`*^9}, {3.726405406784359*^9, 
   3.726405407535402*^9}, {3.7264054410273175`*^9, 3.7264054717330737`*^9}, {
   3.7264055271002407`*^9, 3.7264055277222757`*^9}, {3.7264055684346046`*^9, 
   3.7264055697616806`*^9}, {3.726405603476609*^9, 3.726405605534727*^9}, {
   3.72640565298044*^9, 3.7264056540805035`*^9}, {3.726405693650767*^9, 
   3.726405694492815*^9}, 3.7270131614491634`*^9, {3.7318507442572966`*^9, 
   3.7318507761011176`*^9}, {3.7318508599769154`*^9, 3.731851115395524*^9}, {
   3.7318513246024904`*^9, 3.7318514671526437`*^9}, 3.731891341891328*^9, 
   3.7318914298683596`*^9, 3.731891491365877*^9, 3.7318915504312553`*^9, 
   3.7318916314838915`*^9, 3.7318916975246687`*^9, 3.731891798024417*^9, 
   3.7318921085381775`*^9, 3.731892248502183*^9, 3.7318924765892286`*^9, 
   3.7318925759129095`*^9, 3.7318926471769857`*^9, 3.7318927405853286`*^9, 
   3.731892801503813*^9, 3.7318928949181557`*^9, 3.7318929463590984`*^9, {
   3.7318975452481394`*^9, 3.7318975468242297`*^9}, {3.7768232958110714`*^9, 
   3.776823301055086*^9}, {3.776823340943606*^9, 3.7768236120185733`*^9}, 
   3.776823715996476*^9, {3.776823748836138*^9, 3.7768237721925817`*^9}, 
   3.776823811355125*^9, {3.7768238466524525`*^9, 3.77682386719449*^9}, {
   3.7768238983187647`*^9, 3.7768240982601614`*^9}, {3.7768241511908865`*^9, 
   3.7768242577822056`*^9}, {3.776824299052533*^9, 3.7768243715783234`*^9}, {
   3.7768244152612543`*^9, 3.7768245063905106`*^9}, {3.7768245651560774`*^9, 
   3.7768246789468203`*^9}, {3.7768247335542097`*^9, 3.776824907854907*^9}, {
   3.7768249625936704`*^9, 3.7768251548680267`*^9}, {3.7768252016713676`*^9, 
   3.776825228938224*^9}, {3.776825259581717*^9, 3.776825356492997*^9}, 
   3.7768254030899343`*^9, {3.7768282968514013`*^9, 3.7768282978810034`*^9}, {
   3.7768347078804426`*^9, 3.776834849109425*^9}, {3.776834932363242*^9, 
   3.776835028709094*^9}, 3.776835068945074*^9, {3.7768351283335743`*^9, 
   3.776835157462507*^9}, {3.7768352120350885`*^9, 3.776835264766919*^9}, {
   3.776835300585082*^9, 3.776835323765356*^9}, {3.776835401766692*^9, 
   3.7768355658129263`*^9}, {3.776835626610622*^9, 3.7768357902836666`*^9}, {
   3.776837166218053*^9, 3.776837175633874*^9}, {3.77694791916648*^9, 
   3.776947973022792*^9}, 3.776948008047475*^9, 3.790573794733433*^9, {
   3.790573833460509*^9, 3.790573909763049*^9}, {3.80074791492479*^9, 
   3.800747938216155*^9}, {3.801203250532281*^9, 3.80120360257038*^9}, {
   3.8012036856891994`*^9, 3.8012038550682883`*^9}, {3.8012040377194567`*^9, 
   3.8012042628885374`*^9}, 3.801204342995287*^9, {3.8012043732633963`*^9, 
   3.801204514346476*^9}, {3.801204547137927*^9, 3.801204556004223*^9}, {
   3.801204586833783*^9, 3.8012048170459146`*^9}, 3.8012050627210455`*^9, 
   3.801205169605648*^9, 3.801205337050474*^9, {3.801205372423345*^9, 
   3.8012053795763493`*^9}, {3.801205422238571*^9, 3.80120544592703*^9}, {
   3.8012054834228735`*^9, 3.801205490336506*^9}, {3.8012055707095556`*^9, 
   3.8012055979057126`*^9}, {3.801205647099519*^9, 3.801205784007427*^9}, {
   3.8012058810170946`*^9, 3.801205904961851*^9}, 3.801205961704211*^9, {
   3.8012059994117937`*^9, 3.801206026881077*^9}, 3.8012060608716984`*^9, {
   3.8012061049260015`*^9, 3.801206126688751*^9}, {3.801206162594596*^9, 
   3.801206203446908*^9}, {3.801206248012571*^9, 3.8012063388078103`*^9}, {
   3.801206422772411*^9, 3.8012064724930744`*^9}, {3.801206523067814*^9, 
   3.801206531292985*^9}, {3.8012065655222526`*^9, 3.8012065935475492`*^9}, {
   3.8012066976962986`*^9, 3.8012067704387617`*^9}, 3.801206862782617*^9, {
   3.801298711057558*^9, 3.8012987773868074`*^9}}],

Cell[BoxData[
 TagBox[
  InterpretationBox["\<\"0.000\"\>",
   0.,
   AutoDelete->True],
  NumberForm[#, {20, 3}]& ]], "Output",
 CellChangeTimes->{
  3.7263758405580783`*^9, {3.726376618269561*^9, 3.726376725295683*^9}, {
   3.726376769023184*^9, 3.72637714327759*^9}, 3.7263772022109604`*^9, 
   3.726405100132819*^9, 3.7264051329016933`*^9, 3.7264052397118025`*^9, 
   3.7264052777249775`*^9, 3.726405309300783*^9, 3.7264053767356405`*^9, 
   3.726405411385622*^9, 3.7264054456745834`*^9, 3.7264054772683907`*^9, 
   3.7264055330375805`*^9, 3.726405574247937*^9, 3.726405609484953*^9, 
   3.7264056572636857`*^9, 3.7264057075645623`*^9, {3.7318508363275623`*^9, 
   3.7318511173076334`*^9}, {3.731851327619663*^9, 3.7318514694747763`*^9}, 
   3.731891369097884*^9, 3.7318914327245235`*^9, 3.7318914945170574`*^9, 
   3.7318915528463936`*^9, 3.731891633923031*^9, 3.7318916999988103`*^9, 
   3.7318918008705797`*^9, 3.7318921127104163`*^9, 3.731892250919321*^9, 
   3.7318924798394146`*^9, 3.7318925784410543`*^9, 3.73189264934411*^9, 
   3.73189274271245*^9, 3.7318928108593483`*^9, 3.7318928974483004`*^9, 
   3.7318929487292337`*^9, 3.7318975520835304`*^9, 3.776823303697702*^9, {
   3.7768233430652094`*^9, 3.7768236146275883`*^9}, 3.7768237182840815`*^9, {
   3.776823750801741*^9, 3.7768237743383894`*^9}, 3.77682381410073*^9, {
   3.776823849054857*^9, 3.7768238699088945`*^9}, {3.77682390111117*^9, 
   3.7768239276490755`*^9}, {3.776823959083143*^9, 3.776824100490965*^9}, {
   3.776824153954091*^9, 3.7768242598258095`*^9}, {3.7768243022973385`*^9, 
   3.776824373887128*^9}, {3.7768244192188635`*^9, 3.7768245084185143`*^9}, {
   3.776824567542282*^9, 3.776824680974824*^9}, {3.776824735653614*^9, 
   3.776824910241711*^9}, {3.7768249735598907`*^9, 3.77682515669823*^9}, {
   3.776825203792971*^9, 3.776825230997428*^9}, {3.7768252627641225`*^9, 
   3.7768253593790026`*^9}, 3.7768254053519382`*^9, 3.7768283009074087`*^9, {
   3.7768347221769085`*^9, 3.7768348515218296`*^9}, {3.776834934286446*^9, 
   3.7768350310292997`*^9}, 3.7768350721392565`*^9, {3.7768351312975793`*^9, 
   3.7768351599255133`*^9}, {3.7768352144930944`*^9, 
   3.7768352667715287`*^9}, {3.7768353030434895`*^9, 3.776835326788162*^9}, {
   3.776835413368117*^9, 3.7768355680915303`*^9}, {3.776835629997841*^9, 
   3.7768357923292704`*^9}, {3.776837171132061*^9, 3.776837178338481*^9}, {
   3.7769479232224874`*^9, 3.7769479753239965`*^9}, 3.7769480102314787`*^9, 
   3.7905737971390824`*^9, {3.790573836506288*^9, 3.7905739127408867`*^9}, {
   3.8007479177365804`*^9, 3.800747940403133*^9}, {3.801203314534649*^9, 
   3.801203604935917*^9}, {3.801203688296465*^9, 3.8012038572690935`*^9}, {
   3.801204040071101*^9, 3.8012042650086765`*^9}, 3.8012043452599344`*^9, 
   3.8012043752653933`*^9, {3.801204407929633*^9, 3.801204432272134*^9}, {
   3.8012044628506107`*^9, 3.8012045177899575`*^9}, 3.8012045591631584`*^9, 
   3.801204590625493*^9, {3.8012046211618958`*^9, 3.8012048190911207`*^9}, 
   3.801205065324441*^9, 3.8012051724317203`*^9, 3.801205338915825*^9, 
   3.8012053828396225`*^9, {3.8012054253955383`*^9, 3.8012054489225416`*^9}, 
   3.801205492513419*^9, 3.801205572789174*^9, 3.8012056063354425`*^9, 
   3.8012056550508614`*^9, {3.8012056865998077`*^9, 3.801205786342788*^9}, {
   3.801205883229908*^9, 3.8012059075405006`*^9}, 3.801205964871543*^9, {
   3.801206001874657*^9, 3.8012060289002113`*^9}, 3.8012060664830565`*^9, {
   3.801206112495686*^9, 3.80120612971152*^9}, {3.8012061646637106`*^9, 
   3.801206205781972*^9}, {3.8012062557679634`*^9, 3.8012063410340223`*^9}, {
   3.80120642469442*^9, 3.8012064751495905`*^9}, 3.8012065406746063`*^9, {
   3.8012065709629245`*^9, 3.8012065958854*^9}, {3.8012067001855683`*^9, 
   3.801206773128479*^9}, 3.8012068650946636`*^9, {3.8012987624979324`*^9, 
   3.801298768106939*^9}, 3.801298840114443*^9}],

Cell[BoxData[
 TagBox[
  InterpretationBox["\<\"500.0299816524\"\>",
   500.0299816524168,
   AutoDelete->True],
  NumberForm[#, {20, 10}]& ]], "Output",
 CellChangeTimes->{
  3.7263758405580783`*^9, {3.726376618269561*^9, 3.726376725295683*^9}, {
   3.726376769023184*^9, 3.72637714327759*^9}, 3.7263772022109604`*^9, 
   3.726405100132819*^9, 3.7264051329016933`*^9, 3.7264052397118025`*^9, 
   3.7264052777249775`*^9, 3.726405309300783*^9, 3.7264053767356405`*^9, 
   3.726405411385622*^9, 3.7264054456745834`*^9, 3.7264054772683907`*^9, 
   3.7264055330375805`*^9, 3.726405574247937*^9, 3.726405609484953*^9, 
   3.7264056572636857`*^9, 3.7264057075645623`*^9, {3.7318508363275623`*^9, 
   3.7318511173076334`*^9}, {3.731851327619663*^9, 3.7318514694747763`*^9}, 
   3.731891369097884*^9, 3.7318914327245235`*^9, 3.7318914945170574`*^9, 
   3.7318915528463936`*^9, 3.731891633923031*^9, 3.7318916999988103`*^9, 
   3.7318918008705797`*^9, 3.7318921127104163`*^9, 3.731892250919321*^9, 
   3.7318924798394146`*^9, 3.7318925784410543`*^9, 3.73189264934411*^9, 
   3.73189274271245*^9, 3.7318928108593483`*^9, 3.7318928974483004`*^9, 
   3.7318929487292337`*^9, 3.7318975520835304`*^9, 3.776823303697702*^9, {
   3.7768233430652094`*^9, 3.7768236146275883`*^9}, 3.7768237182840815`*^9, {
   3.776823750801741*^9, 3.7768237743383894`*^9}, 3.77682381410073*^9, {
   3.776823849054857*^9, 3.7768238699088945`*^9}, {3.77682390111117*^9, 
   3.7768239276490755`*^9}, {3.776823959083143*^9, 3.776824100490965*^9}, {
   3.776824153954091*^9, 3.7768242598258095`*^9}, {3.7768243022973385`*^9, 
   3.776824373887128*^9}, {3.7768244192188635`*^9, 3.7768245084185143`*^9}, {
   3.776824567542282*^9, 3.776824680974824*^9}, {3.776824735653614*^9, 
   3.776824910241711*^9}, {3.7768249735598907`*^9, 3.77682515669823*^9}, {
   3.776825203792971*^9, 3.776825230997428*^9}, {3.7768252627641225`*^9, 
   3.7768253593790026`*^9}, 3.7768254053519382`*^9, 3.7768283009074087`*^9, {
   3.7768347221769085`*^9, 3.7768348515218296`*^9}, {3.776834934286446*^9, 
   3.7768350310292997`*^9}, 3.7768350721392565`*^9, {3.7768351312975793`*^9, 
   3.7768351599255133`*^9}, {3.7768352144930944`*^9, 
   3.7768352667715287`*^9}, {3.7768353030434895`*^9, 3.776835326788162*^9}, {
   3.776835413368117*^9, 3.7768355680915303`*^9}, {3.776835629997841*^9, 
   3.7768357923292704`*^9}, {3.776837171132061*^9, 3.776837178338481*^9}, {
   3.7769479232224874`*^9, 3.7769479753239965`*^9}, 3.7769480102314787`*^9, 
   3.7905737971390824`*^9, {3.790573836506288*^9, 3.7905739127408867`*^9}, {
   3.8007479177365804`*^9, 3.800747940403133*^9}, {3.801203314534649*^9, 
   3.801203604935917*^9}, {3.801203688296465*^9, 3.8012038572690935`*^9}, {
   3.801204040071101*^9, 3.8012042650086765`*^9}, 3.8012043452599344`*^9, 
   3.8012043752653933`*^9, {3.801204407929633*^9, 3.801204432272134*^9}, {
   3.8012044628506107`*^9, 3.8012045177899575`*^9}, 3.8012045591631584`*^9, 
   3.801204590625493*^9, {3.8012046211618958`*^9, 3.8012048190911207`*^9}, 
   3.801205065324441*^9, 3.8012051724317203`*^9, 3.801205338915825*^9, 
   3.8012053828396225`*^9, {3.8012054253955383`*^9, 3.8012054489225416`*^9}, 
   3.801205492513419*^9, 3.801205572789174*^9, 3.8012056063354425`*^9, 
   3.8012056550508614`*^9, {3.8012056865998077`*^9, 3.801205786342788*^9}, {
   3.801205883229908*^9, 3.8012059075405006`*^9}, 3.801205964871543*^9, {
   3.801206001874657*^9, 3.8012060289002113`*^9}, 3.8012060664830565`*^9, {
   3.801206112495686*^9, 3.80120612971152*^9}, {3.8012061646637106`*^9, 
   3.801206205781972*^9}, {3.8012062557679634`*^9, 3.8012063410340223`*^9}, {
   3.80120642469442*^9, 3.8012064751495905`*^9}, 3.8012065406746063`*^9, {
   3.8012065709629245`*^9, 3.8012065958854*^9}, {3.8012067001855683`*^9, 
   3.801206773128479*^9}, 3.8012068650946636`*^9, {3.8012987624979324`*^9, 
   3.801298768106939*^9}, 3.8012988401164136`*^9}]
}, Open  ]]
},
WindowSize->{648, 619},
WindowMargins->{{17, Automatic}, {Automatic, 4}},
PrintingCopies->1,
PrintingPageRange->{32000, 32000},
PrintingOptions->{"Magnification"->1.,
"PaperOrientation"->"Portrait",
"PaperSize"->{581.04, 827.52}},
FrontEndVersion->"8.0 for Microsoft Windows (64-bit) (October 6, 2011)",
StyleDefinitions->"Default.nb"
]
(* End of Notebook Content *)

(* Internal cache information *)
(*CellTagsOutline
CellTagsIndex->{}
*)
(*CellTagsIndex
CellTagsIndex->{}
*)
(*NotebookFileOutline
Notebook[{
Cell[557, 20, 327, 8, 31, "Input"],
Cell[CellGroupData[{
Cell[909, 32, 18422, 326, 432, "Input"],
Cell[19334, 360, 373, 9, 44, "Output"],
Cell[19710, 371, 398, 9, 44, "Output"]
}, Open  ]],
Cell[20123, 383, 302, 8, 31, "Input"],
Cell[CellGroupData[{
Cell[20450, 395, 18341, 326, 432, "Input"],
Cell[38794, 723, 194, 6, 44, "Output"],
Cell[38991, 731, 223, 6, 44, "Output"]
}, Open  ]],
Cell[39229, 740, 327, 8, 31, "Input"],
Cell[CellGroupData[{
Cell[39581, 752, 18266, 325, 432, "Input"],
Cell[57850, 1079, 172, 6, 44, "Output"],
Cell[58025, 1087, 199, 6, 44, "Output"]
}, Open  ]],
Cell[58239, 1096, 672, 13, 31, "Input"],
Cell[CellGroupData[{
Cell[58936, 1113, 18196, 323, 432, "Input"],
Cell[77135, 1438, 3855, 56, 44, "Output"],
Cell[80993, 1496, 3882, 56, 44, "Output"]
}, Open  ]]
}
]
*)

(* End of internal cache information *)
