# Supplementary material for: The performance of a modified EWMA control chart for monitoring autocorrelated PM2.5 and carbon monoxide air pollution data
Source: PeerJ. 2020 Dec 15;8:e10467. doi: 10.7717/peerj.10467 (PMC7747693; doi:10.7717/peerj.10467)
Supplement: Supplemental Information 2 [file peerj-08-10467-s002.zip]

Archive with 2 entries (2 files):
- Raw data/MA(2-3)_PM2.5_CO gas_DingDang bkk Thailand_2020.xls
- Raw data/RMI_Computation.xlsx
