# Supplementary material for: The performance of a modified EWMA control chart for monitoring autocorrelated PM2.5 and carbon monoxide air pollution data
Source: PeerJ. 2020 Dec 15;8:e10467. doi: 10.7717/peerj.10467 (PMC7747693; doi:10.7717/peerj.10467)
Supplement: Supplemental Information 2 [file peerj-08-10467-s002.zip › Raw data/MA(2-3)_PM2.5_CO gas_DingDang bkk Thailand_2020.xls]

## Sheet: PM lamda0.1
		PM2.5 of DinDang area Bangkok, Thailand of January 1-31, 2020
			Annual changes in global temperature, 1880-1985
		Date of Jan 2020	Xt		Zt (Modi)	CL	UCL	LCL_new	LCL	Hilite			Zt (EWMA)	CL	UCL	LCL	Hilite
lamda	0.1	1	23	1	20.1194	51.8064	59.8954	0	0	#N/A		1	48.9258	51.8064	52.0633	0	#N/A
mean	51.8065	2	30	2	28.1074	51.8064	59.8954	0	0	#N/A		2	47.0332	51.8064	52.0633	0	#N/A
		3	36	3	34.8967	51.8064	59.8954	0	0	#N/A		3	45.9299	51.8064	52.0633	0	#N/A
sd	17.9878	4	44	4	43.807	51.8064	59.8954	0	0	#N/A		4	45.7369	51.8064	52.0633	0	#N/A
InRoot	1.10024	5	46	5	46.0263	51.8064	59.8954	0	0	#N/A		5	45.7632	51.8064	52.0633	0	#N/A
L=	0.5	6	52	6	52.6237	51.8064	59.8954	0	0	#N/A		6	46.3869	51.8064	52.0633	0	#N/A
		7	64	7	65.7613	51.8064	59.8954	0	0	65.7613		7	48.1482	51.8064	52.0633	0	#N/A
		8	63	8	64.4852	51.8064	59.8954	0	0	64.4852		8	49.6334	51.8064	52.0633	0	#N/A
		9	70	9	72.0367	51.8064	59.8954	0	0	72.0367		9	51.67	51.8064	52.0633	0	#N/A
		10	102	10	107.033	51.8064	59.8954	0	0	107.033		10	56.703	51.8064	52.0633	0	56.703
		11	65	11	65.8297	51.8064	59.8954	0	0	65.8297		11	57.5327	51.8064	52.0633	0	57.5327
		12	55	12	54.7467	51.8064	59.8954	0	0	#N/A		12	57.2795	51.8064	52.0633	0	57.2795
		13	45	13	43.7721	51.8064	59.8954	0	0	#N/A		13	56.0515	51.8064	52.0633	0	56.0515
		14	47	14	46.0948	51.8064	59.8954	0	0	#N/A		14	55.1464	51.8064	52.0633	0	55.1464
		15	49	15	48.3854	51.8064	59.8954	0	0	#N/A		15	54.5317	51.8064	52.0633	0	54.5317
		16	56	16	56.1468	51.8064	59.8954	0	0	#N/A		16	54.6786	51.8064	52.0633	0	54.6786
		17	60	17	60.5321	51.8064	59.8954	0	0	60.5321		17	55.2107	51.8064	52.0633	0	55.2107
		18	79	18	81.3789	51.8064	59.8954	0	0	81.3789		18	57.5896	51.8064	52.0633	0	57.5896
		19	74	19	75.641	51.8064	59.8954	0	0	75.641		19	59.2307	51.8064	52.0633	0	59.2307
		20	76	20	77.6769	51.8064	59.8954	0	0	77.6769		20	60.9076	51.8064	52.0633	0	60.9076
		21	72	21	73.1092	51.8064	59.8954	0	0	73.1092		21	62.0168	51.8064	52.0633	0	62.0168
		22	53	22	52.0983	51.8064	59.8954	0	0	#N/A		22	61.1152	51.8064	52.0633	0	61.1152
		23	51	23	49.9885	51.8064	59.8954	0	0	#N/A		23	60.1036	51.8064	52.0633	0	60.1036
		24	43	24	41.2896	51.8064	59.8954	0	0	#N/A		24	58.3933	51.8064	52.0633	0	58.3933
		25	30	25	27.1607	51.8064	59.8954	0	0	#N/A		25	55.5539	51.8064	52.0633	0	55.5539
		26	23	26	19.7446	51.8064	59.8954	0	0	#N/A		26	52.2986	51.8064	52.0633	0	52.2986
		27	27	27	24.4701	51.8064	59.8954	0	0	#N/A		27	49.7687	51.8064	52.0633	0	#N/A
		28	43	28	42.3231	51.8064	59.8954	0	0	#N/A		28	49.0918	51.8064	52.0633	0	#N/A
		29	39	29	37.9908	51.8064	59.8954	0	0	#N/A		29	48.0826	51.8064	52.0633	0	#N/A
		30	42	30	41.3917	51.8064	59.8954	0	0	#N/A		30	47.4744	51.8064	52.0633	0	#N/A
		31	47	31	46.9526	51.8064	59.8954	0	0	#N/A		31	47.4269	51.8064	52.0633	0	#N/A

## Sheet: CO lamda0.1
		CO gas of DinDang area Bangkok, Thailand of May 1-31, 2020
			Annual changes in global temperature, 1880-1985
		Date of Jan 2020	Xt		Zt (Modi)	CL	UCL	LCL_new	LCL	Hilite_New			Zt (EWMA)	CL	UCL	LCL	Hilite
lamda	0.1	1	1.13	1	1.12397	1.19	1.39405	0	0	#N/A		1	1.18429	1.19	1.23287	0	#N/A
mean	1.19032	2	1.2	2	1.20157	1.19	1.39405	0	0	#N/A		2	1.18586	1.19	1.23	0	#N/A
		3	1.15	3	1.14641	1.19	1.39405	0	0	#N/A		3	1.18228	1.19	1.23	0	#N/A
sd	0.185463	4	1.11	4	1.10277	1.19	1.39405	0	0	#N/A		4	1.17505	1.19	1.23	0	#N/A
InRoot	1.10024	5	1.2	5	1.2025	1.19	1.39405	0	0	#N/A		5	1.17754	1.19	1.23	0	#N/A
L=	1	6	1.16	6	1.15825	1.19	1.39405	0	0	#N/A		6	1.17579	1.19	1.23	0	#N/A
		7	1.03	7	1.01542	1.19	1.39405	0	0	#N/A		7	1.16121	1.19	1.23	0	#N/A
		8	1.07	8	1.06088	1.19	1.39405	0	0	#N/A		8	1.15209	1.19	1.23	0	#N/A
		9	1.05	9	1.03979	1.19	1.39405	0	0	#N/A		9	1.14188	1.19	1.23	0	#N/A
		10	1.02	10	1.00781	1.19	1.39405	0	0	#N/A		10	1.12969	1.19	1.23	0	#N/A
		11	1.29	11	1.30603	1.19	1.39405	0	0	#N/A		11	1.14572	1.19	1.23	0	#N/A
		12	1.41	12	1.43643	1.19	1.39405	0	0	1.43643		12	1.17215	1.19	1.23	0	#N/A
		13	1.12	13	1.11478	1.19	1.39405	0	0	#N/A		13	1.16694	1.19	1.23	0	#N/A
		14	1.19	14	1.19231	1.19	1.39405	0	0	#N/A		14	1.16924	1.19	1.23	0	#N/A
		15	1.18	15	1.18108	1.19	1.39405	0	0	#N/A		15	1.17032	1.19	1.23	0	#N/A
		16	1.15	16	1.14797	1.19	1.39405	0	0	#N/A		16	1.16829	1.19	1.23	0	#N/A
		17	1.16	17	1.15917	1.19	1.39405	0	0	#N/A		17	1.16746	1.19	1.23	0	#N/A
		18	1.12	18	1.11525	1.19	1.39405	0	0	#N/A		18	1.16271	1.19	1.23	0	#N/A
		19	0.95	19	0.928729	1.19	1.39405	0	0	#N/A		19	1.14144	1.19	1.23	0	#N/A
		20	0.9	20	0.875856	1.19	1.39405	0	0	#N/A		20	1.1173	1.19	1.23	0	#N/A
		21	1.02	21	1.01027	1.19	1.39405	0	0	#N/A		21	1.10757	1.19	1.23	0	#N/A
		22	0.8	22	0.769243	1.19	1.39405	0	0	#N/A		22	1.07681	1.19	1.23	0	#N/A
		23	1.33	23	1.35532	1.19	1.39405	0	0	#N/A		23	1.10213	1.19	1.23	0	#N/A
		24	1.26	24	1.27579	1.19	1.39405	0	0	#N/A		24	1.11792	1.19	1.23	0	#N/A
		25	1.54	25	1.58221	1.19	1.39405	0	0	1.58221		25	1.16012	1.19	1.23	0	#N/A
		26	1.68	26	1.73199	1.19	1.39405	0	0	1.73199		26	1.21211	1.19	1.23	0	#N/A
		27	1.18	27	1.17679	1.19	1.39405	0	0	#N/A		27	1.2089	1.19	1.23	0	#N/A
		28	1.29	28	1.29811	1.19	1.39405	0	0	#N/A		28	1.21701	1.19	1.23	0	#N/A
		29	1.37	29	1.3853	1.19	1.39405	0	0	#N/A		29	1.23231	1.19	1.23	0	#N/A
		30	1.39	30	1.40577	1.19	1.39405	0	0	1.40577		30	1.24808	1.19	1.23	0	1.24808
		31	1.45	31	1.47019	1.19	1.39405	0	0	1.47019		31	1.26827	1.19	1.23	0	1.26827
			1.19032
