# Supplementary material for: The performance of a modified EWMA control chart for monitoring autocorrelated PM2.5 and carbon monoxide air pollution data
Source: PeerJ. 2020 Dec 15;8:e10467. doi: 10.7717/peerj.10467 (PMC7747693; doi:10.7717/peerj.10467)
Supplement: Supplemental Information 2 [file peerj-08-10467-s002.zip › Raw data/RMI_Computation.xlsx]

## Sheet: Table 4
		MA(2) for lamda=0.05
shift size	EWMA	MoEWMA	smallest	EMWA	MoEWMA
0	500	500
0.001	491.303	322.104	322.104	0.525294	0
0.003	474.409	188.165	188.165	1.52124	0
0.005	458.159	132.886	132.886	2.44775	0
0.01	420.18	76.5976	76.5976	4.48555	0
0.05	216.582	17.4522	17.4522	11.41	0
0.1	101.304	8.93503	8.93503	10.3379	0
0.3	9.32678	3.24402	3.24402	1.87507	0
0.5	2.31497	2.18243	2.18243	0.0607304	0
1	1.06201	1.4751	1.06201	0	0.388979
2	1.0026	1.1894	1.0026	0	0.186313
			RMI	3.26635	0.0575292
		MA(2) for lamda=0.1
shift size	EWMA	MoEWMA	smallest	EMWA	MoEWMA
0	500	500
0.001	496.494	311.471	311.471	0.594026	0
0.003	489.574	177.58	177.58	1.75692	0
0.005	482.776	124.204	124.204	2.88697	0
0.01	466.299	70.9328	70.9328	5.5738	0
0.05	357.212	16.0951	16.0951	21.1938	0
0.1	262.721	8.28854	8.28854	30.6969	0
0.3	96.242	3.07619	3.07619	30.2861	0
0.5	45.4891	2.10025	2.10025	20.6589	0
1	13.1788	1.44613	1.44613	8.11312	0
2	3.91605	1.17942	1.17942	2.32031	0
			RMI	12.4081	0
		MA(3) for lamda=0.15
shift size	EWMA	MoEWMA	smallest	EMWA	MoEWMA
0	500	500
0.001	497.068	389.028	389.028	0.277719	0
0.003	491.268	269.482	269.482	0.823006	0
0.005	485.551	206.179	206.179	1.355	0
0.01	471.616	129.968	129.968	2.62871	0
0.05	376.298	33.1065	33.1065	10.3663	0
0.1	288.608	17.3425	17.3425	15.6416	0
0.3	117.138	6.31177	6.31177	17.5586	0
0.5	58.0468	4.09635	4.09635	13.1704	0
1	17.4669	2.47594	2.47594	6.05464	0
2	5.13301	1.70511	1.70511	2.01036	0
			RMI	6.98864	0
		MA(3) for lamda=0.2
shift size	EWMA	MoEWMA	smallest	EMWA	MoEWMA
0	500	500
0.001	497.491	384.836	384.836	0.292736	0
0.003	492.502	263.538	263.538	0.868804	0
0.005	487.549	200.435	200.435	1.43246	0
0.01	475.332	125.475	125.475	2.78827	0
0.05	386.39	31.7567	31.7567	11.1672	0
0.1	297.158	16.6626	16.6626	16.8339	0
0.3	113.435	6.11718	6.11718	17.5437	0
0.5	53.5363	3.99572	3.99572	12.3984	0
1	15.9184	2.43803	2.43803	5.52922	0
2	5.03302	1.69179	1.69179	1.97496	0
			RMI	7.08296	0

## Sheet: Table 5
		MA(2) for lamda=0.05
shift size	EWMA	MoEWMA	smallest	EMWA	MoEWMA
0	500.059	500.062
0.001	499.136	372.304	372.304	0.340668	0
0.003	497.296	246.501	246.501	1.01742	0
0.005	495.463	184.319	184.319	1.68808	0
0.01	490.915	113.156	113.156	3.33838	0
0.05	456.167	28.0532	28.0532	15.2608	0
0.1	416.548	14.7117	14.7117	27.314	0
0.3	292.468	5.40205	5.40205	53.1402	0
0.5	208.45	3.50784	3.50784	58.4241	0
1	94.9761	2.0988	2.0988	44.2527	0
2	24.8179	1.42804	1.42804	16.379	0
			RMI	22.1155	0
		MA(2) for lamda=0.1
shift size	EWMA	MoEWMA	smallest	EMWA	MoEWMA
0	500.04	500.05
0.001	499.465	371.313	371.313	0.34513	0
0.003	498.316	245.21	245.21	1.0322	0
0.005	497.17	183.121	183.121	1.71498	0
0.01	494.32	112.261	112.261	3.4033	0
0.05	472.201	27.7913	27.7913	15.991	0
0.1	446.185	14.5758	14.5758	29.6115	0
0.3	357.804	5.35824	5.35824	65.7765	0
0.5	289.541	3.48314	3.48314	82.1265	0
1	176.853	2.0883	2.0883	83.6876	0
2	75.3475	1.42418	1.42418	51.9061	0
			RMI	33.5595	0
		MA(2) for lamda=0.15
shift size	EWMA	MoEWMA	smallest	EMWA	MoEWMA
0	500.037	500.046
0.001	499.53	370.409	370.409	0.34859	0
0.003	498.517	244.035	244.035	1.04281	0
0.005	497.506	182.033	182.033	1.73305	0
0.01	494.991	111.449	111.449	3.4414	0
0.05	475.411	27.5543	27.5543	16.2536	0
0.1	452.24	14.4529	14.4529	30.2907	0
0.3	372.239	5.31864	5.31864	68.9876	0
0.5	308.828	3.46082	3.46082	88.2354	0
1	199.85	2.07882	2.07882	95.1364	0
2	93.9535	1.42068	1.42068	65.1328	0
			RMI	37.0602	0
		MA(2) for lamda=0.2
shift size	EWMA	MoEWMA	smallest	EMWA	MoEWMA
0	500.042	500.069
0.001	499.539	369.592	369.592	0.351597	0
0.003	498.535	242.965	242.965	1.05188	0
0.005	497.534	181.042	181.042	1.74816	0
0.01	495.041	110.711	110.711	3.47149	0
0.05	475.632	27.3391	27.3391	16.3975	0
0.1	452.653	14.3413	14.3413	30.563	0
0.3	373.23	5.28269	5.28269	69.6515	0
0.5	310.167	3.44056	3.44056	89.1504	0
1	210.495	2.0702	2.0702	100.679	0
2	95.3558	1.4175	1.4175	66.2702	0
			RMI	37.9334	0

## Sheet: Table 6
		MA(3) for lamda=0.05
shift size	EWMA	MoEWMA	smallest	EMWA	MoEWMA
0	500.019	500.018
0.001	410.685	12.3731	12.3731	32.1918	0
0.003	279.691	4.26947	4.26947	64.5096	0
0.005	192.838	2.6649	2.6649	71.362	0
0.01	80.1445	1.54476	1.54476	50.8815	0
0.05	1.40601	1.00456	1.00456	0.39963	0
0.1	1.00756	1.00015	1.00015	0.00740831	0
0.3	1.00001	1	1	8.5645e-06	0
0.5	1	1	1	6.46e-07	0
1	1	1	1	4.5e-08	0
2	1	1	1	7e-09	0
			RMI	21.9352	0
		MA(3) for lamda=0.1
shift size	EWMA	MoEWMA	smallest	EMWA	MoEWMA
0	500.048	500.049
0.001	418.901	11.5258	11.5258	35.3447	0
0.003	296.483	4.02085	4.02085	72.7364	0
0.005	212.155	2.53707	2.53707	82.6221	0
0.01	96.1898	1.50193	1.50193	63.044	0
0.05	1.82493	1.00412	1.00412	0.817441	0
0.1	1.02268	1.00013	1.00013	0.0225493	0
0.3	1.00005	1	1	5.06854e-05	0
0.5	1	1	1	4.8893e-06	0
1	1	1	1	4.323e-07	0
2	1	1	1	7.78e-08	0
			RMI	25.4587	0
		MA(3) for lamda=0.15
shift size	EWMA	MoEWMA	smallest	EMWA	MoEWMA
0	500.061	500.067
0.001	443.511	10.8067	10.8067	40.0404	0
0.003	350.845	3.81043	3.81043	91.0748	0
0.005	279.559	2.42898	2.42898	114.093	0
0.01	163.232	1.46579	1.46579	110.361	0
0.05	7.3946	1.00376	1.00376	6.36692	0
0.1	1.54314	1.00012	1.00012	0.542962	0
0.3	1.00772	1	1	0.00771725	0
0.5	1.00144	1	1	0.0014395	0
1	1.00024	1	1	0.00023673	0
2	1.00006	1	1	6.13618e-05	0
			RMI	36.2489	0
		MA(3) for lamda=0.2
shift size	EWMA	MoEWMA	smallest	EMWA	MoEWMA
0	500.028	500.03
0.001	459.4	10.1903	10.1903	44.0819	0
0.003	389.297	3.63048	3.63048	106.23	0
0.005	331.547	2.33662	2.33662	140.891	0
0.01	226.523	1.43496	1.43496	156.86	0
0.05	23.6676	1.00345	1.00345	22.5862	0
0.1	4.86562	1.00011	1.00011	3.86511	0
0.3	1.17153	1	1	0.171528	0
0.5	1.04808	1	1	0.0480754	0
1	1.0116	1	1	0.0116004	0
2	1.00377	1	1	0.00376567	0
			RMI	47.475	0
